# Supplementary material for: Crystal structures of 1-(4-chloro­phen­yl)-4-(4-methyl­phen­yl)-2,5-dioxo-1,2,5,6,7,8-hexa­hydro­quinoline-3-carb­oxy­lic acid and 4-(4-meth­oxy­phen­yl)-1-(4-methyl­phen­yl)-2,5-dioxo-1,2,5,6,7,8-hexa­hydro­quinoline-3-carbo­nitrile
Source: Acta Crystallogr E Crystallogr Commun. 2021 Mar 5;77(Pt 4):351–5. doi: 10.1107/S2056989021002140 (PMC8025871; doi:10.1107/S2056989021002140)
Supplement: Supplementary file 1 [file e-77-00351-sup1.cif]

##############################################################################
#                                                                            #
# This CIF contains the data in a paper accepted for publication in          #
# Acta Crystallographica Section E. It conforms to the requirements of       #
# Notes for Authors for Acta Crystallographica Section E, and has been       #
# peer reviewed under the auspices of the IUCr Commission on Journals.       #
#                                                                            #
# Full details of the Crystallographic Information File format               #
# are given in the paper "The Crystallographic Information File (CIF):       #
# a New Standard Archive File for Crystallography" by S. R. Hall, F. H.      #
# Allen and I. D. Brown [Acta Cryst. (1991), A47, 655-685].                  #
#                                                                            #
# The current version of the core CIF dictionary is obtainable from          #
# ftp://ftp.iucr.org/pub/cif_core.dic.                                       #
#                                                                            #
# Software is freely available for graphical display of the structure(s)     #
# in this CIF. For information consult the CIF software page                 #
# http://www.iucr.org/resources/cif/software.                                #
#                                                                            #
# This file may be used for bona fide research purposes within the           #
# scientific community so long as proper attribution is given to the journal # 
# article from which it was obtained.                                        #
#                                                                            #
##############################################################################
data_I
_audit_creation_method     'SHELXL-2014/7'
_chemical_name_systematic
;\
1-(4-Chlorophenyl)-4-(4-methylphenyl)-2,5-dioxo-1,2,5,6,7,8-\
hexahydroquinoline-3-carboxylic acid
;
_chemical_name_common     ?
_chemical_formula_moiety     'C23 H21 Cl N2 O3'
_chemical_formula_sum     'C23 H21 Cl N2 O3'
_chemical_formula_iupac     'C23 H21 Cl N2 O3'
_chemical_formula_weight     408.87
_chemical_melting_point     ?
_space_group_crystal_system     orthorhombic
_space_group_name_H-M_alt     'P b c a'
_space_group_name_Hall     '-P 2ac 2ab'
loop_
    _space_group_symop_operation_xyz
    'x, y, z'
    '-x+1/2, -y, z+1/2'
    '-x, y+1/2, -z+1/2'
    'x+1/2, -y+1/2, -z'
    '-x, -y, -z'
    'x-1/2, y, -z-1/2'
    'x, -y-1/2, z-1/2'
    '-x-1/2, y-1/2, z'
_cell_length_a     27.9446(4)
_cell_length_b     8.43110(10)
_cell_length_c     35.0101(5)
_cell_angle_alpha     90
_cell_angle_beta     90
_cell_angle_gamma     90
_cell_volume     8248.51(19)
_cell_formula_units_Z     16
_cell_measurement_reflns_used     21280
_cell_measurement_theta_min     4.0230
_cell_measurement_theta_max     71.5390
_cell_measurement_temperature     173(2)
_exptl_crystal_description     prism
_exptl_crystal_colour     'pale yellow'
_exptl_crystal_size_max     0.16
_exptl_crystal_size_mid     0.10
_exptl_crystal_size_min     0.05
_exptl_crystal_density_diffrn     1.317
_exptl_crystal_density_meas     ?
_exptl_crystal_density_method     ?
_exptl_crystal_F_000     3424
_exptl_absorpt_coefficient_mu     1.858
_exptl_absorpt_correction_type     multi-scan
_exptl_absorpt_process_details
;
(CrysAlisPro; Rigaku OD, 2015)
;
_exptl_absorpt_correction_T_min     0.61379
_exptl_absorpt_correction_T_max     1.00000
_diffrn_ambient_temperature     173(2)
_diffrn_source     'fine-focus sealed X-ray tube'
_diffrn_radiation_type     'Cu K\a'
_diffrn_radiation_wavelength     1.54184
_diffrn_radiation_monochromator     graphite
_diffrn_measurement_device_type
                               'Rigaku Oxford Diffraction Xcalibur, Eos, Gemini'
_diffrn_measurement_device     'four-circle diffractometer'
_diffrn_measurement_method     '\w scans'
_diffrn_detector     'CCD plate'
_diffrn_detector_area_resol_mean     16.0416
_diffrn_reflns_number     64509
_diffrn_reflns_av_R_equivalents     0.0432
_diffrn_reflns_av_unetI/netI     0.0216
_diffrn_reflns_theta_min     4.048
_diffrn_reflns_theta_max     71.476
_diffrn_reflns_theta_full     67.684
_diffrn_measured_fraction_theta_max     0.992
_diffrn_measured_fraction_theta_full     1.000
_diffrn_reflns_limit_h_min     -29
_diffrn_reflns_limit_h_max     34
_diffrn_reflns_limit_k_min     -10
_diffrn_reflns_limit_k_max     6
_diffrn_reflns_limit_l_min     -42
_diffrn_reflns_limit_l_max     42
_diffrn_radiation_probe     x-ray
_refine_special_details     ?
_reflns_number_total     7983
_reflns_number_gt     6950
_reflns_threshold_expression     'I > 2\s(I)'
_refine_ls_structure_factor_coef     Fsqd
_refine_ls_matrix_type     full
_refine_ls_R_factor_all     0.0570
_refine_ls_R_factor_gt     0.0497
_refine_ls_wR_factor_gt     0.1256
_refine_ls_wR_factor_ref     0.1316
_refine_ls_goodness_of_fit_ref     1.041
_refine_ls_restrained_S_all     1.041
_refine_ls_number_reflns     7983
_refine_ls_number_parameters     541
_refine_ls_number_restraints     0
_refine_ls_hydrogen_treatment     mixed
_refine_ls_weighting_scheme     calc
_refine_ls_weighting_details
              'w=1/[\s^2^(Fo^2^)+(0.0636P)^2^+5.5774P] where P=(Fo^2^+2Fc^2^)/3'
_atom_sites_solution_hydrogens     mixed
_atom_sites_solution_primary     dual
_atom_sites_solution_secondary     ?
_refine_ls_shift/su_max     0.000
_refine_ls_shift/su_mean     0.000
_refine_diff_density_max     0.660
_refine_diff_density_min     -0.545
_refine_ls_extinction_method     none
_refine_ls_extinction_coef     .
loop_
    _atom_type_symbol
    _atom_type_description
    _atom_type_scat_dispersion_real
    _atom_type_scat_dispersion_imag
    _atom_type_scat_source
    'C' 'C' 0.0181 0.0091
                         'International Tables Vol C Tables 4.2.6.8 and 6.1.1.4'
    'H' 'H' 0.0000 0.0000
                         'International Tables Vol C Tables 4.2.6.8 and 6.1.1.4'
    'Cl' 'Cl' 0.3639 0.7018
                         'International Tables Vol C Tables 4.2.6.8 and 6.1.1.4'
    'N' 'N' 0.0311 0.0180
                         'International Tables Vol C Tables 4.2.6.8 and 6.1.1.4'
    'O' 'O' 0.0492 0.0322
                         'International Tables Vol C Tables 4.2.6.8 and 6.1.1.4'
_computing_data_collection
;
CrysAlisPro (Rigaku OD, 2015)
;
_computing_cell_refinement
;
CrysAlisPro (Rigaku OD, 2015)
;
_computing_data_reduction
;
CrysAlisPro (Rigaku OD, 2015)
;
_computing_structure_solution
;
ShelXT (Sheldrick, 2015b)
;
_computing_structure_refinement
;
ShelXL (Sheldrick, 2015a)
;
_computing_molecular_graphics
;
<i>OLEX2</i> (Dolomanov <i>et al.</i>,  2009)
;
_computing_publication_material
;
<i>OLEX2</i> (Dolomanov <i>et al.</i>,  2009)
;
loop_
    _atom_site_type_symbol
    _atom_site_label
    _atom_site_fract_x
    _atom_site_fract_y
    _atom_site_fract_z
    _atom_site_U_iso_or_equiv
    _atom_site_adp_type
    _atom_site_calc_flag
    _atom_site_occupancy
    _atom_site_disorder_assembly
    _atom_site_disorder_group
    Cl Cl1A 0.82611(2) 0.31975(8) 0.40005(2) 0.0615(2) Uani d 1 . .
    O O1A 0.67114(5) 0.01077(15) 0.52217(4) 0.0322(3) Uani d 1 . .
    O O2A 0.55412(5) 0.09204(16) 0.52328(3) 0.0296(3) Uani d 1 . .
    O O3A 0.58223(5) 0.60354(17) 0.44478(4) 0.0410(3) Uani d 1 . .
    N N1A 0.65291(5) 0.26677(17) 0.53641(4) 0.0243(3) Uani d 1 . .
    N N2A 0.53741(6) 0.0761(2) 0.46051(5) 0.0317(4) Uani d 1 . .
    C C1A 0.64987(6) 0.1309(2) 0.51400(5) 0.0238(3) Uani d 1 . .
    C C2A 0.61843(6) 0.1434(2) 0.47878(5) 0.0226(3) Uani d 1 . .
    H H2A 0.6294 0.0641 0.4603 0.027 Uiso calc 1 . .
    C C3A 0.62358(6) 0.3088(2) 0.46017(5) 0.0240(3) Uani d 1 . .
    H H3AA 0.5998 0.3194 0.4397 0.029 Uiso calc 1 . .
    C C4A 0.61353(6) 0.4304(2) 0.49046(5) 0.0249(4) Uani d 1 . .
    C C5A 0.59223(7) 0.5801(2) 0.47852(6) 0.0312(4) Uani d 1 . .
    C C6A 0.58550(10) 0.7071(3) 0.50809(7) 0.0469(5) Uani d 1 . .
    H H6AA 0.6119 0.7813 0.5065 0.056 Uiso calc 1 . .
    H H6AB 0.5563 0.7649 0.5025 0.056 Uiso calc 1 . .
    C C7A 0.58272(10) 0.6436(3) 0.54805(7) 0.0498(6) Uani d 1 . .
    H H7AA 0.5526 0.5879 0.5513 0.060 Uiso calc 1 . .
    H H7AB 0.5832 0.7316 0.5659 0.060 Uiso calc 1 . .
    C C8A 0.62403(8) 0.5307(2) 0.55737(5) 0.0340(4) Uani d 1 . .
    H H8AA 0.6535 0.5905 0.5596 0.041 Uiso calc 1 . .
    H H8AB 0.6180 0.4790 0.5817 0.041 Uiso calc 1 . .
    C C9A 0.62920(6) 0.4077(2) 0.52666(5) 0.0241(3) Uani d 1 . .
    C C10A 0.67368(6) 0.3265(2) 0.44312(5) 0.0253(4) Uani d 1 . .
    C C11A 0.68482(8) 0.2534(3) 0.40888(6) 0.0398(5) Uani d 1 . .
    H H11A 0.6608 0.2039 0.3949 0.048 Uiso calc 1 . .
    C C12A 0.73127(9) 0.2530(3) 0.39512(7) 0.0476(6) Uani d 1 . .
    H H12A 0.7384 0.2024 0.3722 0.057 Uiso calc 1 . .
    C C13A 0.76677(7) 0.3277(2) 0.41543(6) 0.0368(4) Uani d 1 . .
    C C14A 0.75649(8) 0.4059(3) 0.44857(6) 0.0434(5) Uani d 1 . .
    H H14A 0.7805 0.4579 0.4621 0.052 Uiso calc 1 . .
    C C15A 0.70993(8) 0.4069(3) 0.46177(6) 0.0395(5) Uani d 1 . .
    H H15A 0.7027 0.4632 0.4839 0.047 Uiso calc 1 . .
    C C16A 0.68490(6) 0.2579(2) 0.56903(5) 0.0268(4) Uani d 1 . .
    C C17A 0.67007(7) 0.1859(2) 0.60237(5) 0.0341(4) Uani d 1 . .
    H H17A 0.6388 0.1494 0.6049 0.041 Uiso calc 1 . .
    C C18A 0.70240(8) 0.1686(3) 0.63213(6) 0.0440(5) Uani d 1 . .
    H H18A 0.6923 0.1219 0.6548 0.053 Uiso calc 1 . .
    C C19A 0.74938(9) 0.2194(3) 0.62881(6) 0.0452(5) Uani d 1 . .
    C C20A 0.76314(8) 0.2944(3) 0.59536(7) 0.0448(5) Uani d 1 . .
    H H20A 0.7942 0.3326 0.5930 0.054 Uiso calc 1 . .
    C C21A 0.73132(7) 0.3134(3) 0.56536(6) 0.0375(4) Uani d 1 . .
    H H21A 0.7411 0.3630 0.5429 0.045 Uiso calc 1 . .
    C C22A 0.56659(6) 0.10306(19) 0.48956(5) 0.0228(3) Uani d 1 . .
    C C23A 0.78526(12) 0.1889(5) 0.66044(9) 0.0773(10) Uani d 1 . .
    H H23A 0.7691 0.1890 0.6846 0.116 Uiso calc 1 . .
    H H23B 0.8092 0.2707 0.6602 0.116 Uiso calc 1 . .
    H H23C 0.8002 0.0878 0.6565 0.116 Uiso calc 1 . .
    Cl Cl1B 0.69954(3) 0.51675(14) 0.24096(2) 0.0960(4) Uani d 1 . .
    O O1B 0.47607(5) 0.76223(15) 0.29218(4) 0.0334(3) Uani d 1 . .
    O O2B 0.43042(5) 0.68918(19) 0.37411(4) 0.0401(3) Uani d 1 . .
    O O3B 0.54926(5) 0.18004(16) 0.38319(4) 0.0376(3) Uani d 1 . .
    N N1B 0.45537(5) 0.50593(17) 0.30323(4) 0.0246(3) Uani d 1 . .
    N N2B 0.49180(7) 0.7000(2) 0.41537(5) 0.0335(4) Uani d 1 . .
    C C1B 0.47972(6) 0.6448(2) 0.31185(5) 0.0240(3) Uani d 1 . .
    C C2B 0.50872(6) 0.64104(19) 0.34849(5) 0.0219(3) Uani d 1 . .
    H H2B 0.5323 0.7270 0.3476 0.026 Uiso calc 1 . .
    C C3B 0.53578(6) 0.4824(2) 0.35275(5) 0.0228(3) Uani d 1 . .
    H H3BA 0.5485 0.4757 0.3788 0.027 Uiso calc 1 . .
    C C4B 0.50099(6) 0.3490(2) 0.34697(5) 0.0238(3) Uani d 1 . .
    C C5B 0.51222(7) 0.1969(2) 0.36457(5) 0.0303(4) Uani d 1 . .
    C C6B 0.47826(9) 0.0613(2) 0.35856(6) 0.0448(5) Uani d 1 . .
    H H6BA 0.4766 -0.0005 0.3819 0.054 Uiso calc 1 . .
    H H6BB 0.4909 -0.0069 0.3387 0.054 Uiso calc 1 . .
    C C7B 0.42824(9) 0.1114(3) 0.34759(6) 0.0432(5) Uani d 1 . .
    H H7BA 0.4126 0.1589 0.3695 0.052 Uiso calc 1 . .
    H H7BB 0.4099 0.0188 0.3401 0.052 Uiso calc 1 . .
    C C8B 0.42911(7) 0.2300(2) 0.31484(6) 0.0345(4) Uani d 1 . .
    H H8BA 0.4389 0.1766 0.2916 0.041 Uiso calc 1 . .
    H H8BB 0.3972 0.2720 0.3109 0.041 Uiso calc 1 . .
    C C9B 0.46301(6) 0.3640(2) 0.32309(5) 0.0247(3) Uani d 1 . .
    C C10B 0.57756(6) 0.4789(2) 0.32494(5) 0.0255(4) Uani d 1 . .
    C C11B 0.62165(7) 0.5355(3) 0.33652(6) 0.0432(5) Uani d 1 . .
    H H11B 0.6260 0.5660 0.3618 0.052 Uiso calc 1 . .
    C C12B 0.65946(9) 0.5476(4) 0.31115(8) 0.0608(8) Uani d 1 . .
    H H12B 0.6890 0.5862 0.3192 0.073 Uiso calc 1 . .
    C C13B 0.65256(8) 0.5013(3) 0.27362(7) 0.0505(6) Uani d 1 . .
    C C14B 0.60972(8) 0.4409(3) 0.26148(6) 0.0376(4) Uani d 1 . .
    H H14B 0.6058 0.4080 0.2363 0.045 Uiso calc 1 . .
    C C15B 0.57242(7) 0.4297(2) 0.28716(5) 0.0296(4) Uani d 1 . .
    H H15B 0.5433 0.3884 0.2791 0.035 Uiso calc 1 . .
    C C16B 0.41761(6) 0.5176(2) 0.27496(5) 0.0280(4) Uani d 1 . .
    C C17B 0.42624(8) 0.4736(3) 0.23774(6) 0.0410(5) Uani d 1 . .
    H H17B 0.4561 0.4357 0.2305 0.049 Uiso calc 1 . .
    C C18B 0.38942(9) 0.4867(4) 0.21121(6) 0.0557(7) Uani d 1 . .
    H H18B 0.3950 0.4580 0.1859 0.067 Uiso calc 1 . .
    C C19B 0.34492(9) 0.5414(4) 0.22167(7) 0.0554(7) Uani d 1 . .
    C C20B 0.33726(7) 0.5846(3) 0.25939(6) 0.0449(5) Uani d 1 . .
    H H20B 0.3073 0.6209 0.2668 0.054 Uiso calc 1 . .
    C C21B 0.37358(7) 0.5744(3) 0.28612(6) 0.0344(4) Uani d 1 . .
    H H21B 0.3683 0.6055 0.3113 0.041 Uiso calc 1 . .
    C C22B 0.47312(6) 0.6765(2) 0.38092(5) 0.0262(4) Uani d 1 . .
    C C23B 0.30543(12) 0.5582(7) 0.19237(10) 0.1053(16) Uani d 1 . .
    H H23D 0.2808 0.4815 0.1975 0.158 Uiso calc 1 . .
    H H23E 0.3183 0.5407 0.1673 0.158 Uiso calc 1 . .
    H H23F 0.2921 0.6630 0.1938 0.158 Uiso calc 1 . .
    H H2A2 0.5079(9) 0.045(3) 0.4652(6) 0.031(6) Uiso d 1 . .
    H H2B1 0.4729(9) 0.732(3) 0.4330(7) 0.037(6) Uiso d 1 . .
    H H2A1 0.5470(9) 0.085(3) 0.4374(7) 0.038(6) Uiso d 1 . .
    H H2B2 0.5214(10) 0.689(3) 0.4200(7) 0.043(7) Uiso d 1 . .
loop_
    _atom_site_aniso_label
    _atom_site_aniso_U_11
    _atom_site_aniso_U_22
    _atom_site_aniso_U_33
    _atom_site_aniso_U_12
    _atom_site_aniso_U_13
    _atom_site_aniso_U_23
    Cl1A 0.0364(3) 0.0663(4) 0.0816(5) -0.0009(3) 0.0225(3) -0.0174(3)
    O1A 0.0331(7) 0.0261(7) 0.0375(7) 0.0074(5) -0.0058(5) -0.0021(5)
    O2A 0.0288(6) 0.0351(7) 0.0251(6) -0.0052(5) 0.0032(5) -0.0055(5)
    O3A 0.0462(8) 0.0361(8) 0.0406(8) 0.0084(6) -0.0093(6) 0.0078(6)
    N1A 0.0246(7) 0.0238(7) 0.0246(7) 0.0008(6) -0.0018(6) -0.0010(6)
    N2A 0.0252(8) 0.0441(10) 0.0259(8) -0.0092(7) -0.0025(6) 0.0044(7)
    C1A 0.0209(8) 0.0230(8) 0.0276(8) -0.0008(7) 0.0020(6) 0.0006(7)
    C2A 0.0230(8) 0.0207(8) 0.0240(8) 0.0002(6) 0.0005(6) -0.0021(6)
    C3A 0.0257(8) 0.0230(8) 0.0233(8) -0.0006(7) -0.0023(6) 0.0007(6)
    C4A 0.0243(8) 0.0215(8) 0.0288(9) -0.0019(7) 0.0021(7) 0.0003(7)
    C5A 0.0297(9) 0.0249(9) 0.0391(10) 0.0003(7) -0.0009(8) 0.0030(8)
    C6A 0.0615(15) 0.0252(10) 0.0542(13) 0.0112(10) -0.0046(11) -0.0017(9)
    C7A 0.0705(16) 0.0353(11) 0.0437(12) 0.0156(11) 0.0062(11) -0.0097(9)
    C8A 0.0460(11) 0.0265(9) 0.0294(9) -0.0005(8) 0.0033(8) -0.0046(7)
    C9A 0.0236(8) 0.0205(8) 0.0283(8) -0.0028(6) 0.0028(7) -0.0003(7)
    C10A 0.0281(9) 0.0250(8) 0.0229(8) -0.0013(7) 0.0002(7) 0.0032(6)
    C11A 0.0408(11) 0.0482(12) 0.0305(10) -0.0114(10) 0.0021(8) -0.0116(9)
    C12A 0.0474(13) 0.0529(13) 0.0423(12) -0.0075(11) 0.0142(10) -0.0205(10)
    C13A 0.0316(10) 0.0366(10) 0.0423(11) -0.0015(8) 0.0097(8) -0.0003(8)
    C14A 0.0335(11) 0.0631(14) 0.0336(10) -0.0162(10) 0.0034(8) -0.0070(10)
    C15A 0.0371(11) 0.0538(13) 0.0275(9) -0.0129(9) 0.0060(8) -0.0105(9)
    C16A 0.0271(9) 0.0274(9) 0.0257(8) 0.0025(7) -0.0035(7) -0.0027(7)
    C17A 0.0283(9) 0.0425(11) 0.0314(9) 0.0042(8) 0.0018(7) 0.0034(8)
    C18A 0.0493(12) 0.0545(13) 0.0282(10) 0.0092(10) -0.0039(9) 0.0052(9)
    C19A 0.0477(12) 0.0477(13) 0.0402(11) 0.0084(10) -0.0178(10) -0.0065(10)
    C20A 0.0309(10) 0.0487(13) 0.0548(13) -0.0066(9) -0.0126(9) -0.0066(10)
    C21A 0.0344(10) 0.0422(11) 0.0360(10) -0.0079(9) -0.0036(8) 0.0021(9)
    C22A 0.0242(8) 0.0162(7) 0.0279(8) 0.0010(6) 0.0011(7) -0.0010(6)
    C23A 0.0704(19) 0.097(2) 0.0647(18) 0.0068(17) -0.0403(16) 0.0008(17)
    Cl1B 0.0615(4) 0.1578(9) 0.0687(5) -0.0455(5) 0.0382(4) -0.0341(5)
    O1B 0.0397(7) 0.0276(7) 0.0327(7) -0.0015(6) -0.0062(6) 0.0098(5)
    O2B 0.0275(7) 0.0539(9) 0.0388(7) 0.0046(6) 0.0030(6) -0.0066(7)
    O3B 0.0484(8) 0.0321(7) 0.0322(7) 0.0089(6) -0.0075(6) 0.0075(6)
    N1B 0.0254(7) 0.0244(7) 0.0241(7) -0.0002(6) -0.0039(6) 0.0020(6)
    N2B 0.0365(9) 0.0389(9) 0.0251(8) 0.0098(7) 0.0016(7) -0.0039(7)
    C1B 0.0247(8) 0.0236(8) 0.0238(8) 0.0017(7) 0.0013(6) 0.0018(7)
    C2B 0.0234(8) 0.0186(8) 0.0236(8) 0.0000(6) -0.0015(6) 0.0001(6)
    C3B 0.0274(8) 0.0218(8) 0.0192(7) 0.0037(7) -0.0041(6) -0.0011(6)
    C4B 0.0306(9) 0.0204(8) 0.0204(8) 0.0023(7) 0.0010(6) 0.0000(6)
    C5B 0.0455(11) 0.0231(9) 0.0222(8) 0.0049(8) 0.0009(8) 0.0004(7)
    C6B 0.0723(16) 0.0214(9) 0.0407(11) -0.0050(10) -0.0097(11) 0.0064(8)
    C7B 0.0568(14) 0.0321(10) 0.0406(11) -0.0195(10) -0.0031(10) 0.0044(9)
    C8B 0.0390(10) 0.0299(10) 0.0347(10) -0.0085(8) -0.0055(8) 0.0011(8)
    C9B 0.0301(9) 0.0219(8) 0.0220(8) 0.0003(7) 0.0022(7) 0.0001(6)
    C10B 0.0260(8) 0.0245(8) 0.0258(8) 0.0036(7) -0.0020(7) -0.0021(7)
    C11B 0.0329(10) 0.0629(14) 0.0338(10) -0.0063(10) -0.0015(8) -0.0183(10)
    C12B 0.0325(11) 0.093(2) 0.0563(15) -0.0212(13) 0.0061(10) -0.0279(14)
    C13B 0.0378(12) 0.0696(16) 0.0441(12) -0.0095(11) 0.0146(10) -0.0107(11)
    C14B 0.0399(11) 0.0463(11) 0.0267(9) 0.0032(9) 0.0028(8) -0.0048(8)
    C15B 0.0283(9) 0.0348(10) 0.0256(9) 0.0016(8) -0.0032(7) -0.0033(7)
    C16B 0.0280(9) 0.0304(9) 0.0257(9) -0.0013(7) -0.0049(7) 0.0034(7)
    C17B 0.0364(11) 0.0569(13) 0.0296(10) 0.0075(10) -0.0037(8) -0.0046(9)
    C18B 0.0534(14) 0.0867(19) 0.0269(10) 0.0080(13) -0.0111(10) -0.0080(11)
    C19B 0.0399(12) 0.089(2) 0.0375(12) 0.0031(13) -0.0149(10) 0.0056(12)
    C20B 0.0261(10) 0.0658(15) 0.0429(12) 0.0036(10) -0.0041(8) 0.0047(10)
    C21B 0.0305(10) 0.0441(11) 0.0287(9) -0.0003(8) -0.0008(7) 0.0028(8)
    C22B 0.0301(9) 0.0193(8) 0.0291(9) 0.0029(7) 0.0021(7) 0.0013(6)
    C23B 0.0598(19) 0.202(5) 0.0542(18) 0.023(3) -0.0332(15) -0.004(2)
_geom_special_details
;
 All esds (except the esd in the dihedral angle between two l.s. planes)
 are estimated using the full covariance matrix.  The cell esds are taken
 into account individually in the estimation of esds in distances, angles
 and torsion angles; correlations between esds in cell parameters are only
 used when they are defined by crystal symmetry.  An approximate (isotropic)
 treatment of cell esds is used for estimating esds involving l.s. planes.
;
loop_
    _geom_bond_atom_site_label_1
    _geom_bond_atom_site_label_2
    _geom_bond_site_symmetry_2
    _geom_bond_distance
    _geom_bond_publ_flag
    Cl1A C13A . 1.745(2) ?
    O1A C1A . 1.209(2) ?
    O2A C22A . 1.234(2) ?
    O3A C5A . 1.230(2) ?
    N1A C1A . 1.391(2) ?
    N1A C9A . 1.403(2) ?
    N1A C16A . 1.452(2) ?
    N2A C22A . 1.323(2) ?
    N2A H2A2 . 0.88(2) ?
    N2A H2A1 . 0.86(3) ?
    C1A C2A . 1.518(2) ?
    C2A C22A . 1.535(2) ?
    C2A C3A . 1.546(2) ?
    C2A H2A . 0.9800 ?
    C3A C4A . 1.502(2) ?
    C3A C10A . 1.529(2) ?
    C3A H3AA . 0.9800 ?
    C4A C9A . 1.355(3) ?
    C4A C5A . 1.456(3) ?
    C5A C6A . 1.501(3) ?
    C6A C7A . 1.500(3) ?
    C6A H6AA . 0.9700 ?
    C6A H6AB . 0.9700 ?
    C7A C8A . 1.532(3) ?
    C7A H7AA . 0.9700 ?
    C7A H7AB . 0.9700 ?
    C8A C9A . 1.500(2) ?
    C8A H8AA . 0.9700 ?
    C8A H8AB . 0.9700 ?
    C10A C15A . 1.383(3) ?
    C10A C11A . 1.383(3) ?
    C11A C12A . 1.385(3) ?
    C11A H11A . 0.9300 ?
    C12A C13A . 1.373(3) ?
    C12A H12A . 0.9300 ?
    C13A C14A . 1.365(3) ?
    C14A C15A . 1.381(3) ?
    C14A H14A . 0.9300 ?
    C15A H15A . 0.9300 ?
    C16A C17A . 1.379(3) ?
    C16A C21A . 1.385(3) ?
    C17A C18A . 1.387(3) ?
    C17A H17A . 0.9300 ?
    C18A C19A . 1.386(4) ?
    C18A H18A . 0.9300 ?
    C19A C20A . 1.385(3) ?
    C19A C23A . 1.516(3) ?
    C20A C21A . 1.386(3) ?
    C20A H20A . 0.9300 ?
    C21A H21A . 0.9300 ?
    C23A H23A . 0.9600 ?
    C23A H23B . 0.9600 ?
    C23A H23C . 0.9600 ?
    Cl1B C13B . 1.746(2) ?
    O1B C1B . 1.210(2) ?
    O2B C22B . 1.221(2) ?
    O3B C5B . 1.232(2) ?
    N1B C1B . 1.387(2) ?
    N1B C9B . 1.400(2) ?
    N1B C16B . 1.450(2) ?
    N2B C22B . 1.329(2) ?
    N2B H2B1 . 0.85(3) ?
    N2B H2B2 . 0.85(3) ?
    C1B C2B . 1.518(2) ?
    C2B C22B . 1.539(2) ?
    C2B C3B . 1.544(2) ?
    C2B H2B . 0.9800 ?
    C3B C4B . 1.500(2) ?
    C3B C10B . 1.521(2) ?
    C3B H3BA . 0.9800 ?
    C4B C9B . 1.357(2) ?
    C4B C5B . 1.457(2) ?
    C5B C6B . 1.500(3) ?
    C6B C7B . 1.510(3) ?
    C6B H6BA . 0.9700 ?
    C6B H6BB . 0.9700 ?
    C7B C8B . 1.522(3) ?
    C7B H7BA . 0.9700 ?
    C7B H7BB . 0.9700 ?
    C8B C9B . 1.503(3) ?
    C8B H8BA . 0.9700 ?
    C8B H8BB . 0.9700 ?
    C10B C11B . 1.382(3) ?
    C10B C15B . 1.394(2) ?
    C11B C12B . 1.384(3) ?
    C11B H11B . 0.9300 ?
    C12B C13B . 1.384(3) ?
    C12B H12B . 0.9300 ?
    C13B C14B . 1.369(3) ?
    C14B C15B . 1.380(3) ?
    C14B H14B . 0.9300 ?
    C15B H15B . 0.9300 ?
    C16B C17B . 1.376(3) ?
    C16B C21B . 1.377(3) ?
    C17B C18B . 1.391(3) ?
    C17B H17B . 0.9300 ?
    C18B C19B . 1.376(4) ?
    C18B H18B . 0.9300 ?
    C19B C20B . 1.386(3) ?
    C19B C23B . 1.513(3) ?
    C20B C21B . 1.383(3) ?
    C20B H20B . 0.9300 ?
    C21B H21B . 0.9300 ?
    C23B H23D . 0.9600 ?
    C23B H23E . 0.9600 ?
    C23B H23F . 0.9600 ?
loop_
    _geom_angle_atom_site_label_1
    _geom_angle_atom_site_label_2
    _geom_angle_atom_site_label_3
    _geom_angle_site_symmetry_1
    _geom_angle_site_symmetry_3
    _geom_angle
    _geom_angle_publ_flag
    C1A N1A C9A . . 122.11(14) ?
    C1A N1A C16A . . 116.03(14) ?
    C9A N1A C16A . . 121.72(14) ?
    C22A N2A H2A2 . . 118.9(14) ?
    C22A N2A H2A1 . . 121.2(16) ?
    H2A2 N2A H2A1 . . 120(2) ?
    O1A C1A N1A . . 121.78(16) ?
    O1A C1A C2A . . 122.32(16) ?
    N1A C1A C2A . . 115.90(14) ?
    C1A C2A C22A . . 109.34(14) ?
    C1A C2A C3A . . 110.54(14) ?
    C22A C2A C3A . . 113.03(14) ?
    C1A C2A H2A . . 107.9 ?
    C22A C2A H2A . . 107.9 ?
    C3A C2A H2A . . 107.9 ?
    C4A C3A C10A . . 112.35(14) ?
    C4A C3A C2A . . 107.50(14) ?
    C10A C3A C2A . . 109.75(14) ?
    C4A C3A H3AA . . 109.1 ?
    C10A C3A H3AA . . 109.1 ?
    C2A C3A H3AA . . 109.1 ?
    C9A C4A C5A . . 121.53(16) ?
    C9A C4A C3A . . 120.26(16) ?
    C5A C4A C3A . . 117.73(16) ?
    O3A C5A C4A . . 120.51(18) ?
    O3A C5A C6A . . 121.28(18) ?
    C4A C5A C6A . . 118.12(17) ?
    C7A C6A C5A . . 113.28(18) ?
    C7A C6A H6AA . . 108.9 ?
    C5A C6A H6AA . . 108.9 ?
    C7A C6A H6AB . . 108.9 ?
    C5A C6A H6AB . . 108.9 ?
    H6AA C6A H6AB . . 107.7 ?
    C6A C7A C8A . . 112.44(19) ?
    C6A C7A H7AA . . 109.1 ?
    C8A C7A H7AA . . 109.1 ?
    C6A C7A H7AB . . 109.1 ?
    C8A C7A H7AB . . 109.1 ?
    H7AA C7A H7AB . . 107.8 ?
    C9A C8A C7A . . 110.44(17) ?
    C9A C8A H8AA . . 109.6 ?
    C7A C8A H8AA . . 109.6 ?
    C9A C8A H8AB . . 109.6 ?
    C7A C8A H8AB . . 109.6 ?
    H8AA C8A H8AB . . 108.1 ?
    C4A C9A N1A . . 120.00(15) ?
    C4A C9A C8A . . 122.81(16) ?
    N1A C9A C8A . . 117.15(15) ?
    C15A C10A C11A . . 117.57(17) ?
    C15A C10A C3A . . 122.30(16) ?
    C11A C10A C3A . . 120.04(16) ?
    C10A C11A C12A . . 120.90(19) ?
    C10A C11A H11A . . 119.5 ?
    C12A C11A H11A . . 119.5 ?
    C13A C12A C11A . . 119.72(19) ?
    C13A C12A H12A . . 120.1 ?
    C11A C12A H12A . . 120.1 ?
    C14A C13A C12A . . 120.63(19) ?
    C14A C13A Cl1A . . 118.75(17) ?
    C12A C13A Cl1A . . 120.60(16) ?
    C13A C14A C15A . . 119.05(19) ?
    C13A C14A H14A . . 120.5 ?
    C15A C14A H14A . . 120.5 ?
    C14A C15A C10A . . 121.97(19) ?
    C14A C15A H15A . . 119.0 ?
    C10A C15A H15A . . 119.0 ?
    C17A C16A C21A . . 120.58(17) ?
    C17A C16A N1A . . 120.22(16) ?
    C21A C16A N1A . . 119.08(16) ?
    C16A C17A C18A . . 119.10(19) ?
    C16A C17A H17A . . 120.4 ?
    C18A C17A H17A . . 120.4 ?
    C19A C18A C17A . . 121.4(2) ?
    C19A C18A H18A . . 119.3 ?
    C17A C18A H18A . . 119.3 ?
    C20A C19A C18A . . 118.36(19) ?
    C20A C19A C23A . . 120.7(2) ?
    C18A C19A C23A . . 120.9(2) ?
    C19A C20A C21A . . 121.0(2) ?
    C19A C20A H20A . . 119.5 ?
    C21A C20A H20A . . 119.5 ?
    C16A C21A C20A . . 119.4(2) ?
    C16A C21A H21A . . 120.3 ?
    C20A C21A H21A . . 120.3 ?
    O2A C22A N2A . . 123.25(16) ?
    O2A C22A C2A . . 121.21(15) ?
    N2A C22A C2A . . 115.49(15) ?
    C19A C23A H23A . . 109.5 ?
    C19A C23A H23B . . 109.5 ?
    H23A C23A H23B . . 109.5 ?
    C19A C23A H23C . . 109.5 ?
    H23A C23A H23C . . 109.5 ?
    H23B C23A H23C . . 109.5 ?
    C1B N1B C9B . . 122.57(14) ?
    C1B N1B C16B . . 116.61(14) ?
    C9B N1B C16B . . 120.53(14) ?
    C22B N2B H2B1 . . 117.2(16) ?
    C22B N2B H2B2 . . 122.7(17) ?
    H2B1 N2B H2B2 . . 120(2) ?
    O1B C1B N1B . . 121.69(16) ?
    O1B C1B C2B . . 122.89(16) ?
    N1B C1B C2B . . 115.34(14) ?
    C1B C2B C22B . . 105.92(14) ?
    C1B C2B C3B . . 111.19(13) ?
    C22B C2B C3B . . 114.42(13) ?
    C1B C2B H2B . . 108.4 ?
    C22B C2B H2B . . 108.4 ?
    C3B C2B H2B . . 108.4 ?
    C4B C3B C10B . . 113.37(14) ?
    C4B C3B C2B . . 108.59(14) ?
    C10B C3B C2B . . 109.32(14) ?
    C4B C3B H3BA . . 108.5 ?
    C10B C3B H3BA . . 108.5 ?
    C2B C3B H3BA . . 108.5 ?
    C9B C4B C5B . . 120.72(16) ?
    C9B C4B C3B . . 121.35(15) ?
    C5B C4B C3B . . 117.59(15) ?
    O3B C5B C4B . . 120.41(17) ?
    O3B C5B C6B . . 121.21(17) ?
    C4B C5B C6B . . 118.37(17) ?
    C5B C6B C7B . . 114.10(17) ?
    C5B C6B H6BA . . 108.7 ?
    C7B C6B H6BA . . 108.7 ?
    C5B C6B H6BB . . 108.7 ?
    C7B C6B H6BB . . 108.7 ?
    H6BA C6B H6BB . . 107.6 ?
    C6B C7B C8B . . 111.15(18) ?
    C6B C7B H7BA . . 109.4 ?
    C8B C7B H7BA . . 109.4 ?
    C6B C7B H7BB . . 109.4 ?
    C8B C7B H7BB . . 109.4 ?
    H7BA C7B H7BB . . 108.0 ?
    C9B C8B C7B . . 111.05(16) ?
    C9B C8B H8BA . . 109.4 ?
    C7B C8B H8BA . . 109.4 ?
    C9B C8B H8BB . . 109.4 ?
    C7B C8B H8BB . . 109.4 ?
    H8BA C8B H8BB . . 108.0 ?
    C4B C9B N1B . . 120.31(16) ?
    C4B C9B C8B . . 122.79(16) ?
    N1B C9B C8B . . 116.81(15) ?
    C11B C10B C15B . . 118.23(17) ?
    C11B C10B C3B . . 119.34(16) ?
    C15B C10B C3B . . 122.30(16) ?
    C10B C11B C12B . . 121.18(19) ?
    C10B C11B H11B . . 119.4 ?
    C12B C11B H11B . . 119.4 ?
    C11B C12B C13B . . 118.8(2) ?
    C11B C12B H12B . . 120.6 ?
    C13B C12B H12B . . 120.6 ?
    C14B C13B C12B . . 121.4(2) ?
    C14B C13B Cl1B . . 118.84(18) ?
    C12B C13B Cl1B . . 119.73(18) ?
    C13B C14B C15B . . 118.95(19) ?
    C13B C14B H14B . . 120.5 ?
    C15B C14B H14B . . 120.5 ?
    C14B C15B C10B . . 121.35(18) ?
    C14B C15B H15B . . 119.3 ?
    C10B C15B H15B . . 119.3 ?
    C17B C16B C21B . . 121.26(18) ?
    C17B C16B N1B . . 120.03(17) ?
    C21B C16B N1B . . 118.71(16) ?
    C16B C17B C18B . . 118.8(2) ?
    C16B C17B H17B . . 120.6 ?
    C18B C17B H17B . . 120.6 ?
    C19B C18B C17B . . 121.2(2) ?
    C19B C18B H18B . . 119.4 ?
    C17B C18B H18B . . 119.4 ?
    C18B C19B C20B . . 118.8(2) ?
    C18B C19B C23B . . 120.7(3) ?
    C20B C19B C23B . . 120.6(3) ?
    C21B C20B C19B . . 121.0(2) ?
    C21B C20B H20B . . 119.5 ?
    C19B C20B H20B . . 119.5 ?
    C16B C21B C20B . . 119.03(19) ?
    C16B C21B H21B . . 120.5 ?
    C20B C21B H21B . . 120.5 ?
    O2B C22B N2B . . 123.20(17) ?
    O2B C22B C2B . . 120.30(16) ?
    N2B C22B C2B . . 116.41(16) ?
    C19B C23B H23D . . 109.5 ?
    C19B C23B H23E . . 109.5 ?
    H23D C23B H23E . . 109.5 ?
    C19B C23B H23F . . 109.5 ?
    H23D C23B H23F . . 109.5 ?
    H23E C23B H23F . . 109.5 ?
loop_
    _geom_hbond_atom_site_label_D
    _geom_hbond_atom_site_label_H
    _geom_hbond_atom_site_label_A
    _geom_hbond_site_symmetry_A
    _geom_hbond_distance_DH
    _geom_hbond_distance_HA
    _geom_hbond_distance_DA
    _geom_hbond_angle_DHA
    _geom_hbond_publ_flag
    N2A H2A2 O2A 5_656 0.88(2) 2.12(3) 2.979(2) 164(2) yes
    N2B H2B1 O2A 5_666 0.86(2) 2.26(2) 3.055(2) 154(2) yes
    N2A H2A1 O3B . 0.86(2) 2.06(2) 2.865(2) 156(2) yes
    N2B H2B2 O3A . 0.85(3) 2.04(3) 2.847(2) 159(2) yes
    C3A H3AA O3A . 0.9800 2.4500 2.793(2) 100.00 no
    C8A H8AB O2B 5_666 0.9700 2.5000 3.392(2) 153.00 yes
    C6B H6BB O1B 1_545 0.9700 2.5700 3.430(2) 148.00 yes
    C14A H14A O1A 8_765 0.9300 2.5400 3.393(3) 153.00 yes
    C17A H17A O2B 5_666 0.9300 2.4800 3.110(2) 125.00 no
    C17B H17B O1B 3_645 0.9300 2.5200 3.424(3) 164.00 yes
_shelx_space_group_comment
;
The symmetry employed for this shelxl refinement is uniquely defined
by the following loop, which should always be used as a source of
symmetry information in preference to the above space-group names.
They are only intended as comments.
;
_shelx_estimated_absorpt_T_min     ?
_shelx_estimated_absorpt_T_max     ?
_shelx_hkl_file
;
   0   0   3 30.9479 25.2772   1
   0   0   3-3.80323 29.9007  34
   0   0   4 67488.4 911.497  34
   0   0   4 66955.6 762.024   1
   0   0   5 77.0140 45.8628   1
   0   0   5 40.2144 66.1805  34
   0   0  -5 148.471 66.1223  31
   0   0   6 576.308 122.580  34
   0   0   6 600.453 132.880  33
   0   0   6 533.106 88.5969   1
   0   0  -6 434.075 101.956  31
   0   0   7 42.9398 65.0636   1
   0   0  -7 122.540 92.5133  31
   0   0   7 150.171 104.652  34
   0   0   7 209.030 126.263  33
   0   0   8 33626.1 943.526  33
   0   0   8 33938.4 918.143  34
   0   0   8 33983.6 771.016   1
   0   0  -8 31647.4 835.735  31
   0   0   9 247.522 107.736   1
   0   0   9 27.8475 157.257  33
   0   0  10 11404.5 500.267   1
   0   0 -10 11443.1 565.738  31
   0   0  10 11746.4 617.626  33
   0   0  10 12084.8 616.170  34
   0   0  11-24.7030 144.848  33
   0   0  11 17.4947 137.826  34
   0   0  11-19.5175 72.6109   1
   0   0 -11 30.2338 97.4894  31
   0   0 -12 55113.9 1354.31  31
   0   0  12 57279.6 1506.88  33
   0   0  12 55679.9 1213.13   1
   0   0  12 57088.6 1463.06  34
   0   0  13 286.977 301.228  34
   0   0 -13 117.457 143.145  31
   0   0  14 48464.5 1222.09   1
   0   0 -14 46468.3 1351.35  31
   0   0  14 48680.6 1495.39  33
   0   0  15-166.930 213.503  34
   0   0  15 22.5962 102.468   1
   0   0  15-41.9328 162.900   6
   0   0  15 144.943 169.620  33
   0   0 -15 164.993 147.650  31
   0   0  16 19150.7 1001.89  33
   0   0 -16 19271.4 930.598  31
   0   0  16 20316.5 968.503   6
   0   0  16 19423.2 835.701   1
   0   0  17-107.073 221.624  33
   0   0  17 0.59662 123.888   1
   0   0  17 261.535 184.753   6
   0   0 -17-71.2598 192.841  31
   0   0  18 6392.38 591.112   6
   0   0  18 5759.47 602.411  33
   0   0 -18 6543.62 589.444  31
   0   0  19-221.418 195.883   6
   0   0  19 51.6220 171.849  33
   0   0 -19-10.2495 146.653  31
   0   0 -20 6138.00 594.082  31
   0   0  20 5734.06 637.604  33
   0   0  20 5168.17 556.309   6
   0   0  21-0.70031 113.123   3
   0   0  21 40.8547 155.748  33
   0   0  21 56.7559 145.656   6
   0   0  22 65.0927 158.497   6
   0   0  22 258.847 207.836   3
   0   0  22 96.1514 179.003  33
   0   0  23 198.486 200.690  33
   0   0  23 459.308 251.625   6
   0   0  23 151.050 151.860   3
   0   0  24 19463.1 1202.90   6
   0   0  24 17876.2 1189.25   3
   0   0  25 82.2052 111.330   3
   0   0  25 130.129 189.706   6
   0   0  26 11096.3 935.189   6
   0   0  26 10605.8 944.083   3
   0   0 -27 8.63330 73.4342  30
   0   0  27 104.396 79.5847  29
   0   0 -27 121.752 81.2484  26
   0   0  27-48.9831 58.8748  21
   0   0 -28 9864.65 467.511  30
   0   0 -28 10082.3 452.335  26
   0   0  28 10686.4 471.494  21
   0   0  28 9888.52 445.087  29
   0   0 -29 162.585 102.482  30
   0   0 -29 223.136 109.428  26
   0   0  29 79.8428 79.5167  21
   0   0  29 195.457 88.6057  29
   0   0  30 5206.20 336.723  21
   0   0 -30 5017.01 324.500  26
   0   0 -30 5636.12 349.529  30
   0   0  30 4782.96 311.032  29
   0   0  31 55.1780 65.9490  29
   0   0 -31 2.59114 85.7276  30
   0   0  31 27.0286 73.7721  21
   0   0  32 3197.97 256.746  29
   0   0  32 2976.03 249.640  21
   0   0 -32 3125.20 267.075  30
   0   0  33 36.9387 61.2070  29
   0   0  33 56.2762 75.4789  21
   0   0 -33-46.8430 87.6186  30
   0   0 -34 354.461 119.194  30
   0   0  34 389.255 102.911  21
   0   0  34 297.139 85.2703  29
   0   0  35 30.9221 71.4711  29
   0   0  35-3.97870 68.9975  21
   0   0 -35 25.7986 82.4866  30
   0   0  36 11609.5 435.142  29
   0   0 -36 12048.3 474.447  30
   0   0  36 12252.6 461.234  21
   0   0 -37 26.6237 82.1348  30
   0   0  37 188.757 73.6546  29
   0   0  37-45.1112 64.1400  21
   0   0  38 1335.55 145.164  21
   0   0  38 1818.66 164.558  29
   0   0 -38 1520.08 167.151  30
   0   0  39-37.0563 54.7819  29
   0   0  39 22.6211 48.0944  21
   0   0 -39 52.6655 69.7146  30
   0   0 -40 2250.52 173.862  30
   0   0  40 2403.35 162.710  21
   0   0 -41 32.0376 50.9616  30
   0   0 -42-24.5020 45.4308  30
  -1   0  -3 1191.75 88.9780  31
   1   0   3 1164.63 98.6653   6
   1   0  -3 971.883 82.2318   4
   1   0   3 1225.69 105.523   3
  -1   0   3 1021.68 73.8258   2
   1   0   3 1294.00 115.147  33
   1   0   3 1072.12 91.7418   1
   1   0  -4 5202.10 214.985   4
  -1   0  -4 4440.85 208.339  31
  -1   0   4 4649.13 237.858  34
   1   0   4 4823.96 249.761  33
  -1   0   4 4857.83 187.859   2
   1   0   4 4627.42 212.252   1
   1   0   4 4543.11 224.616   6
   1   0  -5 120.605 52.5654   4
   1   0   5-55.6394 68.3165  33
   1   0   5 112.155 62.7879   6
  -1   0   5 39.8806 57.4830  34
   1   0   5 77.6346 45.9018   1
  -1   0  -5 50.5935 52.1803  31
  -1   0   5 150.993 50.6883   2
   1   0   6 21694.1 650.936  33
  -1   0  -6 20599.0 559.078  31
   1   0   6 21477.5 594.365   6
  -1   0   6 22634.9 635.503  34
   1   0  -6 23146.8 553.589   4
   1   0   6 21755.7 556.175   1
  -1   0   7 84.8667 83.8584  34
   1   0   7 214.402 100.959   6
  -1   0  -7 61.7463 72.6929  31
   1   0   7 240.078 127.390  33
   1   0   7 250.995 94.6341   1
   1   0   7 167.661 115.200  34
   1   0  -7 59.8946 62.8962   4
   1   0   8 77013.1 1301.03   6
   1   0  -8 85225.0 1221.74   4
   1   0   8 76585.0 1188.60   1
   1   0   8 74138.9 1401.63  33
   1   0   8 83022.5 1427.14  34
  -1   0   8 78892.9 1379.00  34
   1   0  -8 73107.9 1301.11  31
  -1   0  -8 76623.6 1272.34  31
  -1   0   9 471.823 125.070   1
   1   0  -9-7.86704 95.7007  31
   1   0   9-38.7654 112.392   6
   1   0   9-40.2230 113.130  34
  -1   0   9-77.4141 135.227  34
  -1   0  -9 79.6256 129.029  31
   1   0   9 660.059 204.781  33
   1   0   9 169.619 94.6178   1
   1   0 -10 28703.4 899.221  31
   1   0  10 28904.0 814.461   1
  -1   0 -10 28958.0 864.802  31
  -1   0  10 29026.3 783.618   1
  -1   0  10 26770.4 920.739  34
   1   0  10 26392.3 865.043   6
   1   0  10 25250.8 909.527  33
  -1   0  11 22.3818 150.325  33
  -1   0 -11 90.4173 99.9716  31
   1   0  11 51.2497 117.330   6
   1   0 -11 61.9037 99.9083  31
  -1   0  11 95.9341 121.275  34
  -1   0  11 16.4057 68.6019   1
   1   0  11 12.4421 139.191  33
   1   0  11-37.2562 90.4820   1
  -1   0 -12 64050.4 1429.53  31
   1   0  12 63710.8 1321.25   1
   1   0  12 60980.4 1441.21   6
  -1   0  12 63414.5 1566.05  33
   1   0  12 60806.4 1546.28  33
   1   0 -12 62888.0 1466.70  31
  -1   0  12 64622.9 1277.00   1
  -1   0  12 62408.8 1528.76  34
  -1   0  13 371.281 206.446   1
  -1   0  13 234.166 168.083  34
   1   0  13 55.3162 127.932   6
  -1   0 -13 93.5320 139.611  31
   1   0 -13-113.474 117.862  31
  -1   0  13 547.369 283.389  33
   1   0  13 49.4544 104.015   1
   1   0  13-67.9396 156.291  33
   1   0  14 2181.77 274.676   1
  -1   0  14 2599.67 353.770  34
   1   0  14 2152.29 312.291   6
   1   0  14 2308.04 345.651  33
  -1   0  14 2325.56 354.646  33
  -1   0 -14 2368.11 321.537  31
   1   0 -14 2723.11 348.238  31
  -1   0  14 2761.92 319.831   1
   1   0 -15 145.003 128.616  31
   1   0  15 66.9022 203.186  33
  -1   0 -15 119.402 123.144  31
  -1   0  15 28.9590 93.2437   1
   1   0  15 32.4915 87.7636   1
  -1   0  15 46.3100 175.744  34
   1   0  15-91.8077 148.605   6
  -1   0  15 83.4118 160.825  33
  -1   0  16 30019.5 1022.36   1
   1   0  16 31700.1 1208.67   6
  -1   0  16 31897.2 1277.20  34
   1   0  16 33228.7 1338.48  33
  -1   0 -16 32640.3 1190.20  31
  -1   0  16 31213.2 1295.25  33
   1   0 -16 31776.1 1215.19  31
  -1   0  17 646.814 351.364  33
   1   0  17-47.1216 150.610   6
   1   0  17-3.56136 252.347  33
   1   0 -17-14.8780 127.112  31
  -1   0 -17 24.3266 259.423  31
  -1   0  17 143.651 298.579  34
  -1   0  17 83.1685 131.211   1
  -1   0  18 97362.2 2284.26   6
   1   0  18 97882.7 2262.66   6
   1   0 -18 100289. 2312.47  31
  -1   0  18 102431. 2017.20   1
   1   0  18 94862.4 2307.26   3
  -1   0  18 100291. 2424.48  34
   1   0  18 97202.3 2418.84  33
  -1   0  18 91111.8 2352.92  33
  -1   0 -18 101868. 2242.47  31
  -1   0 -19 92.6324 100.566  31
   1   0  19 116.406 132.639   6
   1   0  19-56.8076 181.940   3
  -1   0  19-10.8577 182.753  33
  -1   0  19 77.7200 98.0036   1
  -1   0  19 193.641 129.792   6
   1   0  19-95.4752 193.807  33
   1   0 -19 162.403 155.767  31
  -1   0  20 627.270 223.137  33
   1   0  20 643.051 239.201  33
  -1   0  20 984.456 277.132   6
   1   0  20 810.322 223.196   6
   1   0 -20 1461.91 319.901  31
   1   0  20 641.957 232.481   3
  -1   0  21-31.7279 122.351   6
  -1   0  21-145.947 201.577  33
   1   0  21-178.638 190.978   3
   1   0  21 104.071 138.547   6
   1   0  21-80.5782 189.780  33
   1   0 -21-14.7668 144.532  31
  -1   0  22 552.438 266.208  33
   1   0  22 670.351 249.917   3
  -1   0  22 1366.43 332.885   6
   1   0 -22 1013.16 263.074  31
   1   0  22 1112.24 303.073   6
  -1   0  23-52.9484 164.560  33
   1   0  23-22.8466 189.138   3
  -1   0  23 339.181 236.553   3
  -1   0  23-85.0128 160.679   6
   1   0  23-16.2006 120.404   6
  -1   0  24 25779.4 1429.05   3
   1   0  24 25514.4 1355.98   6
  -1   0  24 25681.9 1375.35   6
  -1   0  24 24034.1 1450.24  33
   1   0  24 25668.5 1411.06   3
  -1   0  25 254.480 206.722   3
   1   0  25-94.5678 99.5238   3
  -1   0  25-48.2079 137.430   6
   1   0  25-114.745 152.529   6
  -1   0  25-105.367 207.140  33
  -1   0  26 54.7928 151.324   6
  -1   0  26-46.3360 150.259   3
   1   0  26 33.2678 183.360   3
   1   0  26-32.6363 217.894   6
  -1   0  27 90.6879 67.8733  29
   1   0 -27 3.06162 66.3690  30
  -1   0 -27 47.4342 62.0087  26
   1   0  27 183.410 86.7934  23
  -1   0  27 4.89743 63.7907  21
   1   0  27 146.396 95.4463  29
  -1   0 -27 71.6658 75.9141  30
   1   0  27-45.8459 69.5205  21
   1   0 -27 81.7350 91.7021  26
   1   0 -28 18738.4 614.790  26
   1   0  28 18182.7 610.509  21
  -1   0  28 18989.8 605.334  29
   1   0  28 18263.6 604.280  29
   1   0 -28 18829.2 632.834  30
  -1   0 -28 19332.7 623.367  26
  -1   0 -28 19521.5 646.546  30
  -1   0  28 17992.8 612.385  21
  -1   0 -29 70.4305 77.6657  30
   1   0  29 73.5320 81.5374  29
   1   0 -29 84.4086 89.7236  26
   1   0 -29 62.3487 82.0890  30
   1   0  29 33.3752 65.4980  21
  -1   0 -29 50.1708 73.9246  26
  -1   0  29 84.1422 84.6144  21
  -1   0  29-58.6560 69.4686  29
   1   0  30-25.2375 66.3491  21
   1   0  30-43.5445 70.8574  29
   1   0 -30-35.7399 93.5552  30
  -1   0  30 96.0293 84.5146  21
  -1   0 -30 13.0017 69.4317  26
  -1   0  30-61.5643 66.2659  29
  -1   0 -30 107.755 101.414  30
   1   0 -31 36.3443 82.9529  30
  -1   0  31 78.0246 68.0850  29
   1   0  31 17.2941 66.0363  29
   1   0  31 56.5610 72.4336  21
  -1   0  31 30.2597 64.5737  21
  -1   0 -31 41.4964 80.3743  30
   1   0  32 32.4457 70.2464  21
   1   0  32 172.104 81.3431  29
  -1   0  32 73.6610 73.4488  29
  -1   0  32 265.092 106.410  21
   1   0 -32 143.419 91.3322  30
  -1   0 -32 193.398 103.240  30
   1   0 -33-3.17281 88.6454  30
  -1   0  33 24.0327 65.5401  29
  -1   0 -33 32.9909 88.2645  30
   1   0  33-129.463 82.1054  21
   1   0  33 35.8699 70.0359  29
  -1   0  33-70.3383 79.3815  21
  -1   0  34 4954.01 304.569  29
   1   0  34 4726.09 305.646  21
  -1   0  34 4562.60 304.151  21
   1   0  34 4986.67 309.529  29
  -1   0 -34 4868.22 325.553  30
   1   0 -34 5087.52 338.671  30
   1   0  35 80.2825 68.3666  29
   1   0  35 69.6898 77.7395  21
  -1   0  35 32.0355 75.3430  21
   1   0 -35 46.2258 97.3094  30
  -1   0  35 76.5889 67.7881  29
  -1   0 -35 4.95535 85.4369  30
  -1   0  36 2656.06 210.082  29
  -1   0  36 2465.55 217.839  21
   1   0 -36 2718.87 237.892  30
   1   0  36 2328.12 201.594  21
   1   0  36 2677.50 215.720  29
  -1   0 -36 2452.56 227.295  30
   1   0 -37 40.5820 93.8315  30
   1   0  37 44.7875 72.8342  29
  -1   0 -37 47.2313 84.2294  30
   1   0  37 43.2770 58.2041  21
  -1   0  37-51.7278 66.4824  21
  -1   0  37-24.8225 57.7179  29
   1   0  38 521.628 96.1949  29
   1   0  38 617.898 101.803  21
  -1   0  38 678.334 100.763  29
   1   0 -38 597.267 114.499  30
  -1   0 -38 637.614 116.091  30
  -1   0  38 539.075 101.106  21
   1   0  39-39.5701 56.5047  29
   1   0  39 78.1059 53.3928  21
  -1   0 -39-51.1425 79.4896  30
   1   0 -39-7.60391 72.2336  30
  -1   0  39-62.3387 61.3837  21
  -1   0  40 29.8641 43.1031  21
   1   0 -40-27.0306 63.9960  30
   1   0  40-67.1083 46.8970  29
  -1   0 -40 46.2036 65.5897  30
   1   0 -41-6.12920 57.9453  30
  -1   0 -41-5.64170 49.9483  30
  -1   0  41-27.2949 38.5178  21
  -1   0 -42-8.48620 45.5341  30
   1   0 -42 41.5993 46.4079  30
   2   0   1 110.973 26.2911   6
   2   0  -2 72410.3 548.005  37
  -2   0   2 71194.1 660.796   9
   2   0   2 73402.3 676.751   6
   2   0  -2 74089.0 672.402   7
   2   0  -2 73918.7 710.938   4
   2   0   2 72866.8 695.876   3
  -2   0  -2 70184.2 450.739  32
  -2   0   3 16.6341 32.8439   9
   2   0   3 76.4782 36.4781   6
   2   0   3 86.8506 38.3660   3
   2   0  -3 16.4011 24.4983   4
   2   0   4 8494.31 313.109   3
  -2   0   4 8256.27 232.667   2
  -2   0   4 8611.17 303.984   9
  -2   0  -4 8389.17 261.709  31
   2   0   4 8485.51 302.509   6
   2   0  -4 8424.43 290.238   4
  -2   0   5 24.9921 33.7233   2
   2   0   5 142.598 66.5201   3
   2   0  -5 77.8504 48.7092   4
   2   0   5 20.6375 48.2672   6
  -2   0  -5 89.6552 48.0159  31
   2   0   6 625202. 3183.96   6
  -2   0  -6 623380. 2889.76  31
   2   0   6 614655. 3270.30   3
   2   0   6 634103. 3535.20  33
   2   0   7 67.3226 78.6985   6
   2   0   7 111.506 93.9076   1
  -2   0   7-0.78260 54.1619   2
  -2   0  -7 67.1181 95.7941  31
   2   0   7-85.4024 115.757  33
   2   0  -7 50.3372 66.0614   4
   2   0   8 187.407 87.0029   1
  -2   0   8 167.280 116.425  34
   2   0   8 158.907 96.7387   6
   2   0   8 115.338 102.529   3
   2   0  -8 202.772 88.2337   4
  -2   0  -8 188.197 85.4926  31
   2   0   8 18.2228 118.304  33
   2   0   9 103.824 23.8929  11
   2   0  -9 159.999 30.2136  11
   2   0   9 151.531 134.249   3
  -2   0  -9 121.409 89.9252  31
   2   0  -9 150.217 93.9302   4
   2   0   9 3.75406 116.643   6
   2   0   9 82.1417 82.0737   1
   2   0 -10 2215.24 309.515   4
   2   0  10 1308.51 215.907   6
   2   0  10 1256.59 230.469   3
   2   0  10 1388.63 269.417  33
  -2   0  10 1336.25 273.158  34
  -2   0 -10 1362.35 202.324  31
   2   0 -10 1142.16 228.790  31
   2   0  10 1138.31 186.447   1
  -2   0  11 56.8650 68.6371   1
   2   0  11 36.7772 129.319   3
   2   0  11 82.6163 76.8138   1
  -2   0 -11 23.3397 78.7221  31
   2   0  11 70.7884 99.4600   6
   2   0 -11 70.6734 106.195  31
  -2   0  11 40.3101 119.080  34
   2   0  11 133.465 126.786  33
  -2   0 -12 90172.3 1648.52  31
  -2   0  12 87434.1 1806.32  34
   2   0  12 84144.9 1675.95   6
   2   0  12 85097.4 1755.00   3
   2   0 -12 85532.1 1743.60  31
  -2   0  12 92992.9 1511.77   1
   2   0  12 85211.1 1819.98  33
   2   0 -13-108.495 132.891  31
   2   0  13 34.2996 160.080   3
   2   0  13 127.392 167.944   6
  -2   0  13 75.2252 105.885   1
   2   0  13 148.331 237.518  33
  -2   0 -13 107.378 136.509  31
  -2   0 -14 117514. 2057.52  31
  -2   0  14 115155. 2262.37  34
  -2   0  14 118921. 1859.18   1
   2   0 -14 121231. 2242.66  31
   2   0  14 120165. 2360.88  33
   2   0  14 114321. 2116.03   6
  -2   0  14 110267. 2265.32  33
   2   0  14 115719. 2212.43   3
  -2   0 -15-6.11458 120.944  31
   2   0  15 35.6142 174.527  33
  -2   0  15 3.77698 170.957  34
   2   0 -15 59.4638 145.729  31
  -2   0  15 20.0939 80.6615   1
   2   0  15 19.1478 136.638   6
  -2   0  15 68.5914 210.391  33
   2   0  15 164.628 157.055   3
   2   0  16 338.123 152.708   6
  -2   0  16 43.9254 184.914  34
  -2   0  16 466.875 155.646   1
   2   0  16 355.511 207.487  33
   2   0 -16 598.891 187.243  31
  -2   0 -16 309.448 141.284  31
  -2   0  16 197.231 177.708  33
   2   0  16 144.211 140.591   3
   2   0  17 31.0777 131.783   6
  -2   0  17-124.547 252.855  34
  -2   0  17-24.2982 85.8545   1
   2   0  17-29.4593 132.758   3
   2   0 -17 576.881 215.776  31
  -2   0  17-41.3944 195.158  33
  -2   0  18 1140.81 245.808   1
  -2   0  18 1418.12 337.121  34
   2   0  18 1172.66 275.437   3
   2   0  18 1189.09 235.948   6
  -2   0  18 1994.85 404.604  33
   2   0  19-128.423 151.724   6
  -2   0  19 46.0889 176.659  33
   2   0 -19 8.76796 114.158  31
  -2   0  19-0.63697 98.1011   1
   2   0  19 222.444 148.315   3
  -2   0  19-213.617 270.270  34
   2   0  20 7039.86 675.802   3
  -2   0  20 8057.38 695.663   6
   2   0  20 7524.03 666.426   6
  -2   0  20 7449.34 699.162  34
  -2   0  20 6832.99 693.381  33
  -2   0  20 8659.69 613.472   1
   2   0 -20 7854.38 694.578  31
  -2   0  21 96.3362 150.515  33
   2   0  21 27.7749 143.054   6
   2   0 -21 137.143 165.151  31
  -2   0  21 17.5495 142.243   6
   2   0  21-22.6740 139.681   3
  -2   0  22 1757.16 371.666   6
   2   0 -22 2127.88 394.570  31
   2   0  22 2177.04 396.277   3
  -2   0  22 1733.15 404.173  33
   2   0  22 1854.69 354.726   6
   2   0  23 191.536 242.930   6
   2   0  23-14.6332 162.866   3
   2   0 -23-61.0629 187.621  31
  -2   0  23 124.320 111.459   6
  -2   0  23 144.861 273.396  33
   2   0  24 1144.05 273.444   6
  -2   0  24 1155.44 332.498  33
  -2   0  24 1302.08 325.212   6
   2   0  24 1000.89 285.192   3
  -2   0  25 128.327 179.031  33
  -2   0  25 183.446 216.291   3
   2   0  25-74.2610 160.975   3
  -2   0  25 79.5772 169.527   6
   2   0  25 112.767 189.849   6
  -2   0  26 16745.2 1194.92   3
   2   0  26 15391.6 1130.01   3
  -2   0  26 14996.6 1186.98  33
   2   0  26 16363.5 1126.79   6
  -2   0  26 16092.1 1146.78   6
   2   0  27 32.1051 52.6611  29
  -2   0 -27 63.5664 69.6719  26
   2   0 -27 92.7984 75.3299  26
   2   0  27-26.0892 60.5170  21
  -2   0  27-6.27714 59.1189  21
   2   0  27-32.4972 73.4273  23
  -2   0 -27 9.61902 62.1203  30
  -2   0  27-42.8946 78.0817  29
  -2   0 -28 375.628 110.993  30
  -2   0  28 611.363 136.669  21
   2   0 -28 516.111 148.812  26
   2   0  28 350.848 98.4189  29
  -2   0  28 518.246 112.193  29
  -2   0 -28 444.552 108.398  26
   2   0  28 344.681 90.0919  21
   2   0 -28 418.087 138.497  30
   2   0  28 302.807 95.1641  23
   2   0  29 91.9270 79.2169  21
  -2   0 -29 48.5075 81.9307  30
  -2   0  29 22.2855 58.8721  29
   2   0 -29 42.4408 79.8688  26
  -2   0  29 47.0603 80.0072  21
  -2   0 -29 12.8398 62.3743  26
   2   0 -29 89.4689 91.2887  30
   2   0  29 183.549 86.1736  23
   2   0  29-12.7254 72.9592  29
   2   0 -30 36231.4 883.162  30
  -2   0 -30 38505.1 883.019  26
   2   0  30 38114.1 882.953  29
  -2   0 -30 38484.3 906.070  30
   2   0  30 39265.7 895.843  21
  -2   0  30 39780.9 880.493  29
   2   0  31 27.4473 66.2763  21
  -2   0 -31-82.1445 93.1801  30
  -2   0  31 45.2418 78.4812  21
   2   0 -31 62.9577 89.0901  30
   2   0  31 22.9059 73.2971  29
  -2   0  31 110.648 81.1732  29
   2   0  32 2234.65 216.979  21
   2   0  32 2401.50 224.094  29
  -2   0  32 2608.91 227.926  29
  -2   0  32 2455.61 230.638  21
  -2   0 -32 2044.93 220.230  30
   2   0 -32 2293.03 233.475  30
   2   0  33 76.8995 77.4319  29
   2   0  33-8.96958 61.1055  21
  -2   0  33 51.4286 72.2662  29
   2   0 -33 141.453 109.231  30
  -2   0  33 143.106 115.180  21
  -2   0 -33 76.3973 88.1229  30
   2   0  34 15751.1 543.925  29
  -2   0  34 15664.4 559.984  21
   2   0  34 16649.5 556.880  21
  -2   0 -34 16533.4 578.788  30
   2   0 -34 16441.0 582.194  30
  -2   0  34 16902.3 547.236  29
   2   0  35-0.27735 62.7657  29
  -2   0  35 0.70570 52.5551  29
   2   0  35 39.8204 63.0121  21
  -2   0  35 38.4760 65.8176  21
   2   0 -35 36.3395 85.8765  30
  -2   0 -35-87.2545 90.5519  30
   2   0  36 318.441 87.4958  29
  -2   0  36 329.857 87.8536  29
  -2   0 -36 457.670 112.966  30
   2   0 -36 342.347 100.020  30
   2   0  36 516.335 102.672  21
  -2   0  36 341.810 96.3897  21
   2   0 -37-84.9166 89.5629  30
  -2   0  37-26.6160 74.7793  21
  -2   0 -37 82.1313 78.2546  30
   2   0  37 41.7149 54.1990  29
   2   0 -38 322.773 105.419  30
   2   0  38 415.149 85.1575  29
  -2   0  38 359.613 90.3975  21
  -2   0 -38 350.886 100.050  30
   2   0  39-56.2644 57.0590  29
   2   0 -39 10.7433 72.2799  30
  -2   0  39-70.8523 70.9098  21
  -2   0 -39-48.8959 70.6152  30
  -2   0 -40 360.028 85.4427  30
   2   0  40 348.258 70.0491  29
  -2   0  40 328.072 74.3424  21
   2   0 -40 303.366 87.9745  30
   2   0  41 8.70731 32.2735  29
  -2   0 -41 10.5225 51.0443  30
  -2   0  41-1.83785 42.8594  21
   2   0 -41 61.7752 58.7156  30
  -2   0 -42-29.5317 46.7784  30
   2   0 -42-30.7430 48.7661  30
   3   0   0 79.4944 33.1678   7
   3   0   0 27.9931 27.3387   5
   3   0   0 33.5927 24.4541   6
   3   0   1 155.009 42.0437   7
   3   0   1 188.162 44.1468   5
   3   0  -1 48.9715 22.0959  37
   3   0  -1 54.8226 21.1642  12
   3   0  -1 128.571 38.2252   7
   3   0   1 105.104 32.9825   6
   3   0   2 1629.14 114.104   7
   3   0   2 1846.96 122.178   6
  -3   0  -2 1585.72 69.7188  32
  -3   0   2 1811.35 121.142   9
   3   0  -2 1768.01 118.503   7
   3   0   2 1840.12 124.155   3
   3   0  -2 1658.50 97.5997  37
   3   0  -2 1932.32 134.158   4
  -3   0   3 1030.21 102.112   9
   3   0   3 185.654 58.8975   3
  -3   0  -3 94.4019 25.2825  32
   3   0  -3 107.364 47.7491   4
   3   0   3 123.433 50.7827   6
   3   0  -3 4.77809 37.8355   7
  -3   0   4 965.919 111.254   9
   3   0  -4 812.623 109.685   4
   3   0   4 857.316 109.746   3
   3   0   4 830.016 104.664   6
   3   0  -4 790.775 83.6762  37
  -3   0   5 90.0867 42.5910   2
  -3   0   5-13.9842 78.9256   9
   3   0  -5 19.9512 55.0313   4
   3   0   5 61.6785 67.0999   3
   3   0   5 41.9126 53.9259   6
  -3   0   6 6825.89 261.827   2
   3   0   6 6880.56 348.819   3
   3   0   6 6867.18 336.370   6
   3   0  -6 6846.26 332.936   4
  -3   0   7 53.0821 44.7822   2
   3   0  -7 38.7592 66.0801   4
   3   0   7 64.1033 79.9690   3
   3   0   7 89.8500 74.5402   6
   3   0  -8 6541.11 361.164   4
  -3   0   8 6121.52 299.705   2
   3   0   8 6037.11 365.084   6
   3   0   8 6106.24 168.743  35
   3   0   8 5972.57 387.432   3
  -3   0  -9 427.985 160.151  31
   3   0   9 264.635 162.914   6
   3   0  -9 346.603 115.267   4
  -3   0   9 40.1914 77.1965   2
   3   0   9 307.580 169.035   3
   3   0 -10 20681.1 710.067   4
   3   0  10 19203.2 754.082   3
  -3   0  10 20984.4 801.431  34
  -3   0 -10 19291.9 668.793  31
   3   0  10 18423.1 711.875   6
   3   0  11 55.5634 21.9828  11
  -3   0 -11 311.389 106.495  31
   3   0 -11-30.0606 112.919  31
   3   0  11 105.395 104.495   6
   3   0  11 58.8146 122.880   3
   3   0 -11 67.4042 27.5716  11
  -3   0  11 4.58180 141.930  34
   3   0 -11 38.3606 84.8759   4
   3   0  12 99067.7 1807.44   6
   3   0 -12 99920.1 1925.46  31
   3   0 -12 99609.0 635.281  11
   3   0  12 100212. 634.186  11
   3   0  12 98263.6 1891.20   3
  -3   0 -12 103168. 1725.52  31
  -3   0  12 101062. 1952.38  34
  -3   0  13-262.304 212.975  34
  -3   0  13-72.3880 82.5132   1
   3   0 -13 120.672 176.330  31
   3   0  13 265.724 176.269   6
   3   0  13 370.021 217.432   3
   3   0  14 59989.3 1533.52   6
   3   0 -14 65606.5 1684.87  31
  -3   0  14 67635.5 1743.42  34
   3   0  14 61364.6 1625.63   3
  -3   0  14 67400.3 1378.87   1
  -3   0  15 239.823 174.390  34
  -3   0  15 300.904 117.543   1
   3   0  15 76.5581 159.678   3
   3   0  15 124.816 174.912   6
   3   0 -15 26.6083 127.659  31
  -3   0  16 13119.2 856.977  33
   3   0  16 13342.6 773.431   6
   3   0 -16 15105.7 869.782  31
  -3   0  16 14880.3 880.148  34
  -3   0  16 14992.4 703.227   1
   3   0  16 13075.3 811.682   3
   3   0  17-83.2585 158.902   6
   3   0 -17-86.9489 171.849  31
   3   0  17-33.9161 181.319   3
  -3   0  17-41.8458 168.491  33
  -3   0  17-97.4254 198.318  34
  -3   0  17 21.9668 90.1555   1
  -3   0  18 29155.7 1039.77   1
  -3   0  18 25392.6 1228.10  34
  -3   0  18 23372.1 1212.06  33
   3   0  18 24548.8 1171.54   3
   3   0 -18 27562.0 1257.08  31
   3   0  18 26067.3 1165.80   6
  -3   0  19-19.8944 145.493  33
   3   0  19 41.9672 143.406   6
  -3   0  19-345.351 268.332  34
   3   0  19 97.4720 107.016   3
  -3   0  19 14.7987 98.5843   1
   3   0 -19 106.238 137.828  31
   3   0  20 7647.39 675.785   6
   3   0  20 7574.74 688.886   3
  -3   0  20 7353.75 692.800  34
   3   0 -20 7815.23 701.973  31
  -3   0  20 7456.26 731.116  33
  -3   0  21 110.957 168.383  34
   3   0 -21-10.3445 141.488  31
  -3   0  21 153.968 185.149  33
   3   0  21 143.528 147.925   3
   3   0  21-51.4552 123.825   6
   3   0  22 1031.18 274.522   3
  -3   0  22 846.548 248.285   6
  -3   0  22 1185.04 323.378  33
   3   0  22 1217.72 297.095   6
   3   0 -22 1349.01 308.511  31
   3   0  23-145.444 206.911   3
   3   0  23-121.917 179.628   6
   3   0 -23 163.344 158.310  31
  -3   0  23-154.540 141.303   6
   3   0  24 1410.52 348.349   3
  -3   0  24 1147.61 307.878   6
   3   0  24 1157.68 317.259   6
  -3   0  24 1171.23 352.297  33
   3   0  25 12.9620 138.812   3
   3   0  25 91.3676 143.620   6
  -3   0  25 26.0432 167.877  33
  -3   0  25-126.929 127.187   6
   3   0 -26 6459.06 358.159  26
  -3   0  26 5849.28 350.193  21
   3   0  26 6960.44 763.532   3
   3   0 -26 6334.75 359.629  30
  -3   0  26 6606.79 755.866   3
  -3   0  26 6022.90 712.008   6
  -3   0  26 5730.45 729.273  33
   3   0  26 6914.03 741.199   6
  -3   0 -27 31.6243 51.4102  26
   3   0 -27 15.1410 67.7499  30
   3   0 -27 22.9889 72.4189  26
   3   0  27-56.2879 71.4345  23
  -3   0  27-42.7942 80.1006  21
  -3   0  27-43.0381 62.6528  29
   3   0  27 23.3284 81.1466  29
  -3   0 -27-102.471 87.0491  30
   3   0  28 15261.6 542.928  23
   3   0 -28 14051.9 537.535  26
   3   0  28 15601.2 563.492  29
   3   0 -28 13807.8 542.124  30
  -3   0 -28 14723.2 563.272  30
  -3   0  28 15220.7 536.027  29
  -3   0 -28 15018.0 542.690  26
  -3   0  28 13912.5 551.629  21
   3   0  29 45.2833 62.4964  23
  -3   0 -29 14.0884 67.6789  26
   3   0 -29 0.67731 72.9612  30
  -3   0  29 39.6447 68.0324  29
  -3   0 -29-1.56852 71.1877  30
  -3   0  29 61.1522 69.6779  21
   3   0  29 44.3529 68.7539  29
   3   0 -30 13718.8 546.153  30
  -3   0  30 13347.8 536.833  21
  -3   0  30 14975.4 535.665  29
  -3   0 -30 13596.4 545.980  30
  -3   0 -30 14796.7 543.634  26
   3   0  30 13647.2 533.042  29
   3   0  30 14342.2 526.680  23
  -3   0  31 105.859 95.5676  21
  -3   0 -31 72.4125 81.0195  30
   3   0  31 23.4699 70.8275  29
  -3   0  31 183.055 89.9467  29
   3   0 -31-7.79845 80.1315  30
  -3   0 -32-36.6969 83.2203  30
   3   0  32-16.9208 74.7958  29
  -3   0  32-7.29951 81.0230  21
  -3   0  32 42.2883 56.5123  29
  -3   0  33-191.429 110.122  21
   3   0  33 10.8786 69.6177  29
   3   0 -33 35.8870 89.8886  30
  -3   0  33-3.82547 60.3589  29
  -3   0 -33-74.8150 89.3840  30
   3   0  34 8015.43 391.554  29
   3   0 -34 7655.84 396.590  30
  -3   0  34 8769.34 393.884  29
  -3   0 -34 8250.96 406.212  30
  -3   0  34 8078.85 405.984  21
  -3   0  35-3.71995 70.8610  21
   3   0  35 245.120 94.6554  29
   3   0 -35 84.6797 98.6652  30
  -3   0 -35-48.5327 96.1726  30
   3   0  36 202.218 72.3851  29
  -3   0  36-27.2721 79.9240  21
  -3   0 -36 50.0437 78.9967  30
   3   0 -36 23.9078 92.2318  30
   3   0 -37-23.3868 85.4274  30
  -3   0 -37 59.4619 76.5711  30
   3   0  37-23.3683 65.2539  29
  -3   0  37-52.8758 77.6273  21
  -3   0 -38 528.370 108.717  30
  -3   0  38 507.802 104.667  21
   3   0  38 498.536 94.3185  29
   3   0 -38 515.218 121.581  30
  -3   0  39-30.6882 61.6821  21
   3   0  39 20.9387 45.7227  29
   3   0 -39-44.8381 70.5516  30
  -3   0 -39-36.1568 65.0153  30
   3   0  40 2435.35 163.116  29
   3   0 -40 2653.15 192.822  30
  -3   0 -40 2476.10 178.363  30
  -3   0  40 2538.78 176.838  21
  -3   0  41-32.3153 44.1668  21
   3   0  41 9.03757 33.1113  29
   3   0 -41 16.3348 52.2789  30
  -3   0 -41-4.29661 47.6385  30
  -3   0 -42 1875.53 132.371  30
  -3   0  42 1788.56 121.455  21
   4   0   0 5368.21 220.746   5
   4   0   0 5395.64 215.405   7
   4   0  -1 82.5893 26.0891  12
   4   0  -1 55.0512 42.6834   7
   4   0   1 53.1225 37.9025   5
   4   0   1 69.2114 42.3342   7
   4   0   1 46.7725 35.5346   6
   4   0  -2 52340.4 629.310  37
   4   0   2 53829.2 717.792   7
   4   0  -2 55179.5 731.465   7
   4   0  -2 53231.7 600.919  12
   4   0   2 53125.2 726.739   6
   4   0  -3-71.8503 56.5574   7
   4   0  -3 91.9410 41.1622  37
   4   0   3 87.0718 52.8435   3
   4   0  -3 37.7585 42.7283   4
   4   0   3 83.9957 51.1263   7
  -4   0   3 7.15486 45.1959   9
  -4   0  -3 71.3322 24.7306  32
   4   0   3-17.5754 46.9787   6
   4   0  -4 903284. 3555.69   4
  -4   0   4 916060. 3395.29   9
   4   0   4 934331. 3418.15   6
   4   0  -5-19.0196 64.2907   4
  -4   0   5 21.9311 71.3155   9
   4   0   5 82.2964 77.4022   3
   4   0   5 85.5507 73.1359   6
   4   0  -5 40.8518 39.6256  37
   4   0   6 4606.62 299.137   3
  -4   0   6 4544.75 285.364   9
   4   0  -6 4693.59 286.925   4
   4   0  -6 4572.97 229.699  37
   4   0   6 4619.87 285.352   6
   4   0  -7 206.406 93.4527   4
   4   0   7 193.488 82.0036   6
  -4   0   7 183.990 60.2195   2
  -4   0   7 263.269 105.844   9
   4   0  -7 336.935 75.2109  37
  -4   0   8 2153.79 180.025   2
   4   0   8 1914.29 208.830   6
   4   0  -8 1992.93 216.120   4
   4   0   8 2168.99 239.670   3
   4   0   9-103.026 110.904   6
  -4   0   9 47.8958 63.6654   2
   4   0   9-101.792 114.115   3
   4   0  -9 32.8787 74.9655   4
   4   0  10 15530.4 650.234   6
  -4   0  10 15928.8 538.106   2
   4   0 -10 16027.7 631.967   4
   4   0  10 15275.6 673.206   3
   4   0  10 13765.2 217.674  35
  -4   0  10 15679.0 692.759  34
  -4   0  11 31.7449 123.499  34
   4   0  11-4.45226 14.5699  35
   4   0 -11 173.237 98.9724   4
   4   0 -11-44.8355 130.297  31
   4   0  11 31.9505 106.993   6
  -4   0  11 146.930 77.9846   2
   4   0  11-17.9452 116.337   3
   4   0 -12 118.313 102.702   4
   4   0 -12 63.5907 123.581  31
   4   0  12 52.9880 121.242   6
   4   0  12 94.0452 123.229   3
   4   0 -12 179.193 43.9170  11
   4   0  12 285.855 62.2899  11
  -4   0  12 185.232 275.403  34
   4   0  13 3.01742 111.770   6
   4   0 -13-4.79227 143.629  31
  -4   0  13-11.9788 175.749  34
   4   0  13-43.5690 142.799   3
   4   0 -13 3.10256 98.4293   4
  -4   0  14 12174.0 738.814  34
   4   0  14 12218.5 690.491   6
   4   0 -14 13371.2 777.079  31
   4   0  14 13204.4 747.900   3
   4   0  15-169.804 156.572   6
  -4   0  15 136.215 184.673  34
  -4   0  15 98.3870 103.902   1
   4   0  15 384.904 262.023   3
   4   0  16 13565.6 783.711   6
  -4   0  16 12743.2 810.927  34
   4   0  16 13554.9 816.328   3
   4   0 -16 12875.7 812.404  31
  -4   0  16 13302.9 658.473   1
   4   0  17-36.3022 135.436   6
  -4   0  17-44.8313 103.140   1
   4   0  17 59.5875 114.822   3
  -4   0  17-164.488 213.465  34
   4   0 -17-114.191 165.884  31
   4   0 -18 70121.4 2003.18  31
   4   0  18 64241.3 1809.81   6
   4   0  18 62506.9 1872.46   3
  -4   0  18 64656.5 1962.00  34
  -4   0  18 60248.2 1927.71  33
  -4   0  18 73528.6 1638.79   1
   4   0  19 41.9207 132.284   6
   4   0  19 109.099 131.241   3
   4   0 -19 221.620 171.007  31
  -4   0  19-110.427 191.556  34
  -4   0  19-113.996 171.222  33
   4   0  20 20969.7 1142.60   3
   4   0  20 21204.8 1112.82   6
   4   0 -20 22629.0 1218.29  31
  -4   0  20 19927.6 1183.58  33
  -4   0  20 22122.3 1209.98  34
   4   0  21 124.432 156.523   3
   4   0  21 95.1707 125.465   6
   4   0 -21 35.3062 142.108  31
  -4   0  21 132.147 159.571  33
  -4   0  21 27.4671 185.098  34
  -4   0  22 238.978 176.805  34
   4   0  22 165.377 174.619   3
  -4   0  22 196.779 146.785  33
   4   0 -22 246.526 168.041  31
   4   0  22 275.140 156.114   6
  -4   0  23-15.5023 153.047  33
   4   0 -23-80.5870 172.766  31
   4   0  23-58.1155 155.409   6
  -4   0  23-97.7409 204.950  34
   4   0  23 56.6497 133.726   3
   4   0 -24 13249.5 1022.00  31
   4   0  24 11837.0 958.417   3
   4   0  24 12309.8 939.392   6
  -4   0  24 11734.9 961.015   6
  -4   0  24 11441.6 1002.02  33
  -4   0  25 114.990 126.362   6
   4   0  25-47.5263 196.790   3
   4   0  25-37.5021 108.866   6
   4   0 -26 13214.6 512.636  26
  -4   0  26 14019.5 539.788  21
  -4   0  26 13678.9 1068.54   6
   4   0 -26 13098.8 516.417  30
   4   0  26 12843.0 990.812   6
   4   0  26 13784.3 524.001  29
  -4   0 -26 13612.6 526.772  30
   4   0  27 7.92600 67.2081  29
   4   0 -27 23.9695 74.5630  30
   4   0  27-15.8903 66.6728  23
   4   0 -27 61.2513 76.9680  26
  -4   0 -27 9.69566 66.6863  26
  -4   0  27 57.5207 69.7841  21
  -4   0 -27 12.0982 65.2610  30
   4   0  28 722.133 125.748  23
   4   0  28 1087.54 164.778  29
  -4   0  28 902.043 156.565  21
  -4   0 -28 849.200 131.081  26
   4   0 -28 862.940 153.361  30
  -4   0 -28 689.947 133.289  30
   4   0 -29 19.4372 80.5355  30
   4   0  29-103.378 84.2115  23
   4   0  29 67.4215 73.6831  29
  -4   0  29-18.2369 73.8363  21
  -4   0 -29-12.1123 83.2187  30
  -4   0 -29 2.58436 63.6638  26
  -4   0 -30 726.000 135.304  26
  -4   0  30 1131.23 193.003  21
   4   0 -30 517.994 124.696  30
   4   0  30 626.118 128.219  23
   4   0  30 795.557 148.480  29
  -4   0 -30 706.840 151.860  30
  -4   0  31-19.9532 79.2134  21
   4   0  31 29.3478 73.8533  29
   4   0  31 14.0108 63.0115  23
  -4   0 -31-63.0109 77.6207  30
   4   0 -31 67.1206 83.1251  30
  -4   0  32-44.9764 81.9417  21
   4   0 -32-77.8938 101.266  30
   4   0  32 64.3715 77.7403  29
  -4   0 -32-67.7417 95.7214  30
  -4   0 -33-8.22732 85.3137  30
   4   0  33-27.4158 74.8672  29
   4   0 -33 12.2205 86.1134  30
  -4   0  33-11.7788 82.7694  21
   4   0 -34 1859.68 210.902  30
  -4   0  34 1609.56 189.712  21
  -4   0 -34 1867.17 199.907  30
   4   0  34 2069.18 207.827  29
   4   0 -35 21.1981 84.4828  30
  -4   0 -35-47.3709 92.1900  30
  -4   0  35-64.0612 79.2556  21
   4   0  35 53.9235 74.5910  29
  -4   0  36-58.4489 84.7581  21
  -4   0 -36-56.4158 84.6982  30
   4   0 -36-49.0935 94.9162  30
   4   0  36-0.86790 61.0151  29
   4   0  37-56.1107 60.2381  29
   4   0 -37 61.2041 96.7214  30
  -4   0  37-100.686 82.6418  21
  -4   0 -37-79.1871 81.4925  30
  -4   0 -38 401.288 93.7510  30
  -4   0  38 455.556 105.119  21
   4   0  38 404.198 92.5126  29
   4   0 -38 562.976 119.822  30
  -4   0  39-76.5081 70.7489  21
   4   0 -39 28.3712 70.9271  30
   4   0  39 41.7750 52.3485  29
  -4   0 -39-53.1681 68.3135  30
   4   0  40 782.671 101.302  29
   4   0 -40 716.850 111.587  30
  -4   0  40 863.937 110.879  21
  -4   0 -40 798.595 108.655  30
  -4   0 -41-54.1115 51.0401  30
   4   0  41 20.0298 37.1758  29
   4   0 -41-49.0925 57.5312  30
  -4   0 -42 1503.07 117.449  30
  -4   0  42 1608.71 118.141  21
   5   0   0 29.1439 46.9849   7
   5   0   0 1537.95 136.140   5
   5   0   1 110.192 57.0445   7
   5   0  -1 34.4265 44.4323   7
   5   0   1 67.4827 54.8960   5
   5   0   1 87.8850 55.0280   6
   5   0  -2 121759. 1073.86  37
   5   0   2 120440. 1201.19   6
   5   0   2 121533. 1188.13   7
   5   0  -2 123187. 947.315  12
   5   0  -2 119842. 1183.80   7
   5   0   3 46.3395 56.8648   6
   5   0  -3 44.6462 43.9722  37
   5   0   3 37.8382 56.3547   7
   5   0  -3-26.7109 62.7286   7
   5   0  -3 23.6622 62.3969   4
   5   0  -3 46.5475 36.7730  12
  -5   0   3-2.33543 61.9253   9
   5   0   4 282561. 1990.18   7
   5   0   4 282916. 2035.23   6
   5   0   4 285050. 2113.56   3
   5   0  -4 286510. 2020.83   7
   5   0  -4 282666. 2146.52   4
  -5   0  -4 286823. 1253.13  32
   5   0   5 83.9423 74.9448   3
   5   0  -5 90.2272 46.1681  37
   5   0  -5 190.927 85.8227   7
  -5   0  -5 250.939 46.8982  32
   5   0  -5 118.275 72.6787   4
  -5   0   5 49.1491 73.0338   9
   5   0   5 25.5448 67.4044   6
   5   0   6 6521.92 368.722   3
  -5   0  -6 6777.67 248.985  32
   5   0  -6 7537.65 392.936   4
  -5   0   6 7151.66 365.758   9
   5   0   6 7194.51 362.149   6
   5   0  -7 114.163 59.3380  37
   5   0   7 146.455 90.9275   6
   5   0   7-37.1215 80.3284   3
   5   0   8 67185.8 1280.60   3
   5   0  -8 68347.3 1014.35  37
   5   0  -8 68654.9 1251.97   4
  -5   0   8 65678.2 1241.05   9
  -5   0   8 67183.1 973.222   2
   5   0   8 67737.8 1238.96   6
   5   0   9 26.9276 91.7794   6
   5   0   9-2.01021 93.6717   3
   5   0  -9-8.21529 58.3610  37
   5   0  -9 35.1905 80.0670   4
  -5   0   9-11.6909 51.3556   2
   5   0 -10 39099.3 1019.50   4
   5   0  10 38374.1 1087.50   3
   5   0  10 37563.6 1015.08   6
   5   0 -10 37878.8 849.948  37
  -5   0  10 40416.1 842.893   2
   5   0  11-0.69880 120.673   3
   5   0 -11 80.3715 127.534   4
  -5   0  11-48.7993 81.6609   2
   5   0  11 263.000 118.479   6
   5   0 -12 18249.1 868.125  31
   5   0 -12 19809.7 795.812   4
   5   0  12 18800.8 796.830   6
  -5   0  12 20611.5 669.280   2
   5   0  12 19656.1 847.765   3
  -5   0  12 18581.7 857.799  34
   5   0  13-123.030 152.265   6
  -5   0  13-95.5029 180.090  34
   5   0  13 239.737 166.661   3
   5   0 -13-26.7345 90.1523   4
   5   0 -13 83.0739 119.361  31
   5   0 -14 9848.10 596.094   4
  -5   0  14 9636.09 679.592  34
   5   0 -14 9397.13 670.341  31
   5   0  14 9627.68 617.167   6
   5   0  14 9762.44 647.704   3
   5   0 -15 42.0048 124.233   4
   5   0  15-105.416 159.150   3
   5   0 -15-19.0206 143.212  31
  -5   0  15-8.66996 154.693  34
   5   0  15 7.50407 115.814   6
  -5   0  16 9511.66 739.344  34
   5   0  16 7404.76 612.478   3
  -5   0  16 8767.45 534.587   1
   5   0  16 8075.72 611.211   6
   5   0 -16 7785.76 655.543  31
  -5   0  17-111.834 194.782  34
   5   0  17 576.736 291.116   6
   5   0 -17-1.47649 145.949  31
   5   0  17 832.262 391.704   3
  -5   0  17 11.9466 90.5011   1
  -5   0  18 2791.30 418.592  34
   5   0 -18 2688.46 425.203  31
   5   0  18 3020.30 417.109   6
   5   0  18 3123.26 470.537   3
  -5   0  19 19.5541 144.840  33
   5   0 -19 104.001 175.362  31
   5   0  19 74.5317 150.056   6
   5   0  19 3.76756 101.447   3
  -5   0  19-16.2051 164.380  34
  -5   0  20 2753.28 439.547  34
  -5   0  20 2772.52 433.084  33
   5   0  20 3456.27 452.495   6
   5   0  20 3044.24 449.452   3
   5   0 -20 4078.00 528.503  31
   5   0  21-15.1179 108.296   6
  -5   0  21 17.2692 183.097  33
   5   0 -21-43.5829 160.759  31
   5   0  21-35.8632 100.710   3
  -5   0  21-32.3274 180.702  34
   5   0  22 263.453 152.433   6
   5   0  22 28.8507 147.229   3
   5   0 -22 226.947 151.835  31
  -5   0  22 218.644 188.015  33
  -5   0  22 10.0207 193.880  34
  -5   0  23-65.7101 207.803  33
   5   0  23 8.54539 183.257   3
   5   0  23 63.4176 126.716   6
   5   0 -23 64.9042 136.780  31
  -5   0  23 22.3311 157.352  34
  -5   0  24 6874.52 788.208  33
  -5   0  24 7991.95 831.863  34
   5   0 -24 8290.89 818.610  31
   5   0  24 8386.17 820.158   3
   5   0  24 6982.14 713.433   6
   5   0  25-194.028 235.668   6
  -5   0  25-77.7461 224.393  33
   5   0  25 50.3459 143.428   3
  -5   0  25-93.8952 161.308   6
   5   0 -25-75.9421 162.986  31
  -5   0 -26 172.572 80.4047  30
   5   0 -26 143.591 85.1994  30
  -5   0  26 222.885 184.529   6
  -5   0  26 154.310 85.4693  21
   5   0  26 131.964 74.0653  29
   5   0  26 192.710 124.502   6
   5   0 -26 235.349 90.6080  26
  -5   0 -27 118.294 77.1067  26
  -5   0  27-67.0011 95.5206  21
   5   0  27-56.1619 65.0713  29
   5   0 -27-31.7544 74.0041  30
   5   0  27 84.6507 69.2019  23
  -5   0 -27 46.5409 71.3622  30
  -5   0 -28 720.245 120.972  26
  -5   0 -28 557.839 127.411  30
   5   0  28 473.634 104.419  23
   5   0 -28 518.549 108.953  30
  -5   0  28 324.417 88.3789  21
   5   0  28 540.883 120.675  29
  -5   0 -29 204.068 94.1915  26
   5   0  29 39.2535 73.1638  23
  -5   0 -29 45.4173 91.0016  30
   5   0 -29 94.1560 100.950  30
   5   0  29 80.3181 89.0684  29
  -5   0  29 0.81531 77.1057  21
   5   0 -30 29862.5 805.907  30
   5   0  30 31976.1 787.961  23
  -5   0 -30 33007.4 800.088  26
  -5   0 -30 31319.2 816.154  30
   5   0  30 30186.7 791.417  29
  -5   0  30 28918.2 797.338  21
   5   0  31 23.0707 68.6521  23
   5   0 -31-16.1396 83.5454  30
   5   0  31 46.8171 75.5293  29
  -5   0  31 41.0647 76.1607  21
  -5   0 -31 96.9199 103.830  30
  -5   0  32 6299.83 371.100  21
   5   0 -32 6650.09 381.181  30
   5   0  32 6982.32 377.658  29
   5   0  32 7088.78 366.498  23
  -5   0 -32 6525.79 370.015  30
   5   0 -33 119.593 95.3698  30
   5   0  33-67.8076 81.7667  29
  -5   0 -33 90.6048 87.2181  30
  -5   0  33-139.073 105.515  21
  -5   0  34-60.3959 88.3437  21
   5   0 -34 62.0762 92.2375  30
  -5   0 -34-28.6827 91.3813  30
   5   0  34 61.2904 69.3292  29
   5   0 -35-21.5151 91.7924  30
   5   0  35 10.5549 72.6871  29
  -5   0 -35 78.5529 85.4737  30
  -5   0  35-33.7860 85.4178  21
   5   0 -36 248.720 96.9714  30
   5   0  36 144.377 77.5624  29
  -5   0  36 247.473 94.9614  21
  -5   0 -36 107.375 77.9610  30
   5   0 -37-48.2401 81.5045  30
  -5   0 -37 8.90484 74.2261  30
  -5   0  37-31.0282 80.6154  21
   5   0  37 81.1404 76.7934  29
  -5   0  38 2203.52 189.711  21
   5   0  38 2148.46 179.996  29
   5   0 -38 2381.63 198.782  30
  -5   0 -38 2238.71 190.235  30
   5   0 -39 1.80854 67.4670  30
  -5   0 -39-13.6957 58.0223  30
   5   0  39 40.5788 51.1500  29
  -5   0  39-117.789 77.1435  21
  -5   0  40 321.692 77.4358  21
   5   0 -40 394.665 87.4688  30
   5   0  40 309.492 71.4828  29
  -5   0 -40 234.343 69.7537  30
  -5   0 -41-27.8130 46.5169  30
  -5   0  41 38.8954 47.3299  21
   5   0  41 24.0481 37.1396  29
  -5   0  42 52.2150 36.8317  21
  -5   0 -42 64.8819 38.7930  30
   6   0   0 17468.1 488.101   5
   6   0   0 18525.6 487.881   7
   6   0   1 37.7227 55.2274   5
   6   0   1 72.3899 58.6552   7
   6   0  -1 4.73676 54.4450   7
   6   0   1 50.7109 60.4985   6
   6   0   2 39347.9 736.096   7
   6   0   2 38782.2 754.701   6
   6   0  -2 39856.0 819.047   4
   6   0   2 39218.1 753.358   5
   6   0  -2 39523.2 571.775  12
   6   0  -2 39617.8 746.442   7
   6   0   3 132.757 64.2075   7
   6   0  -3 74.3949 40.6069  12
   6   0  -3 22.3940 61.1720   7
   6   0   3 152.109 81.6255   5
   6   0   3-7.61403 57.3330   6
  -6   0   3 93.5051 60.3130   9
   6   0  -3 26.3957 45.5031  37
   6   0  -3 56.1387 65.6297   4
  -6   0   4 69338.9 1056.25   9
   6   0  -4 72837.4 916.767  12
   6   0  -4 70208.4 1143.57   4
   6   0  -4 68980.4 1058.49   7
   6   0  -4 70216.8 912.863  37
   6   0   4 68260.8 1058.77   7
   6   0   4 70231.4 1069.38   6
   6   0  -5 206.844 109.457  37
   6   0   5 79.7662 96.3095   6
   6   0   5 585.967 201.046   7
  -6   0  -5 422.193 117.824  32
   6   0  -5 75.6217 93.6934   4
   6   0  -5-0.92374 77.2818   7
  -6   0   5-0.55075 99.2854   9
  -6   0   6 32375.2 806.000   9
  -6   0  -6 32750.3 516.131  32
   6   0   6 32782.1 803.111   7
   6   0  -6 32346.3 793.928   7
   6   0   6 32631.7 807.439   6
   6   0   6 32305.4 833.321   3
   6   0  -6 33857.5 666.062  37
   6   0  -6 32077.3 840.013   4
  -6   0   7 85.8430 96.9985   9
  -6   0  -7 94.7712 52.5333  32
   6   0   7 73.2370 105.669   6
   6   0  -7 10.3035 72.6388   4
   6   0   7 152.319 113.093   3
   6   0  -7 169.030 83.3993  37
   6   0  -8 1566.09 161.527  37
  -6   0   8 1493.90 206.661   9
  -6   0  -8 1522.45 142.255  32
   6   0   8 1141.87 171.091   6
   6   0   8 1482.12 215.682   3
   6   0  -8 1691.71 217.880   4
  -6   0   8 1548.33 156.474   2
   6   0   9-4.76916 87.7763   3
  -6   0   9 9.76949 49.6321   2
   6   0   9 65.6784 87.8423   6
  -6   0  -9 74.9331 55.1842  32
  -6   0   9-9.54556 117.353   9
   6   0  -9-16.7069 70.0348  37
   6   0  -9 159.840 119.455   4
   6   0 -10 8917.48 416.910  37
   6   0  10 8386.91 495.877   6
  -6   0  10 9135.97 403.376   2
   6   0 -10 8466.09 499.960   4
   6   0  10 8568.99 522.004   3
   6   0 -11 75.3903 97.3520   4
   6   0 -11-58.5352 97.8395  37
   6   0  11 71.8636 94.7805   6
  -6   0  11 44.6990 69.0135   2
   6   0  11 46.3160 141.704   3
  -6   0  12 17708.3 622.317   2
   6   0  12 15134.2 716.684   6
   6   0 -12 15395.0 807.471  31
   6   0 -12 16540.9 745.613   4
   6   0  12 15945.6 772.186   3
   6   0 -12 15693.0 608.575  37
  -6   0  13 68.6288 66.5977   2
   6   0  13-56.3032 122.523   3
  -6   0  13-52.8318 176.799  34
   6   0  13-31.5381 101.722   6
   6   0 -13 114.007 133.683   4
   6   0 -13 16.9943 79.3727  37
   6   0 -13 64.8557 128.688  31
   6   0  14 5244.47 485.750   3
   6   0 -14 5293.66 394.485  37
   6   0 -14 5931.83 486.315   4
   6   0  14 5581.14 468.724   6
   6   0 -14 5498.18 530.946  31
  -6   0  14 5422.49 517.249  34
   6   0 -15 100.615 110.890   4
   6   0  15 51.8951 140.395   6
  -6   0  15-217.782 217.340  34
   6   0 -15 46.8386 101.499  37
   6   0  15 278.855 211.022   3
   6   0 -15-28.1778 176.972  31
   6   0 -16 91200.2 2231.27  31
   6   0  16 91436.4 2040.79   6
   6   0  16 87420.2 2095.72   3
  -6   0  16 85225.7 2136.33  34
   6   0 -16 83060.1 1659.93  37
   6   0  17 1910.47 442.018   3
  -6   0  17-55.7133 206.297  34
   6   0 -17 59.6438 149.226  31
   6   0 -17 109.398 95.9438  37
   6   0 -17 98.0509 120.960   4
   6   0  17 1483.28 381.283   6
   6   0 -18 57086.9 1874.35  31
   6   0  18 52673.0 1730.78   3
   6   0  18 55559.9 1694.83   6
  -6   0  18 52083.6 1782.34  34
   6   0 -18 52606.3 1411.26  37
   6   0 -19 151.952 141.975  37
   6   0  19 144.149 164.456   3
   6   0 -19 90.5447 161.141  31
   6   0  19 91.8100 130.080   6
  -6   0  19 411.975 231.977  34
   6   0  20 13499.4 885.008   6
  -6   0  20 12823.5 936.724  34
   6   0  20 12816.2 903.120   3
  -6   0  20 12317.9 935.211  33
   6   0 -20 14292.3 982.828  31
   6   0 -21 112.749 132.832  31
   6   0  21 86.7952 164.940   3
  -6   0  21 29.4023 137.317  33
   6   0  21 35.5496 154.574   6
  -6   0  21-9.23677 145.666  34
  -6   0  22 80.8101 202.986  34
   6   0  22-14.4257 122.041   6
   6   0  22 39.3115 158.443   3
  -6   0  22-50.3002 182.106  33
  -6   0  23-266.986 255.292  34
  -6   0  23 67.8338 175.615  33
   6   0  23-51.2500 95.6920   3
   6   0  23 171.984 183.946   6
   6   0 -23-67.7972 199.472  31
  -6   0  24 22614.6 1379.47  34
   6   0 -24 23159.6 1385.37  31
   6   0  24 22665.2 1330.99   3
   6   0  24 21037.4 1237.74   6
  -6   0  24 20806.9 1350.54  33
   6   0  25-212.824 223.536   6
   6   0  25-80.0464 147.945   3
  -6   0  25 275.035 225.648  33
   6   0 -25-11.5336 95.2244  31
  -6   0  26 4585.32 319.354  21
   6   0  26 4918.40 314.326  23
   6   0  26 5074.07 325.432  29
  -6   0 -26 5111.56 327.989  30
   6   0 -26 4895.02 320.348  30
  -6   0 -27-59.0333 65.1407  26
  -6   0  27-73.5915 105.126  21
   6   0  27-78.0679 82.0796  23
   6   0 -27-50.0104 88.1690  30
   6   0  27 103.401 82.9689  29
  -6   0 -27 54.9224 70.8562  30
   6   0  28 5208.65 337.032  29
  -6   0 -28 6119.95 341.762  26
   6   0 -28 5259.10 337.004  30
  -6   0 -28 6125.46 364.257  30
  -6   0  28 5224.61 344.907  21
   6   0  28 5660.30 336.318  23
   6   0  29 109.748 96.7173  29
  -6   0 -29 279.720 114.200  30
  -6   0 -29 68.8989 83.8259  26
   6   0  29-48.0672 72.7832  23
   6   0 -29 27.9777 86.6527  30
  -6   0  29 1.40912 77.4404  21
   6   0  30 2794.75 250.136  29
   6   0 -30 2811.79 253.785  30
  -6   0  30 2902.32 265.290  21
   6   0  30 2977.06 246.317  23
  -6   0 -30 3212.99 270.035  30
  -6   0 -30 3286.49 257.390  26
  -6   0  31-100.773 92.5252  21
   6   0  31 31.3907 63.2569  23
  -6   0 -31 60.1706 97.1050  30
   6   0  31 126.774 95.4901  29
   6   0 -31 102.818 96.6884  30
   6   0  32 1261.70 162.033  23
   6   0 -32 981.188 161.341  30
   6   0  32 995.098 159.825  29
  -6   0 -32 921.734 151.508  30
  -6   0  32 1018.84 165.094  21
  -6   0 -33-26.5404 85.5663  30
   6   0  33-28.9779 71.8592  29
  -6   0  33-87.3789 101.607  21
   6   0 -33-64.5813 91.5944  30
  -6   0  34 218.059 98.8278  21
   6   0 -34 92.2238 82.1483  30
  -6   0 -34 266.576 86.3937  30
   6   0  34 216.223 96.5004  29
   6   0  35-38.2928 80.0762  29
  -6   0  35 187.251 110.381  21
   6   0 -35-9.69034 80.1342  30
  -6   0 -35-66.2149 85.4550  30
   6   0 -36 70.2827 88.0628  30
  -6   0 -36 81.5794 87.1992  30
  -6   0  36 52.3134 86.0070  21
   6   0  36 88.5429 74.6013  29
  -6   0  37-33.5605 81.7982  21
   6   0 -37 63.4412 90.8699  30
  -6   0 -37 26.3164 70.9625  30
   6   0  37 47.6719 72.5037  29
  -6   0 -38 849.672 123.377  30
   6   0  38 852.539 118.053  29
  -6   0  38 777.814 124.160  21
   6   0 -38 963.588 140.984  30
  -6   0 -39 4.74446 55.4958  30
  -6   0  39-92.7570 79.8170  21
   6   0  39-37.9862 51.4040  29
   6   0 -39-10.2265 71.4264  30
  -6   0 -40 586.241 89.1792  30
   6   0  40 555.636 83.2727  29
  -6   0  40 721.375 100.097  21
  -6   0 -41-2.82947 42.6257  30
  -6   0  41-30.7030 46.3763  21
   6   0  41-18.1434 37.4273  29
  -6   0  42 271.096 57.6624  21
   7   0   0 67.7273 110.299   7
   7   0   0 47.3410 66.3789   5
   7   0  -1-89.8243 78.8361   7
   7   0   1 135.831 90.7203   7
   7   0  -2 1373.38 190.877   4
   7   0   2 1104.71 162.711   7
   7   0   2 1098.85 151.792   6
   7   0   2 1050.65 154.189   5
   7   0  -2 899.385 135.751   7
  -7   0   3-71.4506 86.2651   9
   7   0   3 32.2826 77.5021   7
   7   0  -3 445.806 113.595   7
   7   0  -3 331.626 76.2171  12
   7   0   3 60.4540 61.8996   6
   7   0   3 0.93880 80.5141   5
   7   0  -3 367.405 124.657   4
   7   0  -4 27953.9 784.905   4
  -7   0   4 27661.9 709.418   9
   7   0  -4 27545.2 704.369   7
   7   0   4 27314.3 717.029   6
   7   0   4 28626.2 719.283   7
   7   0  -4 28833.2 596.408  12
   7   0  -4 27678.6 621.679  37
   7   0   4 27661.7 734.713   5
   7   0   5 97.8009 89.9975   6
  -7   0   5-19.5858 111.629   9
   7   0  -5 300.256 88.7576  37
   7   0  -5-24.3614 93.7842   4
   7   0  -5 145.284 97.2418   7
   7   0  -5 68.2143 51.5438  12
   7   0   5-47.3727 86.1476   7
  -7   0   6 184440. 1975.42   9
   7   0  -6 188392. 1682.89  37
   7   0   6 187398. 2000.02   6
   7   0  -6 184997. 1989.17   7
  -7   0  -6 194243. 1250.56  32
   7   0   6 183738. 1973.58   7
   7   0  -6 191852. 2141.04   4
   7   0   7-6.74471 81.0532   7
   7   0  -7 11.4011 83.1813   4
   7   0   7 40.0557 76.1749   3
  -7   0   7 7.64255 93.8340   9
  -7   0  -7 108.861 43.3045  32
   7   0  -7-14.6922 54.0348  37
   7   0   7 45.1698 88.8177   6
   7   0   8 41753.1 1040.70   6
   7   0  -8 42434.0 845.672  37
  -7   0  -8 43432.7 694.844  32
   7   0  -8 42711.7 1083.17   4
  -7   0   8 41185.2 1027.87   9
   7   0   8 40451.9 1068.09   3
  -7   0   9-45.7936 113.287   9
  -7   0   9 58.1747 50.8711   2
   7   0  -9-62.3767 105.146   4
  -7   0  -9 49.2809 41.1729  32
   7   0  -9 52.5489 65.6133  37
   7   0   9 21.6387 94.7495   3
   7   0   9-56.8835 102.741   6
   7   0 -10 25200.4 713.752  37
   7   0 -10 26412.5 908.270   4
   7   0  10 26155.6 884.484   6
  -7   0 -10 24153.8 627.026  32
  -7   0  10 25257.3 677.510   2
   7   0  10 24213.5 896.436   3
  -7   0  10 25557.0 900.541   9
  -7   0  11 25.5041 57.8377   2
   7   0  11-9.50342 104.557   3
  -7   0 -11 199.820 74.9429  32
   7   0  11-108.558 132.896   6
   7   0 -11-6.42979 67.0345  37
   7   0 -11 8.52657 92.4491   4
  -7   0  12 11537.0 505.599   2
  -7   0 -12 11740.8 490.570  32
   7   0  12 11366.3 665.670   3
   7   0 -12 12064.1 654.809   4
   7   0  12 12007.2 651.644   6
   7   0 -12 11718.8 535.866  37
   7   0 -13 147.918 149.195  37
   7   0  13-34.5785 128.915   6
  -7   0 -13 70.2208 65.4704  32
   7   0 -13-105.752 165.735  31
  -7   0  13-0.50454 69.4999   2
   7   0  13-74.9653 154.708   3
   7   0 -13 89.0086 124.101   4
   7   0 -14 27571.0 1051.74   4
   7   0  14 27794.5 1060.39   6
   7   0 -14 24912.6 845.117  37
  -7   0  14 26902.0 837.762   2
  -7   0 -14 26785.2 839.087  32
   7   0 -14 25517.6 1137.47  31
  -7   0  14 27078.6 1126.10  34
   7   0  14 26319.2 1093.65   3
  -7   0 -15 184.940 105.871  32
   7   0 -15 167.921 147.533   4
   7   0  15 621.060 357.322   6
   7   0 -15 150.252 190.417  31
   7   0  15 104.147 150.564   3
   7   0 -15 32.4138 91.8715  37
   7   0  16 22294.5 1086.64   3
   7   0 -16 20550.9 1113.63  31
   7   0 -16 21284.5 992.277   4
  -7   0 -16 20061.1 797.732  32
   7   0 -16 19559.3 803.657  37
   7   0  16 23438.5 1059.73   6
   7   0  17 122.587 132.446   3
   7   0 -17 108.647 146.988   4
   7   0 -17 135.271 155.404  31
   7   0  17 106.184 128.421   6
   7   0 -17 53.8295 79.7116  37
  -7   0  17 172.024 282.263  34
  -7   0  18 63003.6 1966.48  34
   7   0 -18 67160.9 2060.49  31
   7   0 -18 63480.3 1546.76  37
   7   0  18 63262.2 1912.77   3
   7   0  18 60988.8 1805.17   6
   7   0  19-37.0871 105.262   6
  -7   0  19 31.6317 130.758  34
   7   0 -19 65.9800 132.782  31
   7   0  19 100.820 111.989   3
   7   0  20 251.193 157.984   3
   7   0  20 98.8845 134.590   6
  -7   0  20 463.783 223.678  34
   7   0 -20 317.772 192.627  31
  -7   0  21 17.1794 153.048  34
   7   0  21 55.1391 123.689   3
  -7   0  21 137.722 190.698  33
   7   0  21-125.419 151.369   6
   7   0 -21 173.339 169.708  31
   7   0  22 13.2601 126.323   3
   7   0 -22 371.807 204.298  31
   7   0  22 56.8842 138.038   6
  -7   0  22 187.121 173.894  33
  -7   0  22 223.264 136.804  34
  -7   0  23 255.059 212.338  33
   7   0  23-123.065 212.799   3
  -7   0  23 121.167 194.663  34
   7   0  23 50.1245 152.055   6
   7   0 -23 19.8345 176.625  31
  -7   0  24 18759.9 1293.93  33
  -7   0  24 20452.0 1332.19  34
   7   0 -24 22840.5 1380.58  31
   7   0  24 19434.2 1254.00   3
   7   0  24 20900.9 1243.09   6
  -7   0  25-58.2040 76.0936  21
   7   0  25-31.4806 166.959   6
   7   0  25 135.868 97.7639  29
   7   0 -25 43.2333 60.6830  30
  -7   0 -26 15113.6 564.096  30
  -7   0  26 14407.5 563.230  21
   7   0  26 14405.8 529.311  23
   7   0  26 14598.3 553.275  29
   7   0 -26 14214.7 544.663  30
  -7   0 -27-53.4100 69.0143  30
   7   0 -27 12.0999 83.1500  30
   7   0  27-26.6358 70.7792  29
  -7   0  27 7.69865 77.5604  21
   7   0  27 31.1130 61.8229  23
   7   0  28 14751.7 540.840  23
   7   0  28 14087.3 547.674  29
   7   0 -28 14119.9 551.534  30
  -7   0 -28 15100.4 570.209  30
  -7   0  28 14204.2 567.104  21
   7   0  29-30.6843 65.9031  23
  -7   0  29-56.1654 83.9201  21
   7   0  29-26.5633 77.9553  29
   7   0 -29-55.3624 83.7957  30
  -7   0 -29-13.9313 77.6395  30
   7   0  30 13300.2 527.462  29
  -7   0 -30 13292.1 535.069  30
   7   0 -30 12870.5 526.610  30
   7   0  30 13207.9 508.625  23
  -7   0  30 13167.8 550.315  21
  -7   0  31 16.0184 89.6521  21
   7   0  31 59.4180 75.4244  23
   7   0 -31-25.7711 82.8700  30
   7   0  31-26.6327 82.2084  29
  -7   0 -31 89.3478 88.8968  30
   7   0  32 10982.8 454.931  23
   7   0  32 10756.4 463.869  29
  -7   0 -32 10908.3 471.318  30
   7   0 -32 10243.4 461.374  30
  -7   0  32 9991.11 468.397  21
   7   0  33-56.9894 74.9127  23
   7   0 -33-36.2891 87.3599  30
  -7   0 -33-63.0258 89.4789  30
  -7   0  33 25.2660 81.6014  21
   7   0  33 0.70868 85.8567  29
   7   0  34 2011.99 203.692  29
   7   0 -34 1864.50 203.330  30
  -7   0  34 1882.56 210.054  21
  -7   0 -34 2154.28 205.597  30
   7   0 -35 76.9012 89.8941  30
  -7   0  35-77.8836 85.2539  21
  -7   0 -35-18.6195 73.5414  30
   7   0  35-83.6363 78.4658  29
   7   0 -36 8006.31 379.486  30
  -7   0  36 7992.40 381.409  21
   7   0  36 7519.60 353.648  29
  -7   0 -36 7938.73 364.404  30
  -7   0 -37 6.63684 71.7175  30
   7   0  37 61.7237 68.9169  29
  -7   0  37-23.7024 79.7570  21
   7   0 -37-10.9504 80.9900  30
   7   0  38 357.137 91.0946  29
  -7   0  38 423.069 98.6506  21
   7   0 -38 352.850 98.3033  30
  -7   0 -38 386.182 89.0288  30
  -7   0  39 41.5311 61.2729  21
   7   0  39-11.9788 50.5755  29
  -7   0 -39 55.5955 59.4509  30
  -7   0  40 160.272 71.5027  21
  -7   0 -40 62.8872 49.6829  30
   7   0  40 61.0332 43.9529  29
  -7   0 -41 13.7401 37.2234  30
   7   0  41-32.2031 36.9144  29
  -7   0  41-17.9644 45.2686  21
   8   0   0 131714. 1529.32   7
   8   0  -1 159.686 99.8723   7
   8   0   1 81.2413 66.3445   7
   8   0   1-9.43571 86.5577   5
   8   0   2 35145.1 832.836   5
   8   0  -2 36565.0 904.353   4
   8   0  -2 34806.9 801.863   7
   8   0   2 34531.4 818.073   6
   8   0   2 35280.3 809.191   7
   8   0  -3 55.2333 76.0574   7
   8   0  -3 24.1227 35.2241  12
  -8   0   3 75.2337 87.8880   9
   8   0   3 19.5047 80.7006   5
   8   0  -3 28.9573 93.0990   4
   8   0   3 40.5863 66.6541   6
   8   0   4 10107.5 455.698   7
   8   0  -4 9717.77 488.825   4
  -8   0   4 9522.66 445.064   9
   8   0   4 9282.11 449.798   6
   8   0  -4 9856.01 451.447   7
   8   0  -4 10105.8 373.483  12
   8   0   4 9711.39 464.264   5
  -8   0   5 59.7009 89.4382   9
   8   0   5 37.6501 84.5089   5
   8   0  -5-37.7721 58.1946  12
   8   0  -5-57.4181 89.5714   7
   8   0   5 65.6794 72.5139   6
   8   0  -5 109.928 92.9037   4
   8   0   5-43.5749 82.5001   7
   8   0  -5 55.0322 63.4159  37
   8   0  -6 24212.5 642.206  37
   8   0  -6 23398.7 744.501   7
   8   0   6 23765.2 746.984   7
   8   0   6 23892.7 752.733   6
   8   0  -6 24756.9 820.184   4
  -8   0   6 23079.2 732.679   9
   8   0  -6 25976.7 669.395  12
   8   0  -7 54.0228 58.9208  12
   8   0  -7 3.13248 67.9158  37
   8   0   7 4.53288 74.5818   6
   8   0   7-16.1449 98.9605   7
  -8   0   7-35.1723 124.424   9
   8   0  -7-28.1556 95.3877   4
   8   0  -7-19.6965 101.238   7
  -8   0  -8 30975.0 571.886  32
   8   0   8 31254.0 920.215   7
  -8   0   8 29211.7 896.828   9
   8   0  -8 30970.7 959.789   4
   8   0  -8 29776.6 740.637  37
   8   0   8 30629.9 921.562   6
   8   0   9 288.049 218.873   3
  -8   0  -9 30.8632 35.3932  32
  -8   0   9 15.7029 123.355   9
   8   0   9 15.3277 107.041   6
   8   0  -9-2.26639 68.9513  37
   8   0   9-20.2416 107.478   7
   8   0  -9 144.476 120.150   4
   8   0  10 19179.6 783.585   6
  -8   0 -10 20159.8 535.983  32
  -8   0  10 19552.9 614.518   2
   8   0  10 19169.1 794.333   7
   8   0  10 19993.0 840.607   3
  -8   0  10 18488.7 780.875   9
   8   0 -10 19496.2 811.372   4
   8   0 -10 19782.2 650.235  37
   8   0 -11-51.8158 112.476   4
  -8   0  11 36.4178 62.1737   2
  -8   0 -11 15.7333 47.1446  32
   8   0  11 52.9381 101.506   6
   8   0 -11 35.4365 78.1051  37
   8   0  11 28.1837 117.561   3
  -8   0  12 4520.65 324.308   2
   8   0  12 4298.30 419.507   3
  -8   0 -12 4644.27 299.324  32
   8   0 -12 4564.64 428.254   4
   8   0  12 4566.99 408.436   6
   8   0 -12 4238.61 332.393  37
  -8   0 -13 22.8919 70.2454  32
   8   0 -13-36.0731 123.393   4
  -8   0  13-74.0819 93.1377   2
   8   0  13-8.73878 117.227   6
   8   0 -13 22.7268 154.246  31
   8   0  13-75.0137 135.926   3
   8   0 -13 69.4895 79.8362  37
   8   0 -14 80833.1 2068.83  31
  -8   0  14 86595.4 1519.94   2
   8   0 -14 83274.0 1552.75  37
   8   0 -14 85825.9 1914.88   4
   8   0  14 84163.2 1896.06   6
   8   0  14 85624.2 1987.37   3
   8   0 -15 54.2794 126.496   4
  -8   0  15-26.0612 167.820  34
   8   0 -15-61.9653 167.342  31
   8   0  15-133.120 152.831   6
   8   0  15 2.59708 176.108   3
   8   0 -15 6.97605 83.8298  37
   8   0  16 50374.9 1555.67   6
   8   0 -16 49282.1 1287.86  37
   8   0 -16 50252.1 1727.51  31
   8   0  16 48233.8 1598.56   3
   8   0 -16 52644.9 1596.04   4
  -8   0  16 51331.2 1675.27  34
   8   0 -17 90.7274 140.829   4
  -8   0  17-85.3663 177.737  34
   8   0  17 118.369 140.422   3
   8   0  17 31.9762 118.817   6
   8   0 -17 168.069 191.974  31
   8   0 -18 1364.80 313.000  31
   8   0  18 829.694 241.043   3
   8   0 -18 1284.96 298.654   4
  -8   0  18 1046.43 297.681  34
   8   0  18 1007.35 250.726   6
   8   0  19-78.9251 168.288   6
   8   0 -19-8.45524 159.411  31
   8   0  19 33.8577 128.602   3
  -8   0  19 5.66747 158.220  34
   8   0  20 700.029 233.032   3
  -8   0  20 592.359 226.549  34
   8   0  20 138.405 145.996   6
   8   0 -20 123.743 159.006  31
   8   0  21-17.9656 155.973   6
   8   0  21-31.3740 123.605   3
  -8   0  21 134.737 159.659  34
   8   0 -22 672.647 259.560  31
   8   0  22 512.582 204.923   6
  -8   0  22 503.685 260.962  34
  -8   0  22 634.471 291.370  33
   8   0  22 485.485 223.208   3
  -8   0  23-46.1622 214.482  34
   8   0  23-202.687 211.116   6
  -8   0  23-126.629 211.087  33
   8   0  23-74.1848 178.229   3
   8   0 -23 28.6431 144.875  31
   8   0  24 12901.8 1019.44   3
  -8   0  24 11079.8 1006.75  33
   8   0  24 13629.9 1009.44   6
  -8   0  24 14188.3 1112.48  34
   8   0 -24 13865.3 1087.13  31
  -8   0 -25 226.397 79.7302  30
   8   0 -25 27.3609 71.6554  30
   8   0  25 138.646 86.3098  23
  -8   0  25 72.4604 65.9798  21
   8   0  25 169.497 92.2491  29
   8   0  25 251.087 176.458   6
  -8   0  26 79.5931 80.9461  21
   8   0  26 47.3457 71.9777  23
   8   0 -26 38.0538 63.0281  30
   8   0  26 10.1831 64.4940  29
  -8   0 -26 281.091 117.479  30
   8   0  27-30.1786 80.2299  29
   8   0 -27-92.4186 75.1587  30
  -8   0 -27-125.780 92.2869  30
   8   0  27 35.0954 69.2996  23
  -8   0  27-5.53897 69.3450  21
  -8   0 -28 1551.56 190.420  30
   8   0  28 1078.09 163.407  29
   8   0 -28 1055.01 159.593  30
   8   0  28 1290.54 171.985  23
  -8   0  28 1123.20 171.729  21
  -8   0 -29-4.56196 78.4736  30
  -8   0  29-13.2999 79.0088  21
   8   0  29-35.0906 94.3036  29
   8   0 -29-29.2829 82.8586  30
   8   0  29 41.3501 65.8937  23
   8   0  30 2171.24 213.551  23
  -8   0 -30 2327.98 232.460  30
  -8   0  30 2716.77 271.463  21
   8   0 -30 2119.99 220.722  30
   8   0  30 2240.69 224.983  29
  -8   0 -31-24.4404 73.0344  30
   8   0  31 39.8381 82.5388  29
   8   0 -31-108.127 99.1231  30
   8   0  31 138.722 75.0782  23
  -8   0  31-7.65810 87.2959  21
   8   0 -32-10.9948 89.6888  30
   8   0  32-36.3731 64.9426  23
  -8   0 -32 103.359 80.2988  30
   8   0  32-15.8472 84.2198  29
  -8   0  32 12.8959 84.8398  21
   8   0  33-9.27705 64.9159  23
   8   0 -33-20.6435 78.9782  30
   8   0  33 28.7188 76.0559  29
  -8   0 -33-8.86955 80.7320  30
  -8   0  33-86.0027 96.4830  21
  -8   0  34 163.192 105.733  21
   8   0 -34 21.7849 83.0843  30
   8   0  34-64.3490 73.9514  29
  -8   0 -34 80.5973 82.3466  30
   8   0 -35-1.62172 84.9701  30
   8   0  35 98.2530 86.6374  29
  -8   0 -35 102.727 89.3369  30
  -8   0  35 142.977 103.723  21
  -8   0  36 2078.31 207.350  21
  -8   0 -36 2142.11 192.152  30
   8   0  36 2064.47 189.744  29
   8   0 -36 2217.12 206.664  30
   8   0  37 89.7524 77.9025  29
   8   0 -37 101.649 80.4167  30
  -8   0 -37 34.6446 69.0220  30
  -8   0  37 31.5579 74.0589  21
  -8   0  38 782.182 120.370  21
  -8   0 -38 816.155 114.680  30
   8   0  38 743.032 111.186  29
  -8   0  39-21.6351 61.7298  21
  -8   0 -39-3.55190 50.8364  30
   8   0  39 29.2493 52.8405  29
  -8   0 -40 1869.88 138.630  30
   8   0  40 1643.43 133.290  29
  -8   0  40 1852.21 149.068  21
  -8   0  41 19.1636 40.6048  21
   8   0  41 25.7484 33.5465  29
   9   0   0-24.0706 77.0592   7
   9   0   1 12.8177 75.5225   5
   9   0   1-7.78151 72.4409   7
   9   0  -1-10.0462 84.5037   7
   9   0  -1 104.628 90.3653   4
   9   0   2 9971.48 462.664   7
   9   0   2 10208.1 480.190   5
   9   0  -2 10318.6 519.247   4
   9   0  -2 10342.3 473.559   7
   9   0  -3-40.5984 78.6872   4
   9   0  -3 13.8552 74.0156   7
  -9   0   3-29.0648 100.551   9
   9   0   3-37.9039 86.3743   5
   9   0   3-43.1705 79.6094   7
   9   0   3-21.0936 69.0700   6
   9   0   4 1246.58 190.483   5
   9   0  -4 1243.09 138.979  12
   9   0  -4 1494.26 195.819   7
   9   0  -4 1410.38 215.968   4
   9   0   4 1187.64 180.463   6
  -9   0   4 1433.37 197.639   9
   9   0   4 1198.22 173.241   7
   9   0  -5-14.9875 48.4330  12
   9   0  -5 77.5464 99.7272   4
   9   0  -5 40.2776 85.4751   7
  -9   0   5-38.9900 100.367   9
   9   0   5 30.8636 91.0247   5
   9   0   5 14.7118 85.9384   7
   9   0   5 34.2518 82.7992   6
   9   0  -6 76678.9 1209.08  37
   9   0  -6 73834.1 1375.18   7
   9   0  -6 79572.2 1207.58  12
   9   0  -6 74356.6 1499.73   4
  -9   0   6 72291.3 1357.70   9
   9   0   6 75600.7 1417.30   6
   9   0   6 77868.0 1454.76   5
   9   0   6 69799.4 1353.70   7
   9   0   7-57.6729 99.5119   6
   9   0  -7 16.1979 94.8731   4
   9   0   7-97.6169 124.315   7
   9   0  -7-1.54847 66.8638  37
  -9   0   7-3.68892 104.803   9
   9   0  -7 24.4615 60.5610  12
   9   0  -7 10.0273 105.798   7
   9   0  -8 24159.0 888.696   4
   9   0  -8 25640.3 767.608  12
   9   0  -8 23924.6 705.237  37
  -9   0   8 22919.0 822.419   9
   9   0   8 24484.1 845.751   7
   9   0   8 24063.7 848.449   6
   9   0  -9 91.9256 129.885   4
   9   0   9 55.2413 97.4266   6
   9   0   9 28.6772 102.734   7
  -9   0   9 84.4226 104.484   9
  -9   0  -9 53.5004 35.0868  32
   9   0  -9 123.666 80.0888  37
   9   0  10 25441.1 930.402   7
  -9   0  10 25819.3 729.520   2
  -9   0  10 23750.1 905.070   9
   9   0 -10 25555.8 767.959  37
   9   0  10 27555.0 960.720   6
   9   0 -10 26949.8 998.892   4
  -9   0  11-81.6528 177.557   9
   9   0  11 81.6404 155.021   3
   9   0  11-392.610 207.876   7
   9   0 -11-66.2474 102.991  37
  -9   0  11 46.3831 81.9127   2
   9   0 -11 43.0593 117.450   4
   9   0  11-6.46413 110.477   6
   9   0 -12 210721. 2936.56   4
   9   0 -12 210430. 2336.47  37
  -9   0  12 212176. 2218.64   2
   9   0  12 208804. 2987.93   3
   9   0  12 216327. 2885.64   6
   9   0 -13 16.9361 97.3803  37
  -9   0  13 7.45402 74.2854   2
   9   0 -13 190.711 190.027  31
   9   0  13-22.0571 162.750   3
   9   0  13-321.783 202.958   6
   9   0 -13-74.4522 125.746   4
   9   0  13 24.0126 132.033   7
   9   0  14 33372.3 1269.63   3
   9   0 -14 34581.5 1013.18  37
   9   0  14 35324.5 1249.51   6
   9   0 -14 37125.7 1288.37   4
   9   0 -14 33904.9 1368.86  31
   9   0 -15 136.846 155.673  31
   9   0  15-91.3094 187.821   3
   9   0 -15 2.49243 75.2198  37
   9   0 -15-1.76577 107.220   4
   9   0  15 116.894 155.865   6
  -9   0  16 15960.5 945.127  34
   9   0  16 15594.4 882.674   6
   9   0 -16 17492.9 1041.03  31
   9   0  16 14857.9 900.409   3
   9   0 -16 17543.4 947.251   4
   9   0 -17-114.838 190.263  31
   9   0 -17 176.863 143.092   4
   9   0  17 6.72206 150.909   3
  -9   0  17-35.9582 196.909  34
   9   0  17-48.9393 115.525   6
   9   0 -18 1373.64 291.937   4
   9   0 -18 932.779 263.706  31
  -9   0  18 800.788 219.260  34
   9   0  18 1285.33 292.702   6
   9   0  18 918.479 252.614   3
  -9   0  19-196.814 185.964  34
   9   0 -19-63.5652 154.364   4
   9   0  19 94.9623 131.524   3
   9   0 -19 172.493 183.660  31
   9   0  19-39.1292 102.997   6
   9   0  20 12485.9 889.001   6
  -9   0  20 11756.2 920.050  34
   9   0 -20 13663.9 1021.48  31
   9   0  20 12504.4 934.116   3
  -9   0  21-77.9270 180.678  34
   9   0  21-93.9945 153.565   6
   9   0  21 205.889 186.490   3
   9   0 -21 73.9204 151.281  31
   9   0  22 91.6018 134.548   6
  -9   0  22 320.117 224.393  34
   9   0 -22 241.129 142.957  31
   9   0  22 212.170 124.428   3
   9   0  23-80.5006 149.814   3
  -9   0  23-170.265 192.648  33
   9   0  23-123.413 224.247   6
  -9   0  23-55.9547 221.586  34
   9   0 -23 73.9256 183.872  31
   9   0  24 9963.30 454.265  25
  -9   0  24 10234.8 469.682  21
   9   0 -24 9697.89 438.843  30
   9   0  24 9618.41 853.618   6
   9   0  25 246.183 107.582  23
  -9   0 -25 110.305 69.5207  30
  -9   0  25 94.9729 83.1501  21
   9   0 -25 36.8592 69.9601  30
   9   0  25 41.9931 69.2161  25
  -9   0  26 368.314 113.028  21
   9   0 -26 367.313 97.4746  30
   9   0  26 457.107 110.806  23
   9   0  26 392.221 102.899  29
  -9   0 -26 334.855 90.5382  30
  -9   0  27 25.0597 70.3312  21
   9   0  27 81.0509 77.7953  29
   9   0  27 46.7795 73.8737  23
  -9   0 -27-6.88476 77.6333  30
   9   0 -27 0.89165 71.7913  30
   9   0  28 15174.2 553.218  23
   9   0 -28 14922.4 567.724  30
  -9   0 -28 16737.0 592.862  30
  -9   0  28 14834.7 586.920  21
   9   0  28 15268.3 573.259  29
   9   0 -29 28.3800 76.2588  30
   9   0  29 39.5535 67.1703  23
  -9   0  29 46.3366 76.7688  21
   9   0  29-11.1655 80.9247  29
  -9   0 -29-25.4079 78.9717  30
  -9   0  30 277.129 117.466  21
   9   0  30 184.753 98.9676  29
   9   0 -30 142.368 91.0659  30
   9   0  30 300.978 99.4962  23
  -9   0 -30 176.649 89.3088  30
   9   0 -31 41.4116 88.4957  30
  -9   0  31-103.341 108.754  21
   9   0  31-34.6331 79.6482  29
  -9   0 -31 80.8667 91.1274  30
   9   0  31 12.6123 68.8771  23
   9   0 -32 6928.06 379.039  30
   9   0  32 7215.86 364.816  23
  -9   0 -32 7216.57 381.632  30
  -9   0  32 6977.45 397.656  21
   9   0  32 7119.66 377.598  29
   9   0 -33-6.42675 82.2702  30
   9   0  33-0.54295 66.3248  23
  -9   0  33-55.5304 86.5810  21
  -9   0 -33-20.7516 70.0167  30
   9   0  33-1.88887 78.5608  29
  -9   0 -34-93.7577 71.1045  30
  -9   0  34-9.12480 82.7883  21
   9   0  34-68.8182 63.9982  23
   9   0 -34 9.18349 75.9971  30
   9   0  34 92.3268 84.4967  29
  -9   0  35 23.1242 89.1378  21
   9   0 -35-27.4225 80.2271  30
   9   0  35 20.4756 74.5557  29
  -9   0 -35-64.3093 71.3325  30
   9   0 -36 2887.32 228.357  30
   9   0  36 2604.96 212.832  29
  -9   0  36 2816.40 229.547  21
  -9   0 -36 2888.30 215.153  30
   9   0  37 29.3594 72.2761  29
  -9   0  37 29.7439 73.0843  21
  -9   0 -37 69.4018 61.4671  30
  -9   0 -38 1203.58 131.899  30
  -9   0  38 1110.28 140.121  21
   9   0  38 1147.01 131.980  29
  -9   0 -39-11.5954 42.3485  30
  -9   0  39 34.3105 60.7143  21
   9   0  39 60.2671 58.2943  29
  -9   0  40 122.364 58.7061  21
  -9   0 -40 182.638 53.6375  30
   9   0  40 203.150 59.3754  29
  -9   0  41-29.2982 43.9829  21
   9   0  41 52.9095 38.8370  29
  10   0   0 896.348 154.305   7
  10   0   1 54.0671 80.4055   7
  10   0   1-41.0230 88.4842   5
  10   0  -1 2.85316 75.8597   7
  10   0  -1 130.981 110.991   4
  10   0  -2 57983.9 1301.06   4
  10   0   2 55288.6 1174.06   5
  10   0   2 55716.6 1152.27   7
  10   0  -2 55417.1 1154.53   7
 -10   0   3-26.2633 107.220   9
  10   0   3-35.8944 97.9638   7
  10   0   3 18.5601 75.3737   6
  10   0  -3 69.4156 106.003   4
  10   0   3-24.8191 102.346   5
  10   0  -3-37.1353 88.2786   7
 -10   0   4 1111.58 183.946   9
  10   0  -4 1505.29 228.294   4
  10   0   4 1139.69 192.890   6
  10   0   4 1299.48 191.481   7
  10   0  -4 1589.61 221.836   7
  10   0   4 1102.54 193.889   5
 -10   0   5 46.8006 92.1465   9
  10   0  -5-61.5690 116.163   7
  10   0  -5-3.99470 94.0767   4
  10   0  -5 56.6433 53.2606  12
  10   0   5-78.7500 91.5632   6
  10   0   5 4.20688 101.985   7
  10   0   5 102.297 96.9420   5
  10   0  -6 635.892 116.425  12
  10   0  -6 562.546 167.595   4
  10   0   6 680.596 161.037   7
  10   0  -6 492.214 141.344   7
  10   0   6 524.666 146.667   6
  10   0   6 760.344 170.411   5
 -10   0   6 714.466 164.975   9
  10   0   7-25.5654 98.8388   7
  10   0  -7 47.0164 56.1819  12
 -10   0   7 121.506 105.298   9
  10   0  -7 66.2560 69.5933  37
  10   0  -7-3.73366 101.988   7
  10   0  -7 104.768 115.488   4
  10   0   7 26.5161 96.9434   6
  10   0   7 92.5941 133.418   5
 -10   0   8 2722.21 328.188   9
  10   0   8 2504.86 293.120   7
  10   0   8 2394.05 290.726   6
  10   0  -8 2428.47 243.745  37
  10   0  -8 2805.91 337.150   4
  10   0  -8 2748.70 256.823  12
  10   0  -9 313.946 121.508  37
  10   0  -9-92.3924 109.240   4
  10   0  -9 39.9498 72.0755  12
 -10   0   9-159.539 155.786   9
  10   0   9 39.4203 113.206   7
  10   0   9-21.2105 126.786   6
  10   0 -10 73522.1 1365.61  37
  10   0 -10 78027.2 1500.34  12
  10   0  10 71544.2 1609.30   7
  10   0 -10 76102.5 1734.30   4
  10   0  10 77269.7 1668.11   6
  10   0 -11-186.543 156.984   4
  10   0  11-112.802 156.447   7
  10   0 -11 31.2048 83.4888  12
 -10   0  11-109.641 141.065   9
  10   0  11-19.3768 139.515   6
 -10   0  11-70.4038 99.3468   2
  10   0 -11-20.5435 101.726  37
  10   0 -12 112540. 2198.47   4
  10   0  12 104246. 2062.84   7
 -10   0  12 110692. 1635.80   2
  10   0 -12 109453. 1736.97  37
  10   0  12 109724. 2106.35   6
  10   0 -12 104148. 2310.55  31
  10   0 -13 48.8957 79.0548  37
  10   0  13-23.8699 167.142   7
  10   0  13-59.8541 180.780   3
  10   0  13 8.68554 128.288   6
  10   0 -13 30.1143 130.401  31
  10   0  14 24077.6 1056.16   6
  10   0 -14 24532.1 1093.10   4
  10   0 -14 25032.4 874.788  37
  10   0 -14 24086.2 1188.54  31
  10   0  14 23541.0 1046.56   7
  10   0  14 25071.2 1127.79   3
  10   0 -15-60.5773 141.270  31
  10   0  15 159.679 126.899   7
  10   0  15-148.363 161.574   3
  10   0  15-115.894 161.993   6
  10   0 -15 58.7052 165.922   4
  10   0  16 1284.17 255.225   6
  10   0  16 1323.55 298.197   3
 -10   0  16 1100.85 264.435  34
  10   0 -16 1487.50 324.742  31
  10   0 -16 1520.69 311.649   4
  10   0  16 1126.18 276.913   7
  10   0  17-66.3185 149.916   6
  10   0 -17-111.614 145.498  31
  10   0 -17 55.4064 114.739   4
  10   0  17-179.593 173.233   7
 -10   0  17-230.635 205.061  34
  10   0  17 76.1419 155.499   3
 -10   0  18 6403.36 650.385  34
  10   0  18 6440.55 624.664   7
  10   0 -18 6993.66 716.784  31
  10   0 -18 7259.94 654.215   4
  10   0  18 7064.82 678.654   3
  10   0  18 7616.43 671.882   6
  10   0  19 85.4431 118.631   3
  10   0  19 20.0068 111.599   6
  10   0 -19-188.041 144.450  31
  10   0 -19 46.1890 124.282   4
 -10   0  19-70.2907 134.811  34
  10   0  19 9.70338 129.904   7
 -10   0  20 13246.0 999.380  34
  10   0  20 14982.5 993.158   6
  10   0  20 13023.6 963.801   7
  10   0  20 13555.6 992.434   3
  10   0 -20 16332.4 1048.23   4
  10   0 -20 15187.6 1098.15  31
  10   0  21 37.8058 163.744   7
 -10   0  21-99.5897 178.480  34
  10   0  21 179.184 170.129   3
  10   0  21 3.20251 138.480   6
  10   0 -21 142.206 150.121  31
  10   0  22 526.250 241.794   3
  10   0  22 457.804 235.345   7
 -10   0  22 481.385 200.195  34
  10   0 -22 598.121 266.131  31
  10   0  22 397.743 219.765   6
  10   0 -23 219.183 203.450  31
 -10   0  23 132.375 131.843  34
  10   0  23-177.155 162.122   7
 -10   0  23 66.1175 202.107  33
  10   0  23-124.374 208.409   3
  10   0  23 130.192 152.396   6
 -10   0  24 2767.06 256.039  21
  10   0  24 2611.89 228.570  23
  10   0  24 2306.61 223.104  25
  10   0 -24 2614.71 230.599  30
 -10   0 -24 2792.67 239.428  30
  10   0  25-15.3525 69.9141  23
  10   0  25-62.0345 86.8691  25
 -10   0 -25-13.6687 79.6769  30
 -10   0  25 19.6496 82.3630  21
  10   0 -25-30.1225 62.9127  30
 -10   0  26 110.944 87.6945  21
  10   0  26 82.0635 69.0653  23
  10   0  26 76.2739 77.3656  29
 -10   0 -26 166.138 69.7084  30
  10   0 -26 53.2443 87.4418  30
  10   0  26 120.073 82.7568  25
 -10   0  27 117.778 100.319  21
  10   0 -27-63.9462 94.4367  30
  10   0  27 14.5675 64.1154  23
  10   0  27-4.12182 76.3269  29
 -10   0 -27-45.7626 83.7857  30
  10   0 -28-79.9521 88.4866  30
  10   0  28 25.9789 71.5936  29
  10   0  28 29.5007 66.0457  23
 -10   0  28 125.954 95.2569  21
 -10   0 -28 113.238 78.6340  30
 -10   0 -29-32.9227 64.3822  30
  10   0 -29-121.759 95.0272  30
  10   0  29-26.7736 67.4087  23
  10   0  29 2.21450 82.6111  29
 -10   0  29 20.2051 76.6329  21
  10   0 -30-78.2667 88.1994  30
  10   0  30-52.8852 91.3782  29
 -10   0 -30-19.9678 72.9978  30
 -10   0  30 33.0385 87.2069  21
  10   0  30-32.6115 66.7089  23
 -10   0 -31 118.886 81.9699  30
  10   0  31 78.1395 75.1614  23
  10   0 -31-93.3475 97.9260  30
  10   0  31-13.9021 87.8910  29
 -10   0  31 18.8006 90.3327  21
 -10   0 -32 296.939 103.082  30
  10   0 -32 232.352 92.1588  30
 -10   0  32 236.234 114.272  21
  10   0  32 145.719 105.428  29
  10   0  32 279.372 95.4201  23
 -10   0 -33 36.8303 64.8082  30
 -10   0  33 7.43320 86.9309  21
  10   0 -33-6.58960 76.5396  30
  10   0  33 88.1414 94.4924  29
  10   0  33 101.366 74.9916  23
 -10   0  34 33.1779 87.7723  21
  10   0  34 116.397 53.5572  23
 -10   0 -34 168.393 83.7234  30
  10   0 -34 178.534 91.7555  30
  10   0  34 218.009 95.4325  29
 -10   0  35-18.4374 88.8545  21
 -10   0 -35 18.6069 63.7984  30
  10   0  35 19.0790 74.0729  29
  10   0 -35 33.8298 74.3572  30
  10   0  36 342.871 102.776  29
 -10   0  36 177.472 78.8377  21
 -10   0 -36 210.425 75.6083  30
 -10   0  37 74.2017 80.0370  21
 -10   0 -37 40.6299 51.7359  30
  10   0  37-70.5343 65.7209  29
 -10   0 -38 5088.70 242.160  30
  10   0  38 4961.17 250.939  29
 -10   0  38 4993.84 264.396  21
 -10   0 -39 26.6336 42.7007  30
  10   0  39-29.7375 50.6980  29
 -10   0  39 10.7177 62.0327  21
  10   0  40 2778.86 161.953  29
 -10   0  40 2698.50 169.701  21
 -10   0  41 10.1329 39.4107  21
  11   0   0-4.92852 92.5150   4
  11   0   0-45.9948 98.0573   7
  11   0   1 5.69364 85.3114   7
  11   0  -1 61.3619 92.4835   7
  11   0  -1 93.0938 106.156   4
  11   0  -2 3341.41 339.907   4
  11   0   2 3179.06 298.305   7
  11   0   2 2939.24 293.997   5
  11   0  -2 3007.11 290.153   7
  11   0  -3 1.04748 101.203   4
  11   0   3 21.6740 92.9226   5
 -11   0   3-26.2338 113.090   9
  11   0   3-20.8972 84.7839   7
  11   0  -3 63.0736 91.7514   7
  11   0  -4 39213.6 1152.80   4
  11   0   4 36744.0 1057.04   5
  11   0   4 38096.2 1030.66   7
  11   0  -4 37659.1 1043.33   7
  11   0   4 41303.9 1097.65   6
 -11   0   4 36732.2 1025.24   9
  11   0   5-0.79629 95.0776   6
  11   0  -5 102.347 105.280   7
  11   0   5-82.0535 119.616   5
  11   0  -5-10.7155 99.6810   4
 -11   0   5-31.8863 98.4530   9
  11   0   5-67.0481 104.261   7
  11   0   6 1845.03 255.484   5
  11   0   6 1763.24 246.387   7
  11   0  -6 1599.74 245.501   7
 -11   0   6 2125.28 274.828   9
  11   0   6 2062.19 270.812   6
  11   0  -6 2364.14 221.676  12
  11   0  -6 1512.79 250.416   4
  11   0  -7 86.1922 115.982   7
  11   0  -7 147.427 70.4484  12
  11   0   7 120.084 166.124   5
  11   0   7 185.877 149.474   6
 -11   0   7-127.063 162.039   9
  11   0  -7-11.1092 117.581   4
  11   0   7-33.3011 129.221   7
  11   0  -8 267190. 3043.79   7
  11   0   8 288869. 3244.31   5
 -11   0   8 258703. 2955.81   9
  11   0   8 277321. 3084.64   7
  11   0   8 294502. 3210.36   6
  11   0  -8 308527. 2752.55  12
  11   0  -8 291021. 3384.73   4
  11   0  -9 34.9721 118.240   4
  11   0  -9-17.3857 95.3998  37
  11   0   9 456.290 235.095   5
  11   0  -9-38.2626 75.3111  12
  11   0   9 34.4429 130.284   6
  11   0   9 174.831 167.169   7
 -11   0   9-80.5486 150.402   9
  11   0 -10 54751.5 1229.18  37
  11   0  10 59076.4 1524.35   7
  11   0  10 60558.6 1526.86   6
  11   0 -10 55873.9 1550.91   4
  11   0 -10 57348.6 1305.31  12
 -11   0  11-75.4557 97.6200   2
  11   0 -11-79.1389 124.895  37
  11   0  11-7.09804 109.791   6
  11   0 -11-68.6165 117.524   4
  11   0 -11-27.6733 96.2603  12
  11   0  11-136.419 157.338   7
 -11   0  11 40.7535 158.745   9
  11   0  12 33364.6 1201.97   7
  11   0 -12 35264.5 1286.98   4
 -11   0  12 33623.2 932.997   2
 -11   0  12 32281.1 1193.67   9
  11   0  12 36910.3 1265.11   6
  11   0 -12 35813.0 1037.06  37
  11   0 -12 33793.2 1356.47  31
  11   0 -12 35986.7 1132.03  12
  11   0 -13 156.413 167.924  31
  11   0  13-65.7943 130.626   7
  11   0 -13 91.5403 96.9696  12
  11   0  13 38.8752 131.885   6
  11   0 -13 62.3147 143.131   4
  11   0 -14 8714.89 604.559  12
  11   0  14 9115.24 675.719   6
  11   0  14 8024.10 628.469   7
  11   0 -14 8725.95 670.195   4
  11   0 -14 7597.71 687.660  31
  11   0 -15-22.1098 125.448  31
  11   0 -15-63.7424 119.145  12
  11   0 -15 23.0258 114.021   4
  11   0  15-32.7145 97.8375   6
  11   0  15-104.557 158.751   7
  11   0 -16 18208.4 1018.91   4
 -11   0  16 17096.8 1015.51  34
  11   0 -16 18261.7 1105.31  31
  11   0  16 18872.5 1011.60   6
  11   0  16 16658.9 955.116   7
  11   0 -17-37.9560 120.340  31
  11   0  17 240.997 165.261   7
  11   0 -17 21.9382 100.282   4
 -11   0  17-94.4413 188.789  34
  11   0  17-65.0744 101.083   6
  11   0  18 1986.92 349.549   6
 -11   0  18 1614.98 355.158  34
  11   0  18 1924.25 362.020   3
  11   0 -18 2193.07 429.615  31
  11   0  18 1578.57 324.001   7
  11   0 -18 2717.12 423.318   4
  11   0  19-61.3594 148.082   6
 -11   0  19 100.283 203.883  34
  11   0 -19 38.8045 132.056  31
  11   0 -19 27.0723 115.914   4
  11   0  19 89.0057 129.503   7
  11   0  19 75.7396 137.098   3
  11   0  20 2994.13 489.892   3
 -11   0  20 3138.24 504.593  34
  11   0 -20 3203.19 483.103   4
  11   0 -20 3259.71 532.602  31
  11   0  20 2831.70 442.900   6
  11   0  20 3225.10 513.456   7
  11   0 -21 273.974 215.102  31
  11   0  21 69.4874 92.2713   6
  11   0  21 68.2227 133.468   7
  11   0  21-158.672 200.483   3
  11   0  22 3570.49 543.551   7
  11   0 -22 5246.12 687.960  31
  11   0  22 4366.58 570.197   6
  11   0  22 4186.89 586.989   3
 -11   0  22 5744.06 865.515  34
  11   0 -23 106.377 77.2555  30
  11   0  23 7.61984 68.5598  23
  11   0 -23-248.188 204.005  12
  11   0  23 72.7060 79.4037  25
  11   0  23 105.853 124.385   6
 -11   0  23 53.8648 67.9784  21
  11   0 -24 8767.37 421.765  30
  11   0  24 8960.90 441.377  25
 -11   0 -24 9332.98 439.846  30
  11   0  24 8688.18 418.298  23
 -11   0  24 9891.80 474.699  21
  11   0 -25 61.0920 84.7972  30
  11   0  25 52.6977 74.2040  23
 -11   0 -25-31.2582 75.4568  30
  11   0  25-19.8969 89.3925  25
 -11   0  25-11.5661 74.5629  21
 -11   0 -26 587.709 116.817  30
 -11   0  26 848.205 155.993  21
  11   0  26 492.655 116.880  29
  11   0 -26 556.237 122.032  30
  11   0  26 502.604 115.822  23
  11   0  26 502.043 123.235  25
 -11   0 -27 12.0231 66.6692  30
  11   0  27-70.1067 90.4843  29
  11   0 -27-118.923 89.3847  30
  11   0  27 92.2081 82.8084  23
 -11   0  27 123.635 108.248  21
  11   0  28 2841.84 242.380  23
  11   0 -28 2376.72 230.139  30
 -11   0 -28 2769.23 243.289  30
  11   0  28 2622.58 244.935  29
 -11   0  28 2849.94 265.088  21
 -11   0  29 23.5704 94.7798  21
  11   0  29 33.2230 61.3964  23
 -11   0 -29 42.1872 72.7480  30
  11   0 -29 5.66060 83.0505  30
  11   0  29-92.3607 91.3707  29
  11   0 -30 106.430 90.4768  30
 -11   0  30 27.9073 85.1434  21
 -11   0 -30 123.365 85.8202  30
  11   0  30-20.3720 85.5651  29
  11   0  30 22.6519 63.2337  23
  11   0  31 59.9921 99.8423  29
  11   0 -31 96.5822 88.0332  30
  11   0  31 63.3955 69.7542  23
 -11   0  31-33.2523 87.8848  21
 -11   0 -31 78.2208 90.4913  30
  11   0  32 11775.7 482.118  29
  11   0  32 12174.3 463.944  23
 -11   0 -32 12733.4 488.506  30
  11   0 -32 11825.9 485.072  30
 -11   0  32 12219.1 506.664  21
 -11   0  33 95.0109 91.5227  21
  11   0  33 60.5418 63.0104  23
 -11   0 -33-46.9617 69.0072  30
  11   0  33 79.7422 93.8655  29
  11   0 -33-61.4826 90.4293  30
  11   0  34 1018.62 157.006  29
 -11   0  34 1094.08 160.477  21
  11   0  34 1051.84 134.355  23
 -11   0 -34 962.679 136.698  30
  11   0  35-12.8420 50.0426  23
  11   0  35-18.2104 70.1462  29
 -11   0  35 7.10907 82.9209  21
 -11   0 -35 111.452 64.8066  30
  11   0  36 16.2082 67.5140  29
 -11   0  36-2.84575 74.7318  21
 -11   0 -36 9.22679 55.0140  30
 -11   0 -37 112.717 60.8001  30
 -11   0  37-9.53878 65.7633  21
  11   0  37-51.9771 64.5705  29
  11   0  38 4171.52 224.727  29
 -11   0  38 3761.24 226.832  21
 -11   0 -38 4325.49 212.394  30
 -11   0  39 18.3020 51.6077  21
  11   0  39 43.0016 52.6447  29
 -11   0 -39 19.9114 37.2353  30
  11   0  40 317.253 62.1534  29
 -11   0  40 588.841 88.4106  21
  12   0   0 46363.8 1173.84   7
  12   0   0 45640.1 1271.17   4
  12   0   1 64.5387 130.978   7
  12   0  -1-45.5172 108.082   4
  12   0  -1-71.9513 116.753   7
  12   0   2 20534.7 807.448   5
  12   0  -2 21367.6 881.060   4
  12   0  -2 20468.2 782.402   7
  12   0   2 20740.9 788.594   7
  12   0   3-7.36424 108.598   5
  12   0   3-92.5432 122.834   7
 -12   0   3 78.3891 123.268   9
  12   0  -3-175.793 141.053   7
  12   0  -3-129.907 124.340   4
  12   0  -4 52460.4 1294.96   7
  12   0   4 55450.4 1354.73   5
 -12   0   4 51718.9 1281.89   9
  12   0  -4 55486.1 1450.40   4
  12   0   4 54873.4 1303.85   7
  12   0   5-73.1195 123.394   5
  12   0  -5 84.7411 107.880   7
  12   0  -5-28.6189 111.116   4
 -12   0   5-28.7455 105.718   9
  12   0   5-15.9176 125.576   7
  12   0   5-130.769 135.821   6
 -12   0   6 47683.7 1261.43   9
  12   0   6 52425.6 1355.21   6
  12   0  -6 48388.9 1283.33   7
  12   0   6 47688.5 1271.18   7
  12   0  -6 49997.2 1413.52   4
  12   0   6 49715.5 1339.12   5
  12   0   7-54.7910 111.342   6
 -12   0   7-163.492 172.793   9
  12   0   7-47.5369 136.526   5
  12   0  -7 176.545 74.5872  12
  12   0  -7 34.0726 108.105   7
  12   0  -7 126.574 125.319   4
  12   0   7-174.204 178.493   7
  12   0  -8 210.697 99.7098  12
  12   0  -8 1015.94 261.933   7
  12   0   8 214.250 222.006   6
  12   0   8-43.4226 139.210   7
  12   0  -8 648.406 256.195   4
 -12   0   8 503.393 218.549   9
  12   0   8 245.599 219.249   5
  12   0  -9-15.9285 57.5798  12
  12   0   9 806.689 291.645   6
  12   0  -9 64.7642 125.470   4
 -12   0   9 148.353 149.651   9
  12   0   9 318.779 198.648   7
  12   0   9 735.560 318.404   5
  12   0  10 12422.4 718.026   7
 -12   0  10 11360.5 698.882   9
  12   0 -10 12893.0 778.894   4
  12   0  10 13489.0 754.663   6
  12   0 -10 13030.2 634.073  12
  12   0  10 12928.9 756.426   5
 -12   0  11 50.2601 138.163   9
  12   0 -11 52.5943 88.9172  37
  12   0  11-14.1586 136.538   5
  12   0 -11 65.6093 101.337  12
  12   0 -11 89.7392 129.183  31
  12   0  11 142.785 151.816   7
 -12   0  11 12.5727 76.5723   2
  12   0 -11-25.3277 134.063   4
  12   0  11-65.6051 134.182   6
  12   0 -12 19433.3 1058.74  31
  12   0  12 21749.5 998.997   6
 -12   0  12 19431.4 952.588   9
  12   0 -12 21469.7 884.802  12
  12   0  12 20170.8 962.788   7
  12   0 -12 20826.1 1025.38   4
  12   0 -13 73.9105 113.354  12
  12   0  13-26.8473 100.937   6
  12   0 -13-21.8424 153.315   4
  12   0 -13-55.3769 142.683  31
  12   0  13-100.950 154.410   7
  12   0 -14 8658.27 747.597  31
  12   0  14 9676.81 710.002   6
  12   0 -14 9893.15 649.131  12
  12   0 -14 9526.53 719.831   4
  12   0  14 8324.52 660.855   7
  12   0 -15 145.846 145.014  31
  12   0  15 97.6940 140.405   7
  12   0  15 97.6485 117.670   6
  12   0 -15-71.4885 97.5721  12
  12   0 -15 60.9411 113.110   4
  12   0  16 4622.18 512.331   6
  12   0 -16 4444.45 477.493  12
  12   0 -16 4092.42 507.529   4
  12   0  16 5144.86 547.050   7
  12   0 -16 4000.87 537.165  31
  12   0  17-64.6923 166.299   6
  12   0  17-293.349 178.623   7
  12   0 -17 66.9422 117.064  12
  12   0 -17-149.386 179.876  31
 -12   0  17-9.55438 174.949  34
  12   0 -17-32.5427 150.676   4
  12   0 -18 18146.7 1099.14   4
  12   0  18 17835.7 1069.47   6
  12   0  18 16299.7 1026.95   7
  12   0 -18 18020.7 1198.40  31
  12   0 -18 17791.9 1009.75  12
 -12   0  18 16084.9 1082.58  34
  12   0 -19 123.868 164.933   4
  12   0  19 88.5587 125.578   6
  12   0 -19 91.9167 101.477  12
  12   0 -19 6.87721 132.491  31
 -12   0  19-105.359 147.555  34
  12   0  19-112.972 169.462   7
  12   0 -20 2969.97 443.533  12
  12   0 -20 2407.55 433.375   4
 -12   0  20 2517.16 468.909  34
  12   0  20 2647.73 451.255   7
  12   0  20 2410.63 417.962   6
  12   0 -20 3510.06 549.608  31
 -12   0  21-208.481 232.262  34
  12   0  21 203.249 214.080   6
  12   0 -21 65.0485 109.519  12
  12   0  21-52.9560 150.851   7
  12   0 -21 111.303 205.741  31
  12   0 -21 53.3157 153.031   4
  12   0  22 33558.5 806.583  23
  12   0  22 31148.9 1549.43   7
  12   0 -22 33470.2 1540.06  12
  12   0  22 34332.5 838.605  25
  12   0  22 35707.4 1634.14   6
 -12   0  22 38107.6 898.757  21
  12   0  23 77.4510 101.569  25
  12   0 -23-17.0464 60.5466  19
 -12   0  23 17.2790 62.5906  21
  12   0 -23-20.7816 77.2853  30
  12   0  23 41.5980 60.2363  23
 -12   0  24 31030.9 833.776  21
  12   0 -24 28043.8 753.310  30
  12   0  24 28859.8 767.627  23
  12   0  24 29170.0 796.758  25
 -12   0 -24 32461.7 814.892  30
  12   0  25 7.71137 62.6830  23
  12   0 -25 26.5016 65.2538  30
 -12   0 -25-21.9547 62.8230  30
  12   0  25 18.1618 67.4533  25
 -12   0  25 57.1715 78.2088  21
 -12   0 -26 9849.97 452.170  30
  12   0  26 9065.06 444.843  25
  12   0 -26 8457.84 424.659  30
 -12   0  26 9329.51 466.276  21
  12   0  26 8543.27 418.674  23
  12   0  27-50.5629 89.0717  29
 -12   0 -27-53.8384 83.3767  30
  12   0  27 78.7671 81.6000  23
 -12   0  27 85.0626 100.020  21
  12   0 -27-13.7228 70.2744  30
 -12   0  28 7376.19 411.122  21
  12   0  28 6094.55 364.207  29
  12   0  28 6592.12 367.282  23
  12   0 -28 6637.65 374.548  30
 -12   0 -28 7664.29 399.575  30
 -12   0 -29-19.8044 62.1741  30
  12   0  29-18.3556 79.8187  29
  12   0  29-41.5960 75.1671  23
  12   0 -29 45.2090 82.3100  30
 -12   0  29 37.8920 96.0142  21
 -12   0 -30 894.716 154.445  30
  12   0  30 835.030 146.210  23
 -12   0  30 998.947 169.677  21
  12   0 -30 804.099 143.641  30
  12   0  30 792.896 156.625  29
  12   0 -31-84.4782 92.2637  30
 -12   0  31 132.519 76.6913  22
 -12   0 -31 64.6555 72.8996  30
  12   0  31-55.0940 89.4816  29
  12   0  31 195.002 89.9816  23
 -12   0  31 87.5532 92.1959  21
  12   0  32 1272.75 172.434  29
 -12   0  32 1494.10 189.847  21
 -12   0 -32 1753.51 191.185  30
  12   0  32 1552.13 172.150  23
 -12   0  33 11.0080 78.1752  21
  12   0  33 77.9962 73.8543  23
 -12   0 -33 43.5021 58.4194  30
  12   0  33 7.32873 81.4168  29
 -12   0 -34 579.770 98.7879  30
  12   0  34 546.947 120.344  29
 -12   0  34 570.572 123.088  21
  12   0  34 466.981 96.8729  23
  12   0  35-5.10851 67.9239  29
  12   0  35-4.93016 53.7004  23
 -12   0 -35 38.4156 60.7453  30
 -12   0  35 47.9374 81.3655  21
  12   0  36 438.288 98.4851  29
 -12   0 -36 422.591 80.6826  30
 -12   0  36 492.672 110.360  21
 -12   0 -37 0.96514 42.4324  30
  12   0  37-0.66003 57.2766  29
 -12   0  37 22.2598 64.0921  21
  12   0  38 3932.58 212.609  29
 -12   0  38 4238.68 228.714  21
  12   0  39 57.4868 49.1791  29
 -12   0  39 44.8732 49.8789  21
  12   0  40 5061.69 199.393  29
 -12   0  40 5004.89 208.873  21
  13   0   0-88.8047 85.8660   4
  13   0   0-45.7502 117.915   7
  13   0   1 59.6300 97.6722   7
  13   0  -1 14.8603 95.2541   7
  13   0   1 396.677 156.522   4
  13   0  -1 194.291 141.350   4
  13   0  -2 11863.3 640.069   7
  13   0  -2 12299.7 710.452   4
  13   0   2 13104.6 714.914   4
  13   0   2 11743.9 635.089   7
  13   0   3-49.1591 113.884   7
  13   0   3-58.9401 131.139   5
  13   0  -3 58.2058 94.1809   7
  13   0  -3-77.1450 122.402   4
 -13   0   3 20.3477 136.534   9
  13   0  -4 6018.52 508.474   4
  13   0  -4 6461.79 476.995   7
 -13   0   4 6906.64 498.965   9
  13   0   4 6095.74 470.804   5
  13   0   4 6365.16 475.991   7
 -13   0   5 134.633 114.132   9
  13   0  -5-46.9183 116.994   4
  13   0   5-19.7927 90.3952   7
  13   0  -5 26.7942 119.626   7
  13   0   5-176.645 166.238   5
  13   0   6 60.5191 105.314   5
  13   0  -6 122.432 125.313   4
  13   0  -6 134.516 126.171   7
 -13   0   6 289.942 180.760   9
  13   0   6-22.4723 129.971   6
  13   0   6 26.2848 94.8740   7
  13   0   7 70.6898 117.695   6
  13   0   7-193.402 158.342   5
  13   0  -7-49.1199 110.655   7
  13   0  -7 67.5877 134.985   4
 -13   0   7-125.742 138.201   9
  13   0   7-109.570 149.727   7
  13   0   8 2224.66 299.669   7
  13   0  -8 2338.70 329.180   7
  13   0   8 2504.44 334.274   6
  13   0   8 2458.66 329.888   5
 -13   0   8 2183.82 313.973   9
  13   0  -8 2561.16 361.406   4
 -13   0   9-38.1847 153.489   9
  13   0   9-3.99006 115.614   5
  13   0  -9 21.3006 66.4176  12
  13   0  -9-21.8933 133.034   4
  13   0   9-23.9514 113.971   6
  13   0   9-33.8179 136.429   7
  13   0  10 6923.75 572.567   5
  13   0  10 7517.10 586.998   6
  13   0 -10 8018.13 502.246  12
  13   0  10 7353.65 575.472   7
  13   0 -10 6807.85 590.864   4
 -13   0  10 6209.18 538.174   9
  13   0 -11-97.5038 139.583   4
 -13   0  11-75.2020 154.501   9
  13   0  11-81.7391 142.484   5
  13   0 -11-30.1901 145.705  31
  13   0  11 17.9832 121.764   7
  13   0  11-106.682 135.717   6
  13   0 -11 45.8236 81.8301  12
 -13   0  12 786.666 228.067   9
  13   0 -12 894.847 190.083  12
  13   0 -12 772.891 237.145  31
  13   0  12 605.895 187.581   7
  13   0 -12 834.603 226.459   4
  13   0  12 844.258 219.235   6
  13   0  12 785.278 213.175   5
  13   0  13 48.1096 99.0715   6
  13   0 -13-56.6975 88.1537  12
  13   0 -13-38.0774 125.884  31
  13   0  13-70.2445 135.666   7
  13   0  13-6.64893 105.126   5
  13   0 -13 28.4468 124.814   4
  13   0  14 4882.11 538.103   5
  13   0 -14 4582.10 525.326   4
  13   0 -14 4982.21 587.131  31
  13   0  14 5312.57 542.420   6
  13   0  14 4479.66 499.604   7
  13   0 -14 4829.97 462.178  12
  13   0 -15-55.6887 128.843   4
  13   0  15-107.241 165.507   7
  13   0 -15 35.8482 93.2904  12
  13   0 -15-45.3641 174.395  31
  13   0  15-72.7579 150.904   6
  13   0  16 467.744 189.268   6
  13   0 -16 816.402 220.502   4
  13   0 -16 309.478 160.215  12
  13   0  16 84.7694 103.981   7
  13   0 -16 670.923 259.362  31
  13   0 -17 107.721 175.640   4
  13   0 -17-0.57268 94.2335  12
 -13   0  17-58.0563 188.691  34
  13   0  17-25.6542 109.341   6
  13   0  17 27.1396 116.364   7
  13   0 -17-66.6326 208.958  31
  13   0  18 3060.07 468.135   7
  13   0 -18 3031.30 497.667  31
  13   0 -18 3061.09 424.629  12
  13   0 -18 3153.21 491.801   4
  13   0  18 3139.44 463.807   6
 -13   0  18 2801.01 470.715  34
  13   0  19 76.9402 125.389   7
  13   0 -19 133.535 156.134   4
  13   0  19 311.772 198.050   6
 -13   0  19 13.1025 139.662  34
  13   0 -19-29.9828 164.674  31
  13   0  20 276.997 209.401   7
  13   0 -20-134.508 204.228   4
  13   0 -20 187.139 174.848  31
  13   0  20 441.220 204.474   6
 -13   0  20 69.2645 149.317  34
  13   0  21-45.8948 120.908   6
  13   0 -21-109.948 117.273   4
  13   0  21-10.0963 66.5382  23
  13   0  21 27.2645 137.151   7
  13   0  22 19279.4 633.278  25
  13   0 -22 19543.8 617.113  30
 -13   0  22 20798.4 667.599  21
  13   0 -22 21279.4 646.961  19
  13   0  22 19010.5 617.485  23
  13   0 -23-31.2635 63.3982  30
 -13   0  23-2.43896 71.2523  21
  13   0  23 43.4645 67.5872  23
  13   0  23-87.9944 90.5937  25
  13   0 -23 22.9929 63.4982  19
 -13   0  24 3873.88 300.047  21
  13   0  24 3432.91 272.233  23
  13   0 -24 3254.30 262.742  30
  13   0 -24 4130.13 286.371  19
  13   0  24 3638.64 290.874  25
  13   0  25 447.958 117.881  23
 -13   0  25-5.00193 74.0035  21
  13   0 -25 519.503 129.719  30
  13   0  25 49.6497 72.6472  25
  13   0 -26 837.668 140.591  30
  13   0  26 897.760 153.090  25
  13   0  26 905.314 152.698  23
 -13   0  26 993.176 163.498  21
  13   0  27 47.2048 76.6018  25
 -13   0  27 0.83221 79.4303  21
  13   0 -27-80.7015 86.2283  30
  13   0  27-8.00573 75.1003  23
  13   0  27-23.5063 79.3771  29
 -13   0 -27-17.2862 66.5803  30
  13   0 -28 14118.3 542.421  30
  13   0  28 14014.5 545.695  29
  13   0  28 14930.3 546.177  23
 -13   0  28 14643.9 580.888  21
 -13   0 -29 70.6383 67.7783  30
  13   0  29 105.038 90.7946  23
  13   0  29 72.8896 92.0540  29
 -13   0  29 120.568 106.497  21
 -13   0 -30 11290.0 465.835  30
 -13   0  30 10632.5 481.660  21
  13   0  30 9290.37 441.518  29
  13   0  30 9997.04 434.206  23
 -13   0  31 163.502 99.3653  22
 -13   0 -31 55.8597 77.4594  30
  13   0  31-95.2909 74.9492  23
 -13   0  31 35.9518 78.9693  21
  13   0  31 26.1661 86.3801  29
  13   0  32 4571.36 279.896  23
 -13   0  32 5400.49 334.955  21
 -13   0  32 4953.45 304.395  22
 -13   0 -32 5011.97 292.890  30
  13   0  32 4894.28 307.406  29
  13   0  33 116.868 73.1122  23
 -13   0 -33 67.2410 58.4784  30
  13   0  33 9.66898 80.7214  29
 -13   0  33 38.2477 73.3521  21
 -13   0 -34 26.8651 51.6479  30
  13   0  34-41.6067 78.7554  29
 -13   0  34 35.8202 72.9853  21
  13   0  34-34.3423 61.8075  23
  13   0  35 83.1079 73.9025  29
  13   0  35 16.1462 46.9843  23
 -13   0  35-37.1791 69.6430  21
  13   0  36 4324.41 248.603  29
 -13   0  36 4286.39 254.660  21
 -13   0  37 7.66343 63.9038  21
  13   0  37 37.9184 53.5361  29
 -13   0  38 18.7244 50.5710  21
  13   0  38 31.0829 55.0295  29
 -13   0  39-12.6085 42.1293  21
  13   0  39 38.7832 48.8358  29
  14   0   0 9506.07 593.275   7
  14   0   0 10151.6 667.703   4
  14   0   1 60.9196 110.359   4
  14   0  -1 102.779 108.918   4
  14   0  -1 35.0933 98.7737   7
  14   0   1 44.5238 101.219   7
  14   0  -2 24347.3 1047.04   4
 -14   0   2 24153.8 938.920   9
  14   0   2 25331.2 1044.48   4
  14   0   2 24173.8 947.548   7
  14   0  -2 23240.1 929.990   7
  14   0  -3-21.4932 134.615   7
  14   0  -3-25.4963 111.025   4
  14   0   3-5.62282 100.696   4
  14   0   3-100.677 142.845   7
 -14   0   3-200.426 180.538   9
 -14   0   4 17053.2 808.479   9
  14   0   4 18043.5 854.641   5
  14   0  -4 17927.0 911.422   4
  14   0  -4 17779.7 828.884   7
  14   0   4 17058.1 812.634   7
  14   0   5-37.2595 133.516   7
  14   0   5-25.7431 107.983   5
 -14   0   5-116.394 129.522   9
  14   0  -5-72.0468 138.355   7
  14   0  -5-108.481 145.845   4
  14   0   6 30664.9 1111.12   7
 -14   0   6 33194.4 1169.94   9
  14   0  -6 30795.5 1125.77   7
  14   0   6 31453.4 1163.24   5
  14   0  -6 32499.1 1252.92   4
  14   0  -7 90.0067 143.495   7
  14   0  -7 50.7017 160.092   4
 -14   0   7-305.197 202.299   9
  14   0   7-77.8841 115.970   7
  14   0   7-147.239 145.257   5
  14   0   7 74.7815 128.893   6
  14   0  -8 3752.96 446.255   4
  14   0  -8 4027.64 429.178   7
 -14   0   8 3776.82 410.878   9
  14   0   8 4160.08 436.803   6
  14   0   8 3936.15 416.679   7
  14   0   8 3818.24 426.953   5
  14   0   9-59.8721 123.511   6
 -14   0   9 134.136 124.426   9
  14   0   9-31.1504 117.115   5
  14   0  -9-3.60386 139.332   4
  14   0   9-90.0517 132.274   7
  14   0  -9 31.4018 123.458  31
  14   0 -10 54796.4 1799.23  31
  14   0 -10 57317.4 1771.40   4
  14   0  10 60885.2 1720.98   6
  14   0  10 56487.5 1635.59   7
 -14   0  10 54225.9 1604.34   9
  14   0  10 58524.6 1705.19   5
  14   0  11 53.1688 105.891   6
  14   0  11 37.1177 113.330   7
  14   0 -11-156.299 174.005   4
  14   0  11 48.5677 100.546   5
 -14   0  11 12.6816 115.924   9
  14   0 -11-64.8454 120.260  31
 -14   0  12 2274.33 367.965   9
  14   0 -12 3350.24 446.483   4
  14   0  12 2139.08 334.997   7
  14   0 -12 2392.01 409.072  31
  14   0  12 2396.66 358.855   6
  14   0  12 2103.78 346.937   5
  14   0  13-42.5559 133.102   5
  14   0 -13 97.0176 152.038  31
  14   0  13-65.4684 129.776   7
 -14   0  13 55.0427 158.037   9
  14   0 -13 79.8729 130.529   4
  14   0  13-138.401 160.729   6
  14   0 -14 10575.2 875.181  31
  14   0 -14 10102.9 795.289   4
  14   0  14 10021.7 775.750   5
  14   0  14 9380.71 739.940   7
  14   0  14 9449.52 743.497   6
  14   0  15-5.05612 119.755   5
  14   0 -15-27.9687 154.353  31
  14   0  15 43.1527 143.633   7
  14   0  15-19.9093 112.414   6
  14   0 -15 80.7135 146.899   4
  14   0 -16 82.3561 142.734  31
  14   0  16 497.733 239.897   6
  14   0  16 419.056 230.799   5
  14   0 -16 78.1540 130.965   4
  14   0  16 53.5971 126.997   7
  14   0  17-6.89784 254.923   6
  14   0  17 431.318 404.958   5
  14   0 -17-183.053 199.606  31
  14   0 -17 62.6792 122.326   4
  14   0  17 216.136 233.563   7
  14   0 -18 499.354 225.743  31
  14   0 -18 594.420 243.134   4
  14   0  18 813.381 277.197   7
  14   0  18 639.405 231.073   6
  14   0  18 1083.03 287.917   5
 -14   0  18 484.767 224.185  34
  14   0  19-143.585 170.430   6
  14   0 -19 148.990 215.665  31
  14   0  19 155.903 160.594   5
  14   0  19 27.5235 116.705   7
 -14   0  19-39.4582 168.350  34
  14   0 -19 12.0875 130.013   4
  14   0  20 4842.84 619.498   7
  14   0 -20 6289.38 753.792  31
  14   0  20 5011.55 609.180   6
  14   0  20 5050.59 317.461  23
  14   0 -20 6098.63 700.305   4
  14   0  21 37.6847 70.3185  25
 -14   0  21 26.4666 59.4971  21
  14   0  21 28.7366 70.1196  23
  14   0  22 656.031 128.376  23
  14   0  22 727.106 137.776  25
  14   0 -22 764.044 136.243  19
 -14   0  22 706.916 136.661  21
 -14   0  23 78.2123 82.0750  21
  14   0 -23 11.5532 69.3772  19
  14   0  23-49.2036 73.5376  25
  14   0  23 77.6484 76.9451  23
 -14   0  24 12836.1 541.893  21
  14   0  24 10614.4 470.524  23
  14   0  24 10690.4 482.334  25
  14   0 -24 12437.6 504.540  19
 -14   0  25 115.312 89.2617  21
  14   0  25-73.1690 84.4288  23
  14   0  25 86.8138 77.7751  25
  14   0 -25 62.2828 60.3026  19
  14   0  26 6503.10 379.816  25
 -14   0  26 7179.14 408.032  21
  14   0  26 6353.21 369.546  23
  14   0  27 91.5063 87.5480  29
  14   0  27 86.5827 91.8207  23
  14   0  27 23.9078 85.2508  25
 -14   0  27 80.4169 92.9828  21
 -14   0  28 187.050 105.993  21
  14   0  28 139.406 99.1547  23
  14   0  28 243.089 115.514  29
  14   0  29-121.387 101.629  29
  14   0  29 23.4464 66.0211  23
  14   0  30 4921.35 322.335  29
  14   0  30 5206.64 315.981  23
 -14   0  30 5449.88 338.707  22
 -14   0  30 5683.78 344.441  21
 -14   0  31 91.6462 90.3226  22
  14   0  31-45.0567 82.8032  23
 -14   0  31-39.8630 79.9732  21
  14   0  31 8.04865 88.6188  29
  14   0  32 2550.71 210.898  23
 -14   0  32 2775.54 232.472  22
 -14   0  32 2771.61 238.460  21
  14   0  32 2725.05 231.847  29
 -14   0  33-7.98754 79.7301  21
  14   0  33-8.11090 54.4625  23
  14   0  33 37.5680 83.8420  29
 -14   0  33 85.2256 64.9520  22
  14   0  34 1183.41 131.558  23
  14   0  34 886.536 132.184  29
 -14   0  34 1298.09 162.496  21
  14   0  35 54.3791 76.8872  29
  14   0  35-1.54757 51.5079  23
 -14   0  35 45.9063 64.8932  21
  14   0  36 250.175 83.3807  29
 -14   0  36 207.869 80.4246  21
 -14   0  37 25.8568 50.2461  21
  14   0  37-2.39847 50.4300  29
 -14   0  38 7.31199 47.6303  21
  14   0  38-13.1032 45.6628  29
  14   0  39 4.69326 36.7507  29
 -14   0  39 24.9767 38.1296  21
  15   0   0-34.2183 109.497   4
  15   0   0-106.265 146.848   7
  15   0  -1 6.65770 111.697   4
  15   0  -1 44.1877 95.8956   7
  15   0   1 97.6310 124.025   4
  15   0   1 31.8770 107.744   7
 -15   0   2 30832.3 1122.25   9
  15   0  -2 31464.3 1139.68   7
  15   0   2 32789.0 1257.96   4
  15   0   2 31588.5 1141.23   7
  15   0  -2 33460.6 1286.77   4
  15   0   3 117.840 128.334   4
 -15   0   3-129.136 160.280   9
  15   0  -3 93.7868 140.425   4
  15   0   3 101.537 106.754   7
  15   0  -3-5.91660 97.9095   7
  15   0  -4 6668.63 531.640   7
  15   0  -4 6509.63 586.796   4
  15   0   4 7059.27 581.704   4
  15   0   4 7045.84 550.216   7
 -15   0   4 6722.07 538.504   9
  15   0  -5-83.6962 125.353   7
  15   0   5 101.424 126.546   5
  15   0  -5 4.63896 114.609   4
  15   0   5 9.75223 120.823   7
 -15   0   5-236.714 180.386   9
  15   0   5-1.49827 100.458   4
  15   0  -6 11210.2 709.343   7
  15   0   6 10791.9 693.984   7
  15   0  -6 11732.5 789.034   4
  15   0   6 11658.2 738.852   5
 -15   0   6 10786.7 694.095   9
  15   0  -7-201.391 141.104   7
  15   0  -7 108.874 122.064   4
 -15   0   7-157.419 140.156   9
  15   0   7 9.81493 103.800   7
  15   0   7-89.9883 123.310   5
  15   0   8 146.547 114.577   7
  15   0  -8 88.3414 105.410   7
  15   0   8-62.4698 137.659   5
 -15   0   8-80.7267 136.671   9
  15   0  -8-4.98198 115.871   4
  15   0  -8 88.6088 136.917  31
  15   0   9-14.0386 125.236   6
  15   0   9-30.3288 111.663   5
  15   0   9 8.22544 93.5917   7
  15   0  -9-185.489 205.293   4
 -15   0   9 14.2015 104.764   9
  15   0  -9-67.8433 147.322  31
  15   0  10 693.658 192.716   6
  15   0  10 534.201 180.639   7
  15   0 -10 554.908 220.807   4
  15   0 -10 849.073 220.892  31
  15   0  10 555.507 176.931   5
 -15   0  10 582.564 201.059   9
 -15   0  11 17.2891 149.773   9
  15   0  11-144.449 162.078   7
  15   0  11 67.8784 114.330   6
  15   0  11-18.7079 122.782   5
  15   0 -11-12.6279 132.697  31
  15   0 -11-122.424 136.005   4
  15   0 -12 16306.8 1056.52  31
 -15   0  12 14910.1 927.701   9
  15   0  12 15426.6 927.396   7
  15   0  12 15899.0 966.386   5
  15   0 -12 16199.8 1008.80   4
  15   0  12 15372.9 946.750   6
  15   0  13-39.5385 128.722   5
  15   0  13-63.9719 139.013   6
 -15   0  13-123.363 164.355   9
  15   0  13-147.785 167.385   7
  15   0 -13-4.43957 155.928   4
  15   0 -13-146.437 211.152  31
  15   0  14 855.660 254.151   5
  15   0 -14 902.389 253.646  31
  15   0 -14 1085.95 281.492   4
  15   0  14 900.486 249.367   6
  15   0  14 939.264 271.512   7
  15   0  15 128.125 141.947   5
  15   0 -15-71.4190 115.142   4
  15   0 -15 183.690 183.575  31
  15   0  15-18.4998 156.882   7
  15   0  15-106.266 167.401   6
  15   0 -16 4276.26 572.401   4
  15   0  16 4261.33 546.910   5
  15   0 -16 3447.29 541.635  31
  15   0  16 3649.57 490.156   7
  15   0  16 4365.61 544.374   6
  15   0 -17-113.097 133.622  31
  15   0 -17-40.4674 117.298   4
  15   0  17-10.6288 142.775   7
  15   0  17 102.478 124.416   6
  15   0 -18 7950.93 850.279  31
  15   0 -18 6725.38 728.784   4
  15   0  18 6780.10 730.871   5
  15   0  18 6104.79 672.737   7
 -15   0  18 6868.02 752.325  34
  15   0  18 7243.36 730.902   6
  15   0  19 101.114 76.9963  25
  15   0 -19 209.968 193.023  31
  15   0  19-107.476 163.594   6
  15   0  19 21.2796 65.9530  23
  15   0 -19 97.5399 81.9274  19
  15   0  19 70.8129 143.431   7
  15   0  20 953.064 153.715  23
  15   0 -20 1071.66 155.951  19
  15   0  20 1082.21 154.888  25
 -15   0  21 61.7797 71.3992  21
  15   0  21 49.8026 90.7118  23
  15   0  21-46.2650 69.6526  25
  15   0  22 611.200 133.074  23
  15   0 -22 570.681 119.233  19
 -15   0  22 469.799 114.400  21
  15   0  22 434.409 103.781  25
  15   0  23-6.86586 80.7182  25
  15   0 -23 83.6866 75.9451  19
  15   0  23 19.7459 83.8415  23
 -15   0  23-31.5766 84.7262  21
  15   0  24 523.921 127.480  25
  15   0 -24 410.403 101.578  19
  15   0  24 555.373 122.634  23
 -15   0  24 385.283 98.1391  21
 -15   0  25-84.0456 87.3693  21
  15   0  25-97.4806 85.4640  23
  15   0  25-35.1761 73.6591  25
  15   0 -25 41.1965 58.7319  19
  15   0  26 11632.7 510.992  25
 -15   0  26 12877.5 535.589  21
  15   0  26 12208.6 504.841  23
  15   0  27 95.6068 83.0325  23
 -15   0  27 143.464 102.835  21
  15   0  27 74.2437 100.888  29
  15   0  27 110.698 92.2862  25
 -15   0  28 10232.9 472.089  21
  15   0  28 9364.00 432.352  23
  15   0  28 8888.58 437.060  29
 -15   0  29 48.5352 87.2668  21
  15   0  29 147.947 104.273  29
  15   0  29 34.1463 72.6468  23
  15   0  30 1943.38 208.828  29
 -15   0  30 2111.53 219.654  22
  15   0  30 2329.17 211.866  23
 -15   0  30 2403.22 226.232  21
  15   0  31 50.9726 78.1426  29
 -15   0  31-20.4141 69.7751  21
 -15   0  31 106.585 86.5538  22
  15   0  31-32.6252 69.2814  23
  15   0  32 114.356 82.9984  29
 -15   0  32 195.607 94.8997  22
 -15   0  32 337.596 100.895  21
  15   0  32 144.283 69.2744  23
 -15   0  33 39.2876 66.8832  22
  15   0  33 19.6390 65.6619  23
 -15   0  33-32.5582 66.1643  21
  15   0  33 4.96896 82.0619  29
  15   0  34 4267.98 259.221  29
  15   0  34 4176.80 233.180  23
 -15   0  34 4154.16 256.111  21
 -15   0  34 3912.14 237.726  22
  15   0  35-43.0652 46.9057  23
  15   0  35-37.5943 65.1510  29
 -15   0  35 24.7968 61.0089  21
  15   0  36 260.088 77.4347  29
 -15   0  36 265.226 73.0088  21
 -15   0  37-53.6453 52.7660  21
  15   0  37-26.3869 51.3184  29
  15   0  38 2386.75 152.148  29
 -15   0  38 2298.88 146.578  21
  16   0   0 20503.6 959.580   7
  16   0   0 22692.1 1103.24   4
  16   0   1 34.5650 91.4894   7
  16   0  -1-54.3941 124.936   4
  16   0  -1-81.6594 136.953   7
  16   0   1 169.991 144.701   4
  16   0  -2 9323.50 719.964   4
  16   0   2 9143.63 641.949   7
  16   0   2 9430.40 708.186   4
  16   0  -2 9119.74 643.122   7
 -16   0   2 8862.25 635.037   9
  16   0   3 56.2661 115.770   4
  16   0  -3-12.4224 124.222   4
  16   0  -3-74.6126 145.614   7
 -16   0   3-76.8425 146.285   9
  16   0   3-125.626 160.268   7
 -16   0   4 17594.3 906.524   9
  16   0   4 18023.8 916.698   7
  16   0  -4 18410.8 927.727   7
  16   0   4 19009.9 1001.83   4
  16   0  -4 17878.1 998.224   4
  16   0  -5 10.2250 111.459   7
 -16   0   5-28.4942 127.201   9
  16   0  -5-4.18311 120.830   4
  16   0   5 49.6676 120.512   4
  16   0   5 81.6093 104.132   7
  16   0   6 447.132 178.807   4
  16   0  -6 167.382 100.566   7
  16   0   6 443.011 180.781   5
 -16   0   6 405.841 168.434   9
  16   0   6 385.901 165.591   7
  16   0  -6 427.991 202.386   4
 -16   0   7-84.9847 150.595   9
  16   0   7-42.5671 112.232   7
  16   0   7 33.8811 149.087   4
  16   0  -7 74.7172 116.400   7
  16   0   7 112.017 130.400   5
  16   0  -7-26.1634 115.063   4
 -16   0   8 4398.31 481.735   9
  16   0   8 4458.42 502.497   5
  16   0  -8 4158.37 513.370   4
  16   0   8 4368.21 483.521   7
  16   0  -8 4220.58 475.805   7
  16   0   9 18.8233 133.492   5
  16   0  -9-47.9992 128.811   4
  16   0   9 29.4631 107.009   7
 -16   0   9 251.365 147.149   9
  16   0 -10 210.529 140.031   4
  16   0  10 143.010 91.1061   5
 -16   0  10 29.9593 150.839   9
  16   0  10 40.9194 120.460   7
  16   0  11-37.4114 118.004   6
 -16   0  11-30.7223 123.569   9
  16   0 -11 46.1869 150.814   4
  16   0  11-86.4776 147.344   5
  16   0  11-103.791 161.126   7
  16   0 -12 3892.23 529.981  31
  16   0  12 3513.64 467.350   7
  16   0  12 3087.85 439.153   6
 -16   0  12 2668.88 421.835   9
  16   0 -12 3629.76 504.262   4
  16   0  12 3346.70 464.627   5
  16   0  13 356.122 213.460   7
 -16   0  13 67.3346 113.799   9
  16   0 -13-56.8608 104.594   4
  16   0 -13 9.08943 116.415  31
  16   0  13 32.9375 99.0750   6
  16   0  14 2934.97 441.085   6
  16   0  14 2659.96 415.410   7
  16   0  14 3036.97 460.364   5
  16   0 -14 2463.69 426.069   4
  16   0 -14 3220.52 516.387  31
  16   0  15-105.457 141.197   5
  16   0 -15-161.491 224.001  31
  16   0 -15 38.6178 127.082   4
  16   0  15-185.867 176.617   7
  16   0  15-18.0902 125.852   6
  16   0  16 11.3954 121.044   6
  16   0 -16-35.9966 170.282  31
  16   0  16-128.882 182.251   7
  16   0  16-55.4070 110.174   5
  16   0 -16 224.271 182.222   4
  16   0  17-26.1490 180.382   5
  16   0 -17 192.027 155.346   4
  16   0 -17 128.630 150.037  31
  16   0  17-11.7989 125.707   6
  16   0  17-41.0368 114.718   7
  16   0  18-63.9205 87.0363  23
  16   0 -18-41.2868 81.9511  19
  16   0  18 220.848 92.5962  25
  16   0 -18 120.217 126.859  31
  16   0  19 86.5994 85.1528  25
  16   0  19 120.440 99.3506  23
  16   0 -19-59.6999 83.5111  19
  16   0  20 197.569 94.0695  23
  16   0  20 92.1884 74.3508  25
  16   0 -20 119.284 76.6911  19
  16   0 -21-23.4865 77.6199  19
  16   0  21 105.162 73.4532  25
  16   0  21 189.771 100.096  23
  16   0  22 1434.56 183.638  25
  16   0 -22 1648.18 199.939  19
  16   0  22 1268.85 176.393  23
 -16   0  22 1481.30 187.077  21
  16   0  23 105.273 86.9833  23
 -16   0  23-11.8236 75.6447  21
  16   0 -23 52.5926 65.6224  19
  16   0  23 0.22983 85.5510  25
 -16   0  24 111.434 88.1848  21
  16   0 -24 34.9402 63.1700  19
  16   0  24 2.64878 75.6921  25
  16   0  24 121.401 90.1357  23
 -16   0  25-24.5810 80.4507  21
  16   0  25-83.3826 101.472  25
  16   0 -25 53.4977 76.7521  19
  16   0  25 33.0365 78.7672  23
  16   0 -26 1854.12 203.910  19
  16   0  26 1433.53 187.901  23
 -16   0  26 1777.65 207.679  21
  16   0  26 1536.03 193.857  25
 -16   0  27-15.9398 67.8321  21
  16   0  27 43.2621 77.6262  25
  16   0 -27 80.9346 86.9859  19
  16   0  27 35.3789 88.3154  29
 -16   0  28 8110.95 415.250  21
  16   0  28 7007.36 382.902  29
  16   0  28 6962.52 369.600  23
 -16   0  29 243.537 108.526  21
  16   0  29 13.6852 98.8076  29
  16   0  29-19.5243 68.7056  23
  16   0  30-5.69026 62.8947  23
 -16   0  30-22.0933 74.5435  21
  16   0  30 34.4705 79.1876  29
 -16   0  30 159.614 106.908  22
 -16   0  31 30.2839 83.3628  22
 -16   0  31-97.7819 78.7979  21
  16   0  31 59.2644 66.1946  23
  16   0  31-46.8308 83.9857  29
 -16   0  32 789.074 138.740  22
  16   0  32 801.922 120.362  23
  16   0  32 720.904 129.598  29
 -16   0  32 778.277 130.171  21
  16   0  33 46.8545 50.3660  23
  16   0  33 23.3713 75.4718  29
 -16   0  33 85.9957 72.8454  22
 -16   0  33-32.9606 61.2587  21
 -16   0  34 336.611 98.8256  21
  16   0  34 354.088 95.3329  29
  16   0  34 288.257 73.2119  23
 -16   0  34 309.233 82.6083  22
  16   0  35-107.599 68.4920  29
 -16   0  35-99.3630 68.7649  21
  16   0  35 36.2190 40.3809  23
 -16   0  35-18.6294 50.5293  22
  16   0  36 1260.63 127.935  29
 -16   0  36 1134.10 117.632  21
  16   0  37 41.2329 50.9835  29
 -16   0  37 65.5064 48.4343  21
  16   0  38 10185.1 280.716  29
  17   0   0-19.7461 130.239   7
  17   0   0-60.5000 113.676   4
  17   0  -1-107.955 130.539   7
  17   0   1-65.9142 122.805   4
  17   0   1-40.5833 123.731   7
 -17   0   1 13.7545 132.731   9
  17   0  -1-78.3252 99.6879   4
 -17   0   2 26163.2 1139.10   9
  17   0  -2 26258.3 1248.24   4
  17   0   2 26876.8 1158.66   7
  17   0  -2 25991.6 1142.70   7
  17   0   2 25927.4 1226.76   4
  17   0  -3 56.8257 116.595   7
  17   0   3 88.9132 90.6965   7
 -17   0   3-111.079 141.091   9
  17   0  -3 33.5582 127.859   4
  17   0   3 138.478 138.716   4
  17   0  -4-67.3339 124.808   7
  17   0  -4 22.1728 104.293   4
  17   0   4 17.9366 102.883   4
  17   0   4-30.8779 130.223   7
 -17   0   4 126.683 125.035   9
  17   0  -5 211.351 155.348   4
  17   0   5-18.9062 103.458   4
  17   0   5 160.836 132.808   7
  17   0  -5-9.25947 111.160   7
 -17   0   5 63.7171 121.942   9
  17   0   6 2164.89 334.677   7
  17   0   6 2539.59 386.027   4
  17   0  -6 2107.36 377.842   4
  17   0  -6 2244.26 354.981   7
 -17   0   6 2383.11 361.712   9
  17   0  -7 101.547 126.790   7
  17   0  -7-35.2492 104.757   4
  17   0   7 13.0918 97.4681   5
  17   0   7 141.375 131.840   7
  17   0   7 11.2870 128.873   4
 -17   0   7-37.1589 142.841   9
  17   0   8 33618.4 1416.40   4
  17   0  -8 31159.9 1333.91   7
 -17   0   8 30607.9 1305.69   9
  17   0  -8 33515.3 1488.13   4
  17   0   8 32353.9 1341.97   7
  17   0   8 32858.7 1397.29   5
  17   0  -9 5.66383 147.464   4
  17   0   9 109.294 162.589   5
 -17   0   9 159.984 188.176   9
  17   0   9-89.6308 139.895   7
  17   0  10 22274.9 1147.50   7
  17   0 -10 22481.3 1247.44   4
 -17   0  10 20541.0 1110.58   9
  17   0  10 23592.3 1219.42   5
 -17   0  11 17.6222 129.360   9
  17   0  11-75.6855 171.762   5
  17   0 -11 129.587 133.669   4
  17   0  11-20.5247 127.482   7
  17   0  12 7757.93 720.772   5
 -17   0  12 6463.93 659.305   9
  17   0 -12 7755.15 750.964   4
  17   0  12 7066.46 669.418   7
  17   0  13-58.4720 134.016   5
 -17   0  13 73.8049 140.511   9
  17   0  13 219.873 179.978   6
  17   0 -13-328.505 193.134   4
  17   0  13-29.9458 170.388   7
  17   0  14 1127.63 290.013   7
  17   0  14 853.182 262.449   6
  17   0  14 1190.49 323.798   5
  17   0 -14 1060.45 312.748   4
  17   0  15-62.9654 135.025   6
  17   0  15 27.8851 93.9662   5
  17   0 -15 79.2022 120.471   4
  17   0  15-178.616 173.019   7
  17   0  16 87.0518 57.7517  23
  17   0 -16 81.4558 69.2501  19
  17   0  16-65.3815 161.269   6
  17   0  16-33.9781 188.209   7
  17   0  17 570.554 214.895  23
  17   0 -17 16.6792 70.7172  19
  17   0 -18 2375.27 230.566  19
  17   0  18 2387.22 241.120  23
  17   0  18 2627.36 244.953  25
  17   0  19-75.4150 72.1334  23
  17   0  19-36.2615 79.5915  25
  17   0 -19-79.0753 83.3869  19
  17   0  20 2066.13 218.070  23
  17   0 -20 2324.97 227.302  19
  17   0  20 2146.48 229.457  25
  17   0 -21 26.7680 71.1410  19
  17   0  21 52.8527 90.6172  25
  17   0  21 67.6913 93.6779  23
  17   0 -22 1098.69 167.703  19
  17   0  22 892.560 149.994  25
  17   0  22 961.122 159.533  23
  17   0 -23 22.7306 68.0633  19
  17   0  23-13.6688 74.3739  25
  17   0  23 71.5826 88.3075  23
  17   0 -24 741.726 141.270  19
  17   0  24 587.607 130.154  23
  17   0  24 606.219 138.987  25
 -17   0  24 778.164 139.952  21
  17   0  25 9.38502 71.6526  25
  17   0  25 73.0323 77.8219  23
  17   0 -25 24.4579 72.7860  19
 -17   0  25-30.8838 66.2304  21
  17   0 -26 1113.54 156.990  19
  17   0  26 1005.67 164.815  25
  17   0  26 978.968 161.963  23
 -17   0  26 963.203 158.602  21
  17   0  27 9.26046 85.1904  29
 -17   0  27-39.8084 70.3874  21
  17   0 -27 87.6129 75.6287  19
  17   0  27 79.8101 79.5299  25
  17   0  27 113.472 88.0203  23
 -17   0  28 3026.55 252.858  21
  17   0  28 2671.96 242.846  29
  17   0 -28 3289.01 252.240  19
  17   0  28 3512.84 267.750  23
 -17   0  29-45.7673 79.9681  21
  17   0  29-22.6520 70.6000  23
 -17   0  29 14.3304 95.8156  22
  17   0  29-67.9963 88.5724  29
 -17   0  30 942.414 157.237  22
 -17   0  30 1028.38 149.576  21
  17   0  30 857.428 132.356  23
  17   0  30 1045.31 160.989  29
 -17   0  31 92.1409 88.6402  22
 -17   0  31 13.1417 59.5968  21
  17   0  31 6.19194 75.2324  29
  17   0  31 8.97074 56.4546  23
 -17   0  32 490.768 95.7750  21
  17   0  32 476.401 98.0092  23
  17   0  32 531.832 110.041  29
 -17   0  32 508.114 111.055  22
  17   0  33 25.3092 71.7198  29
 -17   0  33 14.9661 55.0464  21
  17   0  33-31.8228 55.4113  23
 -17   0  33 77.3695 71.7182  22
  17   0  34 2675.35 173.022  23
 -17   0  34 2652.05 188.353  21
  17   0  34 2825.24 198.072  29
 -17   0  34 2504.50 184.272  22
 -17   0  35-10.9977 46.2246  22
  17   0  35-26.9469 53.4027  29
 -17   0  35-11.9323 46.9375  21
 -17   0  36 5.90832 37.7217  21
  17   0  36 40.2084 47.2457  29
  17   0  37 23.4169 42.7997  29
 -18   0   0-86.7220 128.220   9
  18   0   0 91.2113 144.726   7
  18   0   0-35.6596 129.965   4
  18   0   1 196.331 193.805   4
 -18   0   1 76.9014 152.508   9
  18   0   1-36.5090 135.740   7
  18   0  -1 44.7554 126.856   4
  18   0  -1 103.738 142.096   7
  18   0   2 25158.3 1269.44   4
  18   0  -2 25063.8 1164.11   7
 -18   0   2 23048.3 1122.70   9
  18   0  -2 24481.8 1263.41   4
  18   0   2 24899.8 1158.94   7
  18   0  -3 124.378 162.490   7
  18   0  -3-59.5508 111.962   4
  18   0   3 96.1507 134.519   4
  18   0   3 165.138 141.355   7
 -18   0   3 17.8824 113.029   9
  18   0  -4 2457.29 402.871   4
  18   0  -4 1877.05 336.664   7
 -18   0   4 1993.87 341.170   9
  18   0   4 2278.28 368.247   7
  18   0   4 2968.24 458.888   4
  18   0   5-74.5549 134.351   7
  18   0  -5-196.059 154.775   7
  18   0  -5-74.3238 156.084   4
  18   0   5 154.285 136.281   4
 -18   0   5-30.1370 179.625   9
  18   0  -6-156.843 189.006   7
  18   0  -6 40.1082 137.090   4
 -18   0   6-23.1729 115.936   9
  18   0   6 64.0438 120.112   4
  18   0   6-146.733 141.642   7
  18   0  -7-68.0226 140.405   7
  18   0  -7 35.2805 118.516   4
  18   0   7-134.921 180.583   7
 -18   0   7 11.9844 127.491   9
  18   0   7 121.294 141.850   4
  18   0   8 2909.29 419.014   7
  18   0  -8 3440.20 502.039   4
 -18   0   8 3449.75 467.681   9
  18   0  -9 45.0803 139.664   4
  18   0   9 137.977 165.122   5
  18   0   9 147.382 203.062   7
 -18   0   9-56.0293 199.513   9
  18   0 -10 19039.3 1202.27   4
  18   0  10 18722.6 1090.56   7
  18   0  10 20800.4 1185.12   5
 -18   0  10 17297.7 1070.51   9
 -18   0  11 45.8109 138.341   9
  18   0 -11 55.1652 120.680   4
  18   0  11 175.764 145.306   5
  18   0  11 124.173 115.805   7
  18   0 -12 14829.4 1078.13   4
 -18   0  12 12193.6 931.908   9
  18   0  12 13871.3 997.607   5
  18   0  12 13435.7 962.000   7
  18   0 -13 7.53913 108.174   4
  18   0  13-72.4405 162.480   7
 -18   0  13 103.659 150.704   9
  18   0  13-12.3738 101.267   5
  18   0 -14 2533.22 232.008  19
  18   0  14 2061.52 396.545   7
  18   0  14 2297.74 214.600  23
  18   0  15-7.98813 76.4365  25
  18   0 -15 7.08848 67.8194  19
  18   0  15 100.405 85.0435  23
  18   0 -16 22642.2 703.881  19
  18   0  16 23944.1 681.873  25
  18   0  16 22907.5 675.076  23
  18   0  17-33.7254 76.7415  25
  18   0  17 26.6599 78.5206  23
  18   0 -17 129.409 115.124  19
  18   0  18 605.581 122.468  23
  18   0 -18 731.765 141.642  19
  18   0  18 845.390 147.615  25
  18   0  19 61.9584 78.0970  25
  18   0  19-66.9707 95.2480  23
  18   0 -19-81.4469 92.1114  19
  18   0 -20 1088.30 161.177  19
  18   0  20 990.999 162.006  23
  18   0  20 1098.13 165.536  25
  18   0 -21-42.4239 72.5866  19
  18   0  21-46.5391 86.2226  25
  18   0  21 36.1873 82.3613  23
  18   0  22 11880.8 504.894  23
  18   0 -22 12742.2 530.630  19
  18   0  22 11885.0 516.424  25
  18   0  23-63.3358 100.016  25
  18   0 -23 36.0484 96.9336  19
  18   0  23-11.5869 80.3106  23
  18   0  24 3020.24 265.311  25
  18   0  24 2845.46 251.834  23
  18   0 -24 3567.21 281.354  19
  18   0  25 139.726 93.8259  23
  18   0 -25 169.700 100.089  19
  18   0  25 70.3560 91.6682  25
  18   0  26 529.075 128.523  25
  18   0  26 693.266 139.344  23
  18   0  26 496.680 128.796  29
  18   0 -26 550.694 124.432  19
  18   0  27 60.9857 84.2304  25
 -18   0  27-49.6437 63.4565  21
  18   0  27 216.908 119.827  23
  18   0  27 63.0355 89.8107  29
  18   0 -27 115.530 82.7028  19
  18   0 -28 438.730 100.742  19
 -18   0  28 751.202 169.193  22
  18   0  28 338.623 93.2089  23
  18   0  28 409.318 120.392  29
 -18   0  28 344.855 98.2124  21
 -18   0  29 72.8217 105.055  22
  18   0  29-31.9723 81.6336  29
  18   0  29 84.9238 86.9817  23
  18   0 -29 36.4482 63.2878  19
 -18   0  29-7.22605 62.7184  21
 -18   0  30 110.447 100.316  22
 -18   0  30 9.87102 56.5907  21
  18   0  30 91.5703 88.5880  29
  18   0  30 47.0935 69.8707  23
 -18   0  31-2.14455 81.9303  22
 -18   0  31 3.49763 61.3975  21
  18   0  31-26.1294 56.7958  23
  18   0  31 23.9087 74.2392  29
  18   0  32 1013.76 123.022  23
 -18   0  32 982.910 123.315  21
  18   0  32 969.631 133.675  29
 -18   0  32 955.679 135.965  22
 -18   0  33 79.0169 69.6247  22
 -18   0  33-7.07465 47.8737  21
  18   0  33-40.8714 69.1317  29
  18   0  33-13.4718 56.6800  23
 -18   0  34 876.716 104.044  21
 -18   0  34 819.819 108.561  22
  18   0  34 948.335 101.898  23
  18   0  34 869.898 109.684  29
  18   0  35 50.2483 54.7565  29
 -18   0  35-39.9516 42.4792  22
 -18   0  35-16.1822 37.8958  21
  18   0  36 201.699 55.2182  29
  19   0   0-132.209 173.866   4
 -19   0   0-136.456 185.143   9
  19   0   0-26.1584 133.275   7
  19   0  -1-162.682 135.628   4
 -19   0  -1-108.086 163.548   9
 -19   0   1-116.352 118.919   9
  19   0  -1-31.4837 114.047   7
  19   0   1-24.0071 117.172   7
  19   0   1-97.5327 161.047   4
  19   0   2 3242.77 449.875   7
  19   0  -2 3466.43 463.922   7
 -19   0   2 2718.40 413.398   9
  19   0  -2 3147.65 481.749   4
  19   0   2 3365.93 491.774   4
  19   0   3-63.1050 138.178   4
  19   0  -3 38.8477 124.069   4
 -19   0   3-59.6619 123.309   9
  19   0   3-4.10190 118.546   7
  19   0  -3 70.7108 106.320   7
  19   0   4 920.529 239.642   7
  19   0  -4 1182.10 313.381   4
 -19   0   4 1265.96 292.269   9
  19   0   4 755.226 213.575   4
  19   0  -4 1047.76 274.829   7
  19   0   5-88.1986 161.656   7
  19   0  -5 266.319 169.784   7
 -19   0   5-45.3400 139.559   9
  19   0  -5 82.2543 144.704   4
  19   0  -6 926.014 287.139   4
  19   0  -6 843.653 245.342   7
  19   0   6 1234.60 326.002   4
  19   0   6 1656.26 322.902   7
 -19   0   6 667.939 211.041   9
  19   0   7-108.185 167.805   7
 -19   0   7 121.155 125.456   9
  19   0  -7 53.2900 129.309   7
  19   0  -7-158.249 155.038   4
 -19   0   8 2838.89 447.889   9
  19   0   8 3030.76 456.580   7
  19   0  -8 3190.18 503.137   4
 -19   0   9-75.9426 207.365   9
  19   0  -9 53.1368 119.141   4
  19   0   9-109.997 170.495   7
 -19   0  10 3497.61 497.214   9
  19   0  10 4258.04 550.718   5
  19   0  10 4092.03 541.169   7
  19   0 -10 3938.32 569.347   4
  19   0  11-67.0857 149.707   7
  19   0  11 123.950 165.330   5
  19   0 -11-24.8925 132.049   4
 -19   0  11 78.9110 152.925   9
  19   0  12 166.127 74.0877  23
  19   0  12 127.600 145.272   7
  19   0 -12 242.781 95.2427  19
  19   0 -13 59.8594 85.7108  19
  19   0  13 60.3600 77.3535  23
  19   0  13-20.1428 66.8529  25
  19   0  13-4.62243 71.4950  18
  19   0  14 14822.6 538.895  18
  19   0  14 14474.7 526.180  25
  19   0  14 14437.1 534.367  23
  19   0 -14 14364.3 560.964  19
  19   0  15-60.0604 75.4606  25
  19   0 -15 88.0640 89.6808  19
  19   0  15-21.4726 85.0365  23
  19   0  16 1985.87 208.767  23
  19   0 -16 2193.18 231.398  19
  19   0  16 1960.54 209.167  25
  19   0  17-95.7198 88.6915  25
  19   0  17 66.9790 73.5265  23
  19   0 -17-23.2020 63.9869  19
  19   0  18 592.534 142.211  25
  19   0  18 546.859 119.894  23
  19   0 -18 593.929 128.734  19
  19   0  19 50.5336 72.3823  25
  19   0  19-92.2185 92.5411  23
  19   0 -19 23.0416 79.7873  19
  19   0 -20 434.696 126.060  19
  19   0  20 302.165 104.802  25
  19   0  20 328.327 99.4866  23
  19   0 -21 7.85453 72.7339  19
  19   0  21-28.8387 75.8682  25
  19   0  21 74.8268 90.1160  23
  19   0 -22 8066.80 425.914  19
  19   0  22 7321.71 400.546  23
  19   0  22 7370.55 410.674  25
  19   0  23 19.7134 81.3706  23
  19   0  23 55.5778 92.6214  25
  19   0 -23 111.041 94.6944  19
  19   0  24 1414.36 181.804  23
  19   0 -24 1669.47 199.184  19
  19   0  24 1294.34 174.469  25
  19   0  25 118.973 99.8486  25
  19   0  25 142.435 93.0702  23
  19   0 -25 58.8530 74.1765  19
  19   0 -26 10124.7 447.544  19
  19   0  26 9195.04 420.135  23
  19   0  26 8925.76 429.615  29
  19   0  26 9086.46 430.555  25
  19   0 -27 45.3711 71.2034  19
  19   0  27 77.2377 92.3050  29
  19   0  27 28.7523 76.8020  23
  19   0  27 74.2370 80.1801  25
  19   0  28 4739.22 291.334  23
  19   0  28 4707.60 305.798  29
  19   0 -28 5137.16 296.799  19
 -19   0  28 4518.68 317.482  22
 -19   0  29 220.263 120.383  22
  19   0 -29 67.5331 72.1333  19
  19   0  29 128.852 107.919  29
  19   0  29 96.6527 84.6570  23
  19   0  30 10481.7 397.857  23
 -19   0  30 9876.07 424.394  22
  19   0  30 10762.5 420.535  29
  19   0  31 92.4256 66.6227  23
 -19   0  31-84.1189 82.7464  22
  19   0  31 60.2402 73.8699  29
  19   0  32 4436.80 250.183  29
 -19   0  32 3614.53 234.346  22
  19   0  32 4119.84 227.448  23
 -19   0  33 30.0588 54.7654  22
  19   0  33-7.13978 45.4395  23
  19   0  33 84.9202 67.4781  29
  19   0  34 4101.62 211.914  29
  19   0  34 3710.59 177.929  23
 -19   0  34 3709.42 202.048  22
  19   0  35 27.6121 44.1959  29
  20   0   0 41370.2 1648.47   7
  20   0   0 45302.0 1857.70   4
 -20   0   0 40463.1 1626.48   9
  20   0   1-66.2918 147.709   4
  20   0  -1 57.4709 164.067   4
 -20   0  -1-123.419 201.566   9
 -20   0   1-52.8291 173.304   9
  20   0  -1-137.073 125.727   7
  20   0   1-71.5804 132.777   7
 -20   0   2 9602.00 788.801   9
  20   0  -2 8896.98 839.119   4
 -20   0  -2 8432.12 744.415   9
  20   0   2 8465.75 745.356   7
  20   0   2 8930.91 832.264   4
  20   0  -2 8593.78 760.958   7
  20   0   3-63.4632 157.936   4
  20   0   3-169.719 181.315   7
  20   0  -3-76.0012 190.046   4
  20   0  -3-165.506 171.882   7
 -20   0   3 1.70196 219.449   9
  20   0   4 17071.0 1139.15   4
  20   0   4 17749.0 1087.34   7
  20   0  -4 16507.0 1044.36   7
  20   0  -4 17289.7 1172.14   4
 -20   0   4 16702.9 1048.63   9
 -20   0   5-144.296 162.132   9
  20   0  -5 110.632 158.225   4
  20   0   5 65.2902 108.161   7
  20   0  -5-108.171 129.538   7
  20   0   5 149.569 162.752   4
  20   0  -6 788.743 234.450   7
  20   0  -6 955.806 283.960   4
 -20   0   6 947.525 289.311   9
  20   0   6 954.821 276.648   7
 -20   0   7 34.9160 150.627   9
  20   0   7-113.727 149.609   7
  20   0  -7-161.202 192.455   4
 -20   0   8 15257.5 1044.68   9
  20   0  -8 15922.1 1156.79   4
  20   0  -8 15899.3 563.080  19
  20   0   8 15770.5 1056.81   7
  20   0  -9-24.0542 60.4746  19
  20   0   9-138.117 228.970   7
  20   0 -10 14038.0 541.835  16
  20   0  10 15050.0 515.275  25
  20   0  10 15377.1 531.033  18
  20   0  10 15597.1 514.130  13
  20   0  10 14748.0 532.944  23
  20   0 -10 14450.3 549.325  19
  20   0  11-72.4629 83.3472  25
  20   0 -11-49.0241 60.7369  19
  20   0 -11 74.0392 76.4475  16
  20   0  11 227.444 116.598  23
  20   0  11-8.28293 66.4281  18
  20   0  11 70.6706 71.7368  13
  20   0 -12 284.298 103.828  19
  20   0  12 325.009 96.6270  18
  20   0  12 144.146 63.7201  25
  20   0  12 234.127 82.1743  23
  20   0  12 229.731 61.6404  13
  20   0  13 71.7117 51.3259  13
  20   0  13-55.2220 83.4304  25
  20   0 -13 109.490 94.8864  19
  20   0  13-121.253 89.0859  23
  20   0 -14 291.183 94.4732  19
  20   0  14 142.352 79.7956  23
  20   0  14 139.906 66.9452  25
  20   0  14 144.875 80.3974  18
  20   0  15-85.8058 97.2030  25
  20   0  15 17.5034 82.9145  23
  20   0 -15 115.562 101.933  19
  20   0  16 4657.86 313.743  25
  20   0 -16 4790.44 330.613  19
  20   0  16 4611.27 313.423  23
  20   0 -17-86.1606 88.6707  19
  20   0  17-7.69202 96.6919  23
  20   0  17 2.21257 73.2588  25
  20   0  18 14519.0 556.234  23
  20   0  18 16016.6 592.967  25
  20   0 -18 15630.9 597.732  19
  20   0  19 109.516 86.9509  25
  20   0  19 16.6144 86.4487  23
  20   0 -19-48.6011 78.9260  19
  20   0  20 745.324 150.495  25
  20   0 -20 930.683 174.623  19
  20   0  20 701.085 146.259  23
  20   0 -21 79.7286 105.828  19
  20   0  21 38.5260 73.9264  25
  20   0  21 52.0267 97.5459  23
  20   0  22 220.201 91.3503  25
  20   0  22 158.403 102.159  23
  20   0 -22 289.463 109.022  19
  20   0  23 79.8045 91.1710  23
  20   0  23 50.8922 75.6133  25
  20   0 -23 26.8009 80.6719  19
  20   0  24 1628.13 200.621  23
  20   0 -24 1710.35 203.753  19
  20   0  24 1785.72 203.143  25
  20   0  25 93.3517 84.9403  25
  20   0 -25-36.2360 83.8354  19
  20   0  25 137.230 90.9658  23
  20   0  26 11600.5 466.497  23
  20   0  26 13060.9 500.463  25
  20   0 -26 12703.4 489.356  19
 -20   0  26 11585.0 512.741  22
  20   0  26 12130.0 487.390  29
 -20   0  27 58.0376 114.177  22
  20   0 -27 6.89454 65.5938  19
  20   0  27 135.697 102.832  29
  20   0  27 36.5652 68.7955  23
  20   0 -28 3142.42 231.274  19
  20   0  28 2718.17 226.746  29
  20   0  28 2888.95 225.550  23
 -20   0  28 2741.03 256.316  22
  20   0 -29 23.1069 63.5511  19
  20   0  29 96.1419 95.2596  29
 -20   0  29 190.446 112.260  22
  20   0  29 39.5732 77.2119  23
 -20   0  30 278.818 121.858  22
  20   0  30 311.171 93.6524  29
  20   0  30 268.157 89.0328  23
  20   0  31-5.03630 50.9818  23
 -20   0  31-27.2881 68.4688  22
  20   0  31-72.6792 71.3694  29
  20   0  32 272.026 65.1487  23
 -20   0  32 112.366 66.8495  22
  20   0  32 284.434 77.0106  29
  20   0  33 20.2746 49.1672  29
  20   0  33-46.9816 37.5338  23
 -20   0  33-38.4606 57.8262  22
 -20   0  34 430.006 70.1184  22
  20   0  34 509.878 77.0796  29
 -21   0   0-331.711 237.358   9
  21   0   0 124.743 184.659   4
  21   0   0-73.9121 188.582   7
  21   0   1 54.1324 173.454   4
  21   0   1-7.70630 144.470   7
 -21   0  -1-178.800 254.809   9
  21   0  -1 87.0932 183.044   7
 -21   0   1-41.0439 160.366   9
  21   0  -1 136.008 182.432   4
 -21   0  -2 6790.09 689.781   9
  21   0  -2 7750.02 812.663   4
 -21   0   2 6306.66 663.833   9
  21   0   2 7969.02 759.822   7
  21   0  -2 6896.24 698.453   7
  21   0  -2 6916.58 391.693  16
  21   0   2 7483.10 797.864   4
  21   0   3-65.6791 144.778   7
  21   0  -3 27.3553 133.296   7
  21   0  -3 255.315 128.505  16
  21   0   3 31.9482 119.694   4
 -21   0   3-99.5321 156.548   9
 -21   0  -3-20.0657 137.995   9
  21   0  -3 245.152 187.233   4
  21   0  -4 21303.6 1238.06   7
  21   0  -4 23276.6 668.247  19
  21   0  -4 23075.7 707.335  16
  21   0   4 23300.3 1290.52   7
  21   0   4 22841.6 1367.39   4
  21   0   5-96.7935 86.5178  13
  21   0   5-192.896 181.649   7
  21   0  -5 40.4962 91.2060  16
  21   0  -5-5.09987 70.8180  19
  21   0   6 12479.1 461.808  25
  21   0   6 13327.4 487.789  13
  21   0   6 13726.6 495.302  18
  21   0  -6 12846.9 504.884  19
  21   0  -6 12357.5 521.696  16
  21   0   7-124.636 97.1469  25
  21   0  -7 247.767 122.677  16
  21   0   7 147.971 75.0238  13
  21   0   7-4.22625 69.5150  18
  21   0  -7-113.508 97.1065  19
  21   0   8 527.639 134.678  18
  21   0  -8 432.107 131.688  16
  21   0   8 430.227 109.741  13
  21   0   8 695.593 139.461  25
  21   0  -8 168.333 70.5809  19
  21   0   9 290.406 111.675  18
  21   0   9 133.245 81.1218  13
  21   0   9 44.7346 78.6415  25
  21   0  -9 231.473 121.912  16
  21   0  -9-59.5593 69.6596  19
  21   0   9 101.399 105.590  23
  21   0 -10 54.7061 59.6578  19
  21   0  10 66.1429 62.6917  25
  21   0 -10 163.603 104.869  16
  21   0  10 79.1006 73.2800  18
  21   0  10 22.5440 52.5880  13
  21   0  10 75.5466 64.6107  23
  21   0  11 32.7665 65.5796  13
  21   0  11 122.689 90.1474  23
  21   0 -11 233.531 127.828  19
  21   0 -11 179.836 120.976  16
  21   0  11-13.6032 86.4637  18
  21   0  11-104.329 82.4570  25
  21   0 -12 3927.45 300.633  16
  21   0  12 3635.33 274.520  18
  21   0  12 3633.58 257.047  13
  21   0  12 3332.45 256.628  25
  21   0  12 3784.12 281.891  23
  21   0 -12 3368.84 281.184  19
  21   0  13-5.66743 57.1446  13
  21   0 -13 177.874 94.6530  19
  21   0  13 61.5581 65.7704  25
  21   0  13-3.33750 72.2260  23
  21   0  13-20.4928 89.2128  18
  21   0  14 1163.22 164.348  25
  21   0 -14 1278.21 183.329  19
  21   0 -15 50.5950 87.0561  19
  21   0  15-46.7392 87.5418  25
  21   0  15 58.4880 79.3052  23
  21   0  16 6463.91 379.001  23
  21   0  16 6434.93 372.407  25
  21   0 -16 6546.66 391.191  19
  21   0  17 132.735 105.949  23
  21   0  17 34.9173 89.9795  25
  21   0 -17 145.726 100.566  19
  21   0  18 2631.46 246.417  23
  21   0 -18 2792.77 263.265  19
  21   0  18 2826.37 253.368  25
  21   0  19-28.6252 85.8515  25
  21   0 -19-69.1683 92.0510  19
  21   0  19-1.22903 99.9990  23
  21   0 -20 15197.5 591.448  19
  21   0  20 14640.6 559.083  23
  21   0  20 15487.6 579.810  25
  21   0  21 93.0804 96.6411  23
  21   0 -21-96.7001 95.2592  19
  21   0  21 43.5619 75.8150  25
  21   0  22 1073.61 160.821  25
  21   0 -22 955.693 153.564  19
  21   0  22 1115.63 162.557  23
  21   0 -23-63.1078 97.5021  19
  21   0  23 6.52369 79.2852  23
  21   0  23-31.9279 71.5198  25
  21   0  24 929.847 151.403  23
  21   0 -24 1115.05 164.199  19
  21   0  24 942.181 152.892  25
  21   0  25 93.2514 100.155  29
  21   0  25 60.8574 83.2534  25
  21   0  25 66.1626 83.7715  23
 -21   0  25 170.504 143.000  22
  21   0 -25 141.984 97.2470  19
 -21   0  26 1764.64 221.600  22
  21   0  26 2175.16 207.497  23
  21   0  26 2359.15 212.393  25
  21   0  26 2272.34 213.337  29
  21   0 -26 2219.52 210.527  19
 -21   0  27 87.5823 119.612  22
  21   0  27 36.5862 74.2430  23
  21   0  27 108.454 87.0309  29
  21   0 -27-22.2396 62.2446  19
  21   0 -28 4691.69 271.618  19
  21   0  28 4606.32 275.420  29
 -21   0  28 4334.20 297.784  22
  21   0  28 4682.14 274.074  23
  21   0  29 88.3060 72.7529  23
  21   0 -29 13.8878 55.7185  19
 -21   0  29 9.86996 79.9758  22
  21   0  29 34.7271 63.6767  29
  21   0  30 1656.40 152.616  23
  21   0  30 1554.23 154.057  29
 -21   0  30 1657.44 171.899  22
  21   0  31-58.2236 58.2447  29
 -21   0  31-73.1781 68.8355  22
  21   0  31 79.5302 52.3463  23
 -21   0  32 1179.76 125.423  22
  21   0  32 1374.13 128.679  29
  21   0  32 1313.69 116.340  23
  21   0  33-9.93606 41.6676  29
 -21   0  33 40.4284 47.8607  22
  22   0   0 19909.7 583.342  25
  22   0   0 20462.9 611.251  19
  22   0  -1 129.447 76.5042  19
  22   0   1 113.714 82.7572  19
  22   0   1 16.7996 66.6285  25
  22   0  -1-69.5418 75.8110  25
  22   0   2 38033.9 811.089  25
  22   0   2 39789.7 841.315  18
  22   0   2 38057.4 813.000  19
  22   0  -2 37382.0 843.389  19
  22   0  -2 37237.8 798.573  25
  22   0  -3-43.5169 72.7096  19
  22   0   3 150.422 96.6069  25
  22   0  -3 12.6335 61.6634  25
  22   0   3 98.1661 100.882  18
  22   0  -4 25589.0 713.131  19
  22   0   4 27350.6 703.589  18
  22   0   4 26377.1 712.426  13
  22   0   5 93.0776 79.1560  13
  22   0   5 40.3647 67.6640  25
  22   0  -5 43.7537 77.5028  19
  22   0  -5 259.020 152.229  16
  22   0   5 0.68150 79.6780  18
  22   0  -6 3516.13 301.996  16
  22   0  -6 3325.29 270.978  19
  22   0   6 3454.91 259.933  18
  22   0   6 3148.94 242.538  25
  22   0   6 3392.02 262.542  13
  22   0   7 44.7072 72.7677  25
  22   0   7-44.6246 73.2468  18
  22   0   7 95.9911 85.6398  13
  22   0  -7 3.41576 65.4083  19
  22   0  -7 214.840 118.870  16
  22   0   8 18455.6 604.990  18
  22   0   8 17655.9 574.607  25
  22   0   8 17977.3 577.921  13
  22   0  -8 16163.8 594.799  19
  22   0  -8 17617.3 633.898  16
  22   0   9 67.5219 78.2955  13
  22   0   9 206.695 112.669  23
  22   0  -9 124.272 101.492  16
  22   0   9 45.6748 64.4104  25
  22   0   9 2.28646 78.4162  18
  22   0  -9-103.085 95.6459  19
  22   0  10 3834.43 270.130  13
  22   0  10 3964.06 283.544  25
  22   0 -10 3179.71 271.077  19
  22   0 -10 3689.73 296.085  16
  22   0  10 3672.91 276.436  18
  22   0  10 3938.39 292.191  23
  22   0  11-47.7315 75.5115  25
  22   0  11-114.128 79.1249  13
  22   0  11-41.4681 77.4857  23
  22   0  11 14.5831 77.3241  18
  22   0  12 3529.11 276.910  23
  22   0  12 3530.12 272.445  18
  22   0  12 3613.24 256.640  13
  22   0 -12 3106.05 266.455  19
  22   0  12 3281.93 258.765  25
  22   0 -12 3670.41 293.036  16
  22   0 -13-103.534 109.293  19
  22   0  13 53.3745 86.8551  25
  22   0  13 33.8847 81.7641  18
  22   0  13-88.2233 70.7095  13
  22   0  13-28.5962 79.7203  23
  22   0  14-107.240 102.217  23
  22   0  14-129.223 99.2034  25
  22   0  14-60.5731 69.3518  13
  22   0 -14 53.0388 90.7967  19
  22   0  15-15.4476 81.9559  23
  22   0  15-57.2081 90.9452  25
  22   0 -15-54.7155 100.342  19
  22   0  16 11209.4 492.931  25
  22   0 -16 9814.64 476.558  19
  22   0  16 10515.7 489.408  23
  22   0 -17-147.340 113.419  19
  22   0  17 208.865 108.488  25
  22   0  17-68.4372 104.368  23
  22   0 -18 3311.89 283.986  19
  22   0  18 3346.87 272.720  25
  22   0  18 3276.20 271.612  23
  22   0  19-56.2557 83.7086  25
  22   0  19-118.709 110.154  23
  22   0 -19 105.451 92.0688  19
  22   0 -20 84.4758 88.1728  19
  22   0  20 89.9565 84.0865  23
  22   0  20 43.9149 73.4018  25
  22   0 -21-106.639 98.2852  19
  22   0  21-79.9953 101.672  23
  22   0  21-22.2777 70.4808  25
  22   0  22 1744.09 197.900  25
  22   0  22 1645.63 198.166  23
  22   0 -23-149.872 93.3953  19
  22   0  23 49.6428 82.5508  25
  22   0  23 55.3699 83.5802  23
  22   0  24 9529.76 423.989  23
  22   0  24 10961.8 451.912  25
 -22   0  24 10297.3 486.657  22
  22   0 -24 10896.3 462.104  19
  22   0  24 10440.2 445.046  29
  22   0 -25 36.2344 81.2282  19
  22   0  25 21.1811 60.5929  25
 -22   0  25 0.65919 122.200  22
  22   0  25 35.6803 73.8639  29
  22   0  25 91.6040 84.3982  23
 -22   0  26 716.264 152.588  22
  22   0  26 643.250 124.618  23
  22   0 -26 558.541 114.675  19
  22   0  26 720.370 129.141  29
  22   0  26 770.640 124.951  25
 -22   0  27 57.6542 93.1166  22
  22   0  27-36.3169 76.3579  29
  22   0 -27-6.35774 68.4925  19
  22   0  27 104.633 75.9535  23
  22   0  28 11.0452 63.3424  29
  22   0 -28 97.9133 58.1557  19
  22   0  28 75.4738 65.3168  23
 -22   0  28 3.14016 86.8176  22
 -22   0  29-66.3453 87.2567  22
  22   0 -29 18.1351 48.2707  19
  22   0  29 65.8344 69.1952  23
  22   0  29 6.71085 61.4654  29
  22   0  30 410.140 85.5913  29
  22   0  30 464.373 84.5892  23
 -22   0  30 415.322 97.6174  22
  22   0 -30 355.910 70.8419  19
  22   0  31 21.2824 41.8638  23
  22   0  31 31.3872 47.1174  29
 -22   0  31-9.33411 58.7346  22
  22   0  32 267.092 59.1944  29
 -22   0  32 332.708 72.8240  22
  23   0   0 95.6506 60.5922  25
  23   0   0 28.8182 58.2051  19
  23   0  -1-24.8943 64.5032  25
  23   0  -1 13.5925 55.5277  19
  23   0   1-54.6061 79.0957  25
  23   0   1 35.4334 66.3406  19
  23   0   1 21.5830 71.9020  18
  23   0  -2 1656.12 189.974  19
  23   0   2 2063.04 198.054  18
  23   0   2 1985.79 197.209  19
  23   0   2 1934.59 196.902  25
  23   0  -2 1806.01 186.824  25
  23   0  -3-48.5274 77.1711  25
  23   0   3-36.1756 86.3298  18
  23   0   3 3.34156 73.7024  13
  23   0   3 58.4831 63.6807  25
  23   0  -3-76.0832 77.3365  19
  23   0   4 4021.56 282.249  18
  23   0   4 4010.12 277.721  25
  23   0  -4 3670.34 282.227  19
  23   0  -4 3659.15 263.963  25
  23   0   4 3745.62 276.653  13
  23   0   5-27.1128 79.6763  13
  23   0  -5-6.03021 71.3225  19
  23   0   5 73.2971 91.0340  18
  23   0   5 120.008 96.1829  25
  23   0   6 41514.7 886.057  25
  23   0  -6 40861.3 927.362  19
  23   0   6 44089.1 940.835  18
  23   0   6 42932.9 909.605  13
  23   0   7 139.916 118.311  18
  23   0   7 126.791 102.206  25
  23   0   7 150.972 100.020  13
  23   0  -7 93.6459 100.499  19
  23   0   8 5029.54 324.308  18
  23   0  -8 4634.68 320.999  19
  23   0   8 5080.06 319.502  25
  23   0   8 4536.64 303.479  13
  23   0   8 4877.32 330.340  23
  23   0   9 50.4840 75.0766  25
  23   0   9 161.445 118.939  23
  23   0   9 27.7772 78.5473  13
  23   0   9-86.6608 92.3266  18
  23   0  -9 17.0374 78.6898  19
  23   0  10 4166.75 287.097  13
  23   0 -10 3643.00 294.860  19
  23   0  10 3925.07 299.932  23
  23   0  10 4364.52 304.841  18
  23   0  10 3851.90 286.832  25
  23   0  11 141.062 101.030  23
  23   0  11-15.9421 72.9276  25
  23   0  11 16.6496 90.3274  18
  23   0 -11-113.748 96.6377  19
  23   0  11-28.0016 64.5084  13
  23   0  12 105.372 73.8332  13
  23   0  12 25.0477 71.7643  25
  23   0  12 76.4294 98.4551  23
  23   0  12 88.9426 91.5095  18
  23   0 -12 30.5925 88.4825  19
  23   0 -13-74.6262 96.1327  19
  23   0  13 68.1450 127.894  23
  23   0  13-86.3758 98.7902  25
  23   0  13-28.9524 75.4586  13
  23   0  14 3445.09 271.208  25
  23   0 -14 3043.39 273.717  19
  23   0  14 3495.00 256.473  13
  23   0  14 3500.88 288.505  23
  23   0 -15-66.2116 95.1323  19
  23   0  15-65.2228 98.7843  23
  23   0  15-87.1827 99.4747  25
  23   0  16 992.742 158.753  25
  23   0 -16 746.843 150.587  19
  23   0  16 861.264 155.968  23
  23   0  17 112.952 101.125  25
  23   0  17 12.6482 88.0637  23
  23   0 -17-68.0775 93.7871  19
  23   0  18 850.584 145.802  25
  23   0  18 795.836 153.134  23
  23   0 -18 1070.62 175.566  19
  23   0  19-16.5979 97.5606  23
  23   0 -19 35.7555 89.1510  19
  23   0  19-14.6990 70.9468  25
  23   0 -20-43.7549 103.283  19
  23   0  20 119.368 72.4067  25
  23   0  20 202.513 104.076  23
  23   0 -21 30.4300 90.2110  19
 -23   0  21 119.544 117.463  22
  23   0  21-10.1664 80.1223  25
  23   0  21-122.647 101.822  23
  23   0 -22 127.821 91.7657  19
  23   0  22-1.18713 87.7157  25
 -23   0  22 192.160 128.787  22
  23   0  22 170.230 98.9326  23
  23   0 -23 60.0989 78.2053  19
  23   0  23 15.8386 72.3908  25
 -23   0  23 183.142 125.975  22
  23   0  23-27.9474 79.7912  23
  23   0  24 426.440 112.804  23
  23   0  24 327.484 95.8384  29
 -23   0  24 345.952 137.086  22
  23   0 -24 345.460 106.141  19
  23   0  25-42.9876 76.4778  23
  23   0 -25 44.5047 72.8153  19
 -23   0  25 23.4853 88.2156  22
  23   0  25 25.3492 63.4839  29
  23   0 -26 423.971 97.7048  19
 -23   0  26 198.203 104.027  22
  23   0  26 338.568 90.5375  29
  23   0  26 251.302 80.5223  23
  23   0  27-1.86740 63.5677  29
 -23   0  27-17.2704 86.0066  22
  23   0  27-28.8978 58.2603  23
  23   0 -27-34.5138 61.9379  19
  23   0 -28 120.609 64.0033  19
  23   0  28 113.878 65.7658  29
  23   0  28 89.4672 58.8549  23
 -23   0  28 68.1271 81.7387  22
  23   0  29-24.8763 62.2925  29
  23   0  29 58.6681 51.8718  23
  23   0 -29 9.08760 43.7939  19
 -23   0  29 12.4424 64.1790  22
 -23   0  30 286.657 81.4319  22
  23   0  30 224.315 63.4574  29
  23   0  30 250.040 64.3433  23
 -23   0  31 29.2493 49.1748  22
  23   0  31 10.7690 31.8176  27
  23   0  31-36.5579 43.7625  29
  24   0   0 29470.8 755.578  19
  24   0   0 28808.9 742.744  25
  24   0   1 75.5092 91.8045  25
  24   0  -1 34.0017 67.1440  19
  24   0   1 51.1173 65.1696  19
  24   0   1 11.7755 86.1359  18
  24   0  -1-8.60965 73.3457  25
  24   0   2 867.512 143.938  18
  24   0   2 1070.69 179.487  13
  24   0   2 812.814 141.359  25
  24   0  -2 629.529 119.856  25
  24   0  -2 804.301 138.199  19
  24   0  -3-168.599 96.7725  25
  24   0   3 198.918 136.523  13
  24   0   3 45.3410 75.7552  25
  24   0  -3 3.67760 68.8948  19
  24   0   3-107.272 77.7654  18
  24   0  -4 677.863 126.681  25
  24   0   4 1047.91 167.081  13
  24   0   4 946.131 155.164  18
  24   0   4 1045.80 153.265  25
  24   0  -4 870.359 150.065  19
  24   0   5 87.1934 88.3396  25
  24   0  -5-55.6319 89.1802  25
  24   0   5-9.40532 71.8561  13
  24   0   5-113.206 97.3618  18
  24   0  -5-89.3707 81.1706  19
  24   0  -6 420.512 99.9741  25
  24   0   6 526.613 124.766  13
  24   0  -6 549.186 121.345  19
  24   0   6 689.385 159.627  25
  24   0   6 540.269 121.214  18
  24   0   7 77.8100 100.511  23
  24   0   7 60.9704 68.6695  25
  24   0  -7-9.92720 69.8489  19
  24   0   7-74.4511 84.2378  13
  24   0   7-10.8649 87.2513  18
  24   0   8 181.639 90.9137  13
  24   0   8 191.897 79.9908  18
  24   0   8 304.637 100.015  25
  24   0   8 246.240 108.679  23
  24   0  -8 191.948 95.4247  19
  24   0   9 44.0397 68.7987  13
  24   0   9 130.932 83.8643  25
  24   0  -9 99.6858 96.6070  19
  24   0   9-34.4656 77.4837  18
  24   0   9-17.3662 87.8224  23
  24   0  10 18861.3 602.103  13
  24   0 -10 16530.5 615.111  19
  24   0  10 18041.3 608.332  25
  24   0  10 17790.1 618.095  23
  24   0  10 18103.1 632.920  18
  24   0 -11 21.6341 85.9402  19
  24   0  11 356.017 211.330  23
  24   0  11 104.198 105.574  18
  24   0  11 235.622 111.754  25
  24   0  12 1788.65 255.494  25
  24   0  12 2224.28 261.297  23
  24   0 -12 610.264 147.655  19
  24   0  12 827.307 148.974  13
  24   0 -13 84.5744 107.648  19
  24   0  13 16.7356 82.7957  25
  24   0  13 308.059 134.263  23
  24   0  13 53.9248 69.1861  13
  24   0  14 12562.3 476.208  13
  24   0  14 11423.6 493.449  23
  24   0  14 11638.1 492.515  25
  24   0  15-87.6338 102.773  25
  24   0 -15 198.795 122.958  19
  24   0  15 90.5589 109.666  23
  24   0  16 4787.43 323.287  23
  24   0  16 5348.87 341.284  25
  24   0 -16 4957.54 341.835  19
  24   0 -17-32.3517 90.6141  19
  24   0  17 25.7593 91.3252  23
  24   0  17 68.0313 79.5426  25
  24   0  18 117.011 83.5315  25
  24   0 -18 58.0949 85.3858  19
 -24   0  18 298.151 131.949  22
  24   0  18-21.4390 111.642  23
  24   0 -19 1.35328 89.1289  19
 -24   0  19 13.7833 91.8922  22
  24   0  19-139.781 103.587  23
  24   0  19-19.0004 71.3814  25
  24   0 -20 5477.08 343.574  19
  24   0  20 5449.03 322.892  25
  24   0  20 5275.80 332.406  23
 -24   0  20 5572.40 367.689  22
  24   0  21 66.3804 89.2918  23
 -24   0  21 46.2370 119.584  22
  24   0 -21 52.9240 92.8483  19
  24   0 -22 128.216 81.6807  19
  24   0  22 198.883 83.7737  23
 -24   0  22 210.421 124.243  22
  24   0 -23-11.5429 83.2800  19
  24   0  23-65.3297 80.9226  23
 -24   0  23-11.9527 93.0259  22
  24   0  23 18.9482 63.6469  29
 -24   0  24 325.668 116.797  22
  24   0 -24 323.646 105.653  19
  24   0  24 213.363 89.7551  23
  24   0  24 153.755 65.3571  29
  24   0  25-37.1620 64.3874  29
 -24   0  25-19.1533 80.7516  22
  24   0  25-12.4676 65.3657  23
  24   0 -25-13.1426 70.7718  19
  24   0  26 2052.24 176.271  29
  24   0  26 1763.80 166.179  23
  24   0 -27 25.8308 54.5384  19
  24   0  27 35.5376 56.0773  23
  24   0  27-41.8797 59.4600  29
 -24   0  27-11.4942 73.3761  22
 -24   0  28 94.9916 72.8767  22
  24   0 -28 101.290 58.2405  19
  24   0  28-12.1617 36.0040  27
  24   0  28-44.8246 54.3430  29
  24   0  28 33.0457 49.9644  23
  24   0  29 17.5214 33.6143  27
  24   0  29-62.7694 48.7520  23
  24   0 -29-16.7000 41.2060  19
  24   0  29 8.33800 41.2921  29
 -24   0  30 88.2664 56.8301  22
  25   0   0 20.8992 83.0990  25
  25   0   0-9.28972 74.0284  19
  25   0   0-12.8819 83.0605  13
  25   0  -1 39.5880 70.7951  19
  25   0  -1 7.02504 80.1626  25
  25   0   1-4.24655 59.8821  19
  25   0   1-12.4701 76.5884  25
  25   0   1 87.9869 98.9733  13
  25   0   2 4578.05 308.248  25
  25   0   2 4809.25 317.291  18
  25   0   2 4700.27 321.504  13
  25   0  -2 4317.12 296.101  25
  25   0  -2 4757.76 315.299  19
  25   0   3 93.8136 84.9226  25
  25   0  -3-2.64373 76.2636  25
  25   0  -3 65.6269 83.0375  19
  25   0   3 107.748 88.6333  18
  25   0   3 68.0336 95.1626  13
  25   0   4 5649.14 344.593  13
  25   0  -4 5517.19 347.365  19
  25   0  -4 5412.40 325.777  25
  25   0   4 5674.66 347.422  18
  25   0   4 5656.22 338.854  25
  25   0  -5-141.087 94.0481  25
  25   0   5-36.2218 74.2266  18
  25   0   5-66.3527 80.5657  25
  25   0  -5-64.6160 76.7053  19
  25   0   5 35.0499 75.2824  13
  25   0  -6 9145.05 448.815  19
  25   0   6 9701.44 440.093  25
  25   0  -6 8957.92 425.554  25
  25   0   6 8911.36 443.914  23
  25   0   6 9596.78 440.303  13
  25   0   6 9985.03 457.159  18
  25   0   7-32.9382 85.6509  13
  25   0   7-98.5739 99.3723  25
  25   0  -7 26.3406 86.5353  19
  25   0  -7-39.4693 85.2778  25
  25   0   7-28.6857 93.7350  23
  25   0   7 4.36293 81.6861  18
  25   0   8 3680.97 292.028  23
  25   0  -8 3352.76 286.319  19
  25   0  -8 3437.30 272.005  25
  25   0   8 3642.63 277.453  25
  25   0   8 3726.73 287.669  18
  25   0   8 4097.06 291.294  13
  25   0   9 23.4042 75.6439  13
  25   0   9-18.6826 91.8184  25
  25   0   9-27.2730 100.820  23
  25   0   9 4.73149 84.6235  18
  25   0  -9 78.5957 79.0705  19
  25   0  10 3346.33 271.788  18
  25   0  10 3314.02 265.398  25
  25   0  10 3490.27 261.786  13
  25   0  10 3490.44 288.181  23
  25   0 -10 2989.41 269.163  19
  25   0  11 25.5890 93.1168  23
  25   0 -11 5.61498 85.4457  19
 -25   0  11 86.0914 83.4878  22
  25   0  11 16.4176 68.3468  13
  25   0  11 115.904 88.4586  18
  25   0  11-115.384 98.2612  25
  25   0  12 851.967 163.903  23
  25   0  12 880.305 146.909  13
  25   0  12 604.678 121.694  25
 -25   0  12 1143.22 182.008  22
  25   0 -12 808.278 157.099  19
  25   0  13-134.116 103.062  25
 -25   0  13 7.93939 86.6738  22
  25   0  13-30.2912 90.7347  23
  25   0  13-38.4092 56.9147  13
  25   0 -13 20.5192 99.0033  19
  25   0  14 11199.9 447.564  13
  25   0  14 10313.8 477.357  23
  25   0  14 11048.1 479.993  25
  25   0 -14 9490.98 472.878  19
 -25   0  14 10561.1 502.395  22
  25   0  15 124.051 89.5215  25
 -25   0  15 73.9162 113.598  22
  25   0  15 32.3482 97.4343  23
  25   0 -15 70.4875 104.731  19
  25   0 -16 5982.18 376.989  19
  25   0  16 6216.36 359.366  25
  25   0  16 6347.49 369.139  23
 -25   0  16 6521.90 395.568  22
  25   0  17-25.5898 100.830  23
  25   0  17 1.44389 71.1703  25
  25   0 -17-96.1848 109.326  19
 -25   0  17 113.710 129.081  22
 -25   0  18 310.870 146.487  22
  25   0  18 292.304 100.912  23
  25   0 -18 176.897 110.455  19
 -25   0  19 80.6161 106.752  22
  25   0 -19-10.3368 90.5465  19
  25   0  19 50.7969 87.9326  23
  25   0 -20-29.0555 94.1720  19
 -25   0  20 64.9953 98.1741  22
  25   0  20-9.41641 87.6185  23
  25   0  21-89.0402 98.9731  23
 -25   0  21 109.903 97.4714  22
  25   0 -21-51.6514 86.6182  19
  25   0  22 41.2496 56.6191  29
 -25   0  22 26.8466 86.1980  22
  25   0  22 77.6448 78.5186  23
  25   0 -22 22.2790 81.4004  19
  25   0  23-3.60926 68.0476  23
 -25   0  23 84.1248 87.5791  22
  25   0  23-82.1398 74.6141  29
  25   0 -23 19.3834 80.2794  19
 -25   0  24 279.604 107.692  22
  25   0  24 217.727 70.6864  23
  25   0  24 238.877 71.9964  29
  25   0 -24 221.206 84.6188  19
  25   0  25-66.6656 62.9064  23
 -25   0  25-13.6012 78.3322  22
  25   0 -25 100.375 81.1546  19
  25   0  25 36.9202 51.3228  29
  25   0  26 283.941 73.8543  29
 -25   0  26 148.639 80.6745  22
  25   0 -26 204.311 69.5805  19
  25   0  26 205.801 69.2206  23
 -25   0  27-41.0468 70.4593  22
  25   0 -27 94.4198 58.5676  19
  25   0  27 16.2089 46.8895  29
  25   0  27 73.0650 58.2668  23
 -25   0  28-12.5186 57.2630  22
  25   0 -28 26.3876 43.4392  19
  25   0  28 47.1508 46.1282  29
  25   0  28 116.944 54.5820  23
 -25   0  29 32.8754 48.8562  22
  26   0   0 17521.5 588.339  19
  26   0   0 16196.7 595.438  13
  26   0   0 17435.5 590.444  25
  26   0  -1 72.7846 93.3892  13
  26   0   1 83.2331 81.3249  25
  26   0  -1 152.438 86.2830  19
  26   0   1 78.6714 103.934  13
  26   0   1 53.2351 71.1105  19
  26   0   2 10427.6 470.900  13
  26   0  -2 10488.6 456.688  25
  26   0  -2 10039.9 473.454  13
  26   0   2 10592.9 462.662  25
  26   0  -2 10248.5 462.364  19
  26   0   3 58.7426 88.0015  13
  26   0  -3 95.3724 92.8045  19
  26   0  -3-54.8916 80.6545  25
  26   0   3-30.6565 78.8922  25
  26   0   4 7249.93 384.660  25
  26   0  -4 7243.72 392.933  19
  26   0  -4 6768.39 367.925  25
  26   0   4 7202.55 387.432  13
  26   0   4 7661.74 396.681  18
  26   0   5 48.3486 89.7635  13
  26   0   5 53.3864 92.4911  18
  26   0  -5-81.6259 81.5929  25
  26   0   5 113.419 110.378  23
  26   0  -5 235.169 113.082  19
  26   0   5 71.6194 80.8781  25
  26   0   6 803.273 146.755  13
  26   0   6 684.167 122.652  25
  26   0   6 960.045 170.424  23
  26   0  -6 592.867 140.784  19
  26   0   6 798.289 148.305  18
  26   0  -6 651.646 136.186  25
  26   0  -7-23.0603 83.7848  19
  26   0   7-84.0511 79.5626  25
  26   0   7-6.41592 75.1935  13
  26   0  -7-26.8245 81.4656  25
  26   0   7 40.3489 88.9348  18
  26   0   7 74.7354 108.762  23
  26   0   8 3029.96 253.166  18
  26   0   8 2769.40 240.754  13
  26   0  -8 2740.58 257.666  19
  26   0  -8 2486.62 228.477  25
  26   0   8 2911.73 252.566  25
  26   0   8 2814.87 269.215  23
  26   0   9 57.6801 76.9367  13
  26   0   9 77.3026 112.052  23
  26   0  -9 80.6958 92.2725  19
  26   0  -9 7.38277 144.647  25
  26   0   9-92.1207 85.7542  25
  26   0   9 45.8642 88.1071  18
  26   0  10 6594.35 372.231  18
  26   0 -10 5861.70 369.986  19
  26   0  10 6250.00 375.483  23
  26   0  10 6608.92 357.473  13
  26   0  10 7017.67 375.979  25
  26   0 -10 6294.80 355.232  25
  26   0  11-46.2534 78.0632  13
  26   0 -11-51.5358 70.5206  25
  26   0  11-92.1084 86.4063  25
  26   0  11-2.47974 96.1918  23
  26   0 -11 56.9636 95.3444  19
  26   0  12 2436.82 240.531  23
  26   0 -12 2047.28 226.104  19
  26   0  12 2519.46 219.391  13
 -26   0  12 2871.19 256.499  22
  26   0  12 2449.58 222.275  25
  26   0 -13-92.6772 97.2845  19
  26   0  13-127.649 104.138  25
  26   0  13 64.2314 100.739  23
 -26   0  13-37.2547 76.0949  22
  26   0  13 5.08047 58.5003  13
  26   0  14 3521.78 284.819  23
  26   0  14 3607.67 271.991  25
  26   0 -14 3273.61 279.968  19
  26   0  14 3543.28 248.543  13
 -26   0  14 3699.80 291.695  22
 -26   0  15 45.6724 96.1041  22
  26   0  15-81.3563 99.9402  23
  26   0 -15-2.82463 91.5193  19
  26   0  16-26.9881 115.410  23
  26   0 -16-45.6581 112.601  19
 -26   0  16 167.827 101.918  22
 -26   0  17 70.3477 93.1662  22
  26   0  17-48.4239 92.9196  23
  26   0 -17-28.2219 105.107  19
  26   0 -18 1365.49 184.293  19
 -26   0  18 1461.65 190.850  22
  26   0  18 1402.09 175.050  23
  26   0  19-78.7844 92.3727  23
 -26   0  19 54.5345 85.3124  22
  26   0 -19-10.1936 82.0339  19
  26   0  20 1477.64 169.619  23
 -26   0  20 1708.26 197.070  22
  26   0 -20 1622.41 189.072  19
  26   0  21-128.055 66.8017  29
  26   0 -21-7.87934 77.7335  19
  26   0  21-14.1960 75.2045  23
 -26   0  21-21.8120 78.0307  22
  26   0  22 4063.27 258.861  23
 -26   0  22 4016.96 273.024  22
  26   0  22 4155.78 244.248  29
  26   0 -22 3995.23 266.992  19
  26   0 -23 72.6774 85.3980  19
 -26   0  23 150.243 102.202  22
  26   0  23-1.35453 47.7189  29
  26   0  23-3.18927 69.8042  23
  26   0  24 267.758 74.1011  23
  26   0  24 328.145 75.4640  29
 -26   0  24 541.274 126.829  22
  26   0 -24 303.213 92.2162  19
  26   0 -25 56.2245 59.6854  19
 -26   0  25-14.2053 66.4483  22
  26   0  25 69.8237 52.9764  23
  26   0  25 17.3675 44.8802  29
  26   0  26 9607.52 298.213  29
  26   0 -26 9963.35 333.089  19
  26   0  26 9090.92 315.098  23
 -26   0  26 8729.13 341.835  22
  26   0  27 101.300 48.1008  23
 -26   0  27-25.7813 55.6791  22
  26   0 -27-6.08460 40.0784  19
 -26   0  28 73.3302 47.7768  22
  27   0   0 35.3444 61.7746  19
  27   0   0-2.79084 77.6085  25
  27   0   0-7.45449 87.0332  13
  27   0  -1-13.4350 86.3835  13
  27   0   1-106.180 91.8325  13
  27   0  -1 47.8327 70.2853  19
  27   0   1 63.4382 93.0909  25
  27   0  -1 66.4370 71.7386  25
  27   0  -2 2250.82 215.711  25
  27   0   2 2283.26 224.587  25
  27   0  -2 2080.54 223.556  13
  27   0  -2 2179.51 215.860  19
  27   0   2 2181.02 233.982  13
  27   0   3 118.446 106.526  13
  27   0  -3 131.923 118.688  25
  27   0  -3 66.8541 82.4504  19
  27   0  -3 14.9998 87.8291  13
  27   0   3 76.8094 100.381  25
  27   0  -4 10708.1 459.074  25
  27   0   4 10304.3 479.129  23
  27   0  -4 10016.6 460.690  19
  27   0   4 11069.9 483.239  13
  27   0  -4 10014.5 474.663  13
  27   0   4 10977.7 466.749  25
  27   0  -5 89.3147 86.6532  19
  27   0   5 100.286 93.7055  13
  27   0   5-182.006 98.0155  25
  27   0   5-2.18017 105.743  23
  27   0  -5-85.7759 83.8291  25
  27   0   6 5460.02 335.840  13
  27   0  -6 5487.37 346.151  19
  27   0  -6 5301.30 326.264  25
  27   0   6 5588.30 331.697  25
  27   0   6 5337.60 349.322  23
  27   0   7 5.72758 76.8578  25
  27   0   7 39.2097 125.575  23
  27   0   7-68.0029 86.3548  18
  27   0   7 30.5024 72.7271  13
  27   0  -7 24.4471 96.0736  25
  27   0  -7 97.9539 98.4187  19
  27   0   8 8302.11 468.504  23
  27   0  -8 7796.11 388.200  25
  27   0  -8 7707.19 413.497  19
  27   0   8 8471.66 408.349  25
  27   0   8 8559.65 420.770  18
  27   0   8 8909.54 426.617  13
  27   0   9 174.389 91.8483  13
  27   0  -9 15.6656 115.546  25
  27   0   9 95.8389 105.789  25
  27   0   9-27.7577 78.5523  18
  27   0   9 42.3100 135.081  23
  27   0  -9 34.9820 87.6686  19
  27   0 -10 287.156 109.468  25
  27   0  10 192.977 109.966  23
  27   0  10 57.0625 73.2884  13
  27   0 -10 223.339 101.562  19
  27   0  10 142.943 76.3070  25
  27   0 -11-3.14695 81.6988  19
  27   0  11 95.7323 67.7168  13
  27   0  11 5.39177 104.461  23
  27   0 -11-83.0260 93.3172  25
  27   0 -12 776.004 133.811  25
  27   0  12 627.644 116.551  13
  27   0  12 585.145 137.277  23
  27   0 -12 604.740 137.982  19
 -27   0  13 66.1888 85.1115  22
  27   0  13 11.8581 104.257  23
  27   0 -13-47.6990 75.5397  25
  27   0 -13 46.9125 91.9978  19
  27   0  13-20.1837 65.8353  13
 -27   0  14 3079.47 258.202  22
  27   0  14 2899.51 254.472  23
  27   0 -14 3096.25 241.508  25
  27   0 -14 2998.44 267.123  19
  27   0  14 3052.94 225.407  13
  27   0 -15-30.7077 71.9015  25
 -27   0  15-21.7709 80.2611  22
  27   0  15 54.0807 96.1616  23
  27   0 -15 72.9354 104.195  19
  27   0 -16 1397.66 184.176  19
 -27   0  16 1355.58 180.244  22
  27   0  16 1452.41 177.781  23
 -27   0  17 68.7817 89.5830  22
  27   0 -17-8.06582 99.5676  19
  27   0  17 98.2650 103.808  23
  27   0  18 438.700 107.651  23
  27   0 -18 639.015 129.160  19
 -27   0  18 574.486 126.254  22
 -27   0  19-42.9753 81.5244  22
  27   0 -19-18.2207 78.8446  19
  27   0  19 30.7169 84.8982  23
  27   0 -20 1172.57 160.107  19
 -27   0  20 1337.28 164.136  22
  27   0  20 1282.08 160.791  23
  27   0 -20 1398.28 145.588  13
 -27   0  21-3.39332 70.2592  22
  27   0 -21 59.6428 81.3464  19
  27   0 -21 48.7681 56.8996  13
  27   0  21 9.78662 69.6304  23
 -27   0  22 7005.85 332.966  22
  27   0  22 7759.43 332.402  23
  27   0 -22 8098.65 349.789  19
  27   0 -23-59.1538 69.9354  19
 -27   0  23 72.7174 72.3667  22
  27   0  23 46.3431 61.4310  23
 -27   0  24 556.538 102.538  22
  27   0 -24 649.899 91.7460  25
  27   0 -24 631.953 100.273  19
  27   0  24 683.114 98.5808  23
  27   0  25 3.45101 48.2851  23
  27   0 -25 17.6372 49.5792  25
  27   0 -25-11.8319 49.3883  19
 -27   0  25 39.5839 58.7897  22
 -27   0  26 286.102 68.2545  22
  28   0   0 600.565 133.616  13
  28   0   0 537.279 116.728  25
  28   0   1 59.1422 67.6303  25
  28   0  -1 68.4353 76.5597  25
  28   0   1 25.2362 107.664  13
  28   0  -1 141.474 111.151  13
  28   0  -2 25.0304 66.7765  25
  28   0  -2-52.7895 100.573  13
  28   0   2 100.095 85.2608  13
  28   0  -2-25.3578 82.2485  19
  28   0   2 15.9158 74.9246  25
  28   0  -3-9.77260 98.7996  13
  28   0   3 50.4192 87.3634  13
  28   0  -3 1270.71 174.946  19
  28   0   3 112.013 87.7591  25
  28   0  -3 975.831 222.679  25
  28   0   3 185.508 128.785  23
  28   0  -4 8852.50 441.605  13
  28   0  -4 9321.99 432.542  19
  28   0  -4 10602.3 460.862  25
  28   0   4 9311.60 463.449  23
  28   0   4 9984.14 453.733  13
  28   0   4 10102.7 440.597  25
  28   0  -5 128.148 146.066  25
  28   0  -5-59.0909 102.273  13
  28   0   5 115.266 96.2482  25
  28   0  -5 98.9243 84.4735  19
  28   0   5 159.731 98.8799  13
  28   0   5 177.868 139.123  23
  28   0   6 1613.02 186.537  13
  28   0   6 1649.65 204.966  23
  28   0   6 1735.47 187.968  25
  28   0  -6 1665.88 188.599  25
  28   0  -6 1348.29 182.318  13
  28   0  -6 1768.37 202.496  19
  28   0  -7-59.9735 104.408  13
  28   0  -7 38.7131 100.965  25
  28   0   7 34.1570 70.6498  13
  28   0  -7 90.6591 87.9521  19
  28   0   7 38.4173 102.529  23
  28   0  -8 280.638 91.6297  13
  28   0   8 272.513 98.0132  13
  28   0  -8 450.277 124.280  19
  28   0   8 458.477 140.266  23
  28   0   9 52.1339 69.2415  13
  28   0  -9-154.589 113.181  13
  28   0  -9 38.0748 85.4161  19
  28   0   9 64.0633 109.573  23
  28   0  -9 84.8808 80.6147  25
  28   0 -10 120.352 85.8249  25
  28   0 -10 77.5827 85.3321  19
  28   0  10 42.4484 67.9467  13
  28   0  10-9.32719 99.0430  23
  28   0  11 17.3653 65.3795  13
  28   0  11-59.7549 106.141  23
  28   0 -11 45.1635 78.5820  25
  28   0 -11 61.2965 101.775  19
  28   0  12 161.074 109.664  23
  28   0 -12 228.912 111.141  19
  28   0 -12 231.684 97.4894  25
  28   0  12 220.202 73.3759  13
  28   0  13-71.3185 105.409  23
  28   0  13-49.9883 62.8852  13
  28   0 -13-88.0933 88.9541  25
  28   0 -13 41.2745 86.8190  19
  28   0 -14 116.290 104.848  19
  28   0  14 14.0509 108.334  23
  28   0 -14-10.9087 83.2057  25
 -28   0  14 21.0250 62.8728  22
 -28   0  15-24.4355 72.3949  22
  28   0 -15 38.5551 98.6308  19
  28   0 -15-49.6074 81.2235  13
  28   0 -15-15.4714 75.0260  25
  28   0  15-29.4869 85.3668  23
 -28   0  16 33.7365 66.6215  22
  28   0  16 57.6038 88.8611  23
  28   0 -16 31.1513 72.8622  25
  28   0 -16 48.1986 70.5234  13
 -28   0  17-7.89705 75.4212  22
  28   0 -17-22.7908 70.8137  25
  28   0  17-25.8281 80.0311  23
  28   0 -17 58.6205 70.5805  13
  28   0 -18 2657.78 222.119  19
  28   0 -18 2695.71 207.566  13
  28   0  18 2446.98 214.001  23
 -28   0  18 2851.79 241.643  22
  28   0 -18 2440.32 191.915  25
  28   0 -19-88.8162 63.5511  13
 -28   0  19 40.1242 67.0790  22
  28   0 -19 129.441 85.7073  19
  28   0 -19-16.2126 58.8479  25
  28   0 -20 2456.24 177.641  13
  28   0 -20 2500.22 202.162  19
  28   0  20 2609.93 200.869  23
  28   0 -20 2420.14 181.213  25
 -28   0  20 2487.48 203.670  22
  28   0 -21-10.3113 58.4511  25
 -28   0  21-50.4795 63.2660  22
  28   0 -21-28.6925 69.6308  19
  28   0  21-58.1755 64.4531  23
 -28   0  22 390.892 88.7964  22
  28   0 -22 493.025 87.4565  25
  28   0  22 446.100 91.5907  23
  28   0 -22 620.726 101.517  19
  28   0 -23 60.7592 58.1517  25
  28   0 -23 4.71627 54.0443  19
 -28   0  23-35.5111 61.7004  22
  28   0  23-12.0231 47.2038  23
  28   0 -24 1541.42 130.410  19
  28   0  24 1268.21 114.888  23
  29   0   0 74.4263 76.7518  25
  29   0   0 28.6593 92.1698  13
  29   0   1 29.5769 135.203  23
  29   0   1 75.7583 80.0087  25
  29   0  -1 91.2320 82.7424  25
  29   0   1-34.5521 85.6684  13
  29   0  -1 71.7906 102.454  13
  29   0   2 4713.08 324.734  23
  29   0  -2 5044.16 306.198  25
  29   0   2 4955.42 304.069  25
  29   0   2 4279.86 296.870  13
  29   0  -2 4018.87 301.341  13
  29   0   3 30.5805 110.014  23
  29   0   3 70.6477 82.3193  25
  29   0  -3-32.3266 80.3566  25
  29   0  -3-38.1374 99.8344  13
  29   0   3 39.6611 85.9492  13
  29   0   4 71.3523 77.6603  13
  29   0  -4 91.9966 72.1910  19
  29   0  -4 141.070 97.3770  13
  29   0  -4 101.217 71.7445  25
  29   0   4 136.516 111.808  23
  29   0   5 4.41856 104.680  23
  29   0  -5-100.918 109.262  13
  29   0  -5 35.8492 86.1179  25
  29   0  -5-46.4492 83.8966  19
  29   0   5 21.6155 85.9759  13
  29   0  -6 638.577 122.682  19
  29   0  -6 749.522 142.242  13
  29   0   6 836.141 154.078  23
  29   0   6 644.100 128.339  13
  29   0  -6 700.937 124.589  25
  29   0  -7 10.0216 80.7421  19
  29   0  -7 59.0809 90.0719  13
  29   0   7 44.4671 105.324  23
  29   0   7-6.80082 69.5933  13
  29   0  -7-21.3090 68.1565  25
  29   0   8 380.623 122.438  23
  29   0  -8 650.136 124.083  25
  29   0  -8 482.717 122.511  13
  29   0   8 467.680 110.979  13
  29   0  -8 512.433 119.543  19
  29   0  -9 33.9223 102.218  25
  29   0  -9-17.3045 82.1192  19
  29   0  -9 9.21221 89.3152  13
  29   0   9 8.09784 69.0083  13
  29   0   9-59.8072 99.6640  23
  29   0  10 10265.5 457.073  23
  29   0  10 10273.8 412.672  13
  29   0 -10 9919.80 442.309  13
  29   0 -10 10472.5 425.355  25
  29   0 -10 9817.16 437.238  19
  29   0 -11 40.2045 118.125  25
  29   0  11 42.2216 112.404  23
  29   0 -11 85.0164 103.408  13
  29   0  11 102.760 74.3651  13
  29   0 -11 169.123 106.481  19
  29   0 -12 3224.12 234.177  25
  29   0 -12 2736.94 239.627  13
  29   0  12 3138.07 220.619  13
  29   0 -12 2977.23 249.428  19
  29   0  12 3152.83 261.449  23
  29   0 -13 25.6625 68.3696  25
  29   0  13-25.3161 89.3961  23
  29   0 -13-128.499 96.5624  13
  29   0 -13 117.045 98.4352  19
  29   0 -14 642.801 141.310  19
  29   0  14 236.522 103.701  23
  29   0 -14 402.395 104.483  13
  29   0 -14 546.248 122.100  25
  29   0 -15 12.8752 67.2481  13
  29   0 -15-6.81291 82.6236  19
  29   0  15 95.2218 95.4888  23
  29   0 -15-7.82806 72.4594  25
  29   0 -16 4326.96 249.413  25
  29   0  16 4469.32 274.675  23
 -29   0  16 4436.03 259.291  22
  29   0 -16 4269.93 274.290  19
  29   0 -16 4246.98 257.709  13
  29   0 -17-67.1277 80.3636  19
  29   0  17 87.8996 85.8650  23
 -29   0  17 84.1201 69.4998  22
  29   0 -17 67.0730 62.3594  13
  29   0 -17-78.4359 68.4318  25
  29   0 -18-81.8249 66.6712  25
  29   0 -18-6.10832 68.7928  19
  29   0  18-48.4609 71.2466  23
 -29   0  18 0.35938 57.8185  22
  29   0 -18 45.2176 56.1205  13
  29   0 -19-46.3178 55.0726  13
 -29   0  19-21.8029 52.1110  22
  29   0 -19 41.1101 60.7420  25
  29   0  19 52.9118 65.9603  23
  29   0 -19 29.1331 64.9952  19
  29   0  20 167.924 70.0199  23
  29   0 -20 96.2385 53.6500  25
 -29   0  20 112.232 59.0102  22
  29   0 -20 154.829 68.7768  19
  29   0 -20 119.828 48.8263  13
  29   0 -21-25.9295 46.1887  25
  29   0 -21-54.0946 59.0058  19
  29   0  21 7.68554 52.8389  23
 -29   0  21-119.128 65.0114  22
  29   0  22 2435.06 160.625  23
  29   0 -22 2576.44 171.492  19
  30   0   0 256.955 109.461  23
  30   0   0 186.071 100.944  13
  30   0   1 33.3380 94.0880  23
  30   0  -1 75.9679 147.647  23
  30   0   1-26.8766 80.7247  13
  30   0  -1 67.4832 89.1877  13
  30   0  -2 2065.45 214.105  13
  30   0   2 2093.85 210.373  13
  30   0   2 2419.40 238.436  23
  30   0  -2 2495.58 214.482  25
  30   0   3 7.08192 79.8052  13
  30   0   3 6.39043 98.6321  23
  30   0  -3 60.4451 90.3581  13
  30   0  -3 94.0648 121.494  25
  30   0  -4 2597.01 216.251  25
  30   0   4 2641.66 246.662  23
  30   0  -4 2636.74 240.385  13
  30   0   4 2456.36 219.540  13
  30   0   5 6.35704 78.3927  13
  30   0   5 99.9125 115.044  23
  30   0  -5 147.819 104.885  13
  30   0  -5 57.3646 138.448  25
  30   0  -6 3059.46 226.872  25
  30   0   6 3157.05 263.491  23
  30   0  -6 3272.02 259.050  13
  30   0   6 3112.37 239.905  13
  30   0  -7 44.7681 89.1095  13
  30   0   7 9.43131 70.5409  13
  30   0  -7 99.8735 94.1586  25
  30   0  -7-2.19905 72.3129  19
  30   0   7-10.5065 96.9888  23
  30   0  -8 1234.37 148.148  25
  30   0  -8 1187.69 157.861  19
  30   0  -8 1283.41 178.073  13
  30   0   8 1149.49 145.432  13
  30   0   8 1128.05 159.514  23
  30   0  -9-75.1243 68.5099  25
  30   0  -9 36.1351 86.7573  13
  30   0   9-76.1956 98.8332  23
  30   0   9-17.1948 71.4614  13
  30   0  -9 66.6283 84.3789  19
  30   0 -10 198.173 83.8714  25
  30   0 -10 17.5429 79.8765  13
  30   0 -10 75.8836 75.0272  19
  30   0  10 108.645 68.6542  13
  30   0  10 19.5076 89.5826  23
  30   0 -11-1.53167 83.0767  13
  30   0 -11 201.696 94.9329  25
  30   0 -11 32.1501 81.2950  19
  30   0  11-84.8744 96.3311  23
  30   0  11-68.8579 64.3449  13
  30   0 -12 3241.20 241.783  13
  30   0 -12 3466.19 227.773  25
  30   0  12 2962.67 235.558  23
  30   0 -12 2970.05 230.377  19
  30   0  13-92.7515 82.9895  23
  30   0 -13 49.4235 74.1889  13
  30   0 -13-56.6910 60.9015  25
  30   0 -13-2.88780 71.8251  19
  30   0 -14 863.981 127.812  13
  30   0 -14 846.981 115.260  25
  30   0 -14 866.124 134.974  19
  30   0  14 962.035 145.729  23
  30   0 -15 97.0958 70.0031  13
  30   0 -15 3.83111 55.7057  25
  30   0  15 46.2145 70.8504  23
  30   0 -15 3.72521 72.3261  19
  30   0  16 22.5876 67.5355  23
  30   0 -16-57.9818 68.5266  13
  30   0 -16 28.2418 64.3468  19
  30   0 -16 53.2030 53.9512  25
  30   0 -17-42.0844 49.8216  25
  30   0 -17 108.879 79.4839  19
  30   0 -17-0.68940 50.2749  13
  30   0  17 30.2346 65.9673  23
  30   0  18 3490.97 214.825  23
  30   0 -18 3809.23 228.224  19
  30   0 -18 3593.50 192.749  25
  30   0 -18 3855.78 204.281  13
  30   0 -19 23.0473 56.1050  19
  30   0  19 218.373 85.2638  23
  30   0  20 3752.21 201.087  23
  30   0 -20 3929.58 209.103  19
  31   0   0 77.0332 96.6754  23
  31   0   0 58.8788 79.2886  13
  31   0  -1 215.324 111.837  13
  31   0   1-68.1879 101.449  23
  31   0  -1 126.484 126.744  23
  31   0   1 116.966 105.569  13
  31   0   2 1215.68 157.221  13
  31   0  -2 968.482 152.786  13
  31   0  -2 1091.48 174.145  23
  31   0   2 1094.41 154.833  23
  31   0  -3 47.1830 124.477  23
  31   0   3-42.0163 98.8788  23
  31   0  -3 24.5490 84.3417  13
  31   0   3-31.7213 73.7539  13
  31   0  -4 667.799 154.684  23
  31   0   4 297.966 107.417  23
  31   0   4 411.260 112.609  13
  31   0  -4 353.067 114.433  13
  31   0  -5 102.725 101.713  13
  31   0   5-5.60596 85.0701  23
  31   0   5 42.9710 77.1316  13
  31   0   6 200.381 115.306  23
  31   0   6 175.578 79.8639  13
  31   0  -6 78.9733 86.0158  13
  31   0   7-32.0722 83.2202  23
  31   0   7-19.0268 66.0449  13
  31   0  -7 139.167 105.078  13
  31   0   8 2.84415 82.2198  23
  31   0   8 15.3177 60.5233  13
  31   0  -8-38.8253 76.0822  13
  31   0   9 1.21616 89.7613  23
  31   0  -9-38.9899 80.8871  13
  31   0   9-49.4625 68.0768  13
  31   0  10 19.9615 86.8553  23
  31   0  10 56.5621 50.6347  13
  31   0 -10 87.6298 77.1602  13
  31   0 -11-27.8198 72.7179  13
  31   0  11-12.1385 81.4023  23
  31   0 -12 234.043 79.5079  13
  31   0  12 384.922 111.444  23
  31   0  13 24.1088 65.5879  23
  31   0 -13 14.1383 67.6601  13
  31   0  14 331.935 86.0739  23
  31   0 -14 355.752 84.0674  13
  31   0  15 59.8345 61.1612  23
  31   0 -15-11.8953 51.0890  13
  31   0 -16 923.215 106.789  13
  31   0  16 720.958 105.195  23
  31   0  17 21.9217 55.6139  23
  31   0  18 3673.07 197.972  23
  32   0   0 3729.17 246.100  13
  32   0   0 3935.81 260.885  23
  32   0  -1 35.3367 76.4946  13
  32   0  -1 93.4342 127.008  23
  32   0   1-9.43101 71.4281  13
  32   0   1 162.515 123.741  23
  32   0  -2 593.042 111.731  13
  32   0   2 761.812 129.308  23
  32   0   2 724.078 120.440  13
  32   0  -2 747.726 132.834  23
  32   0  -3 73.7895 84.0967  13
  32   0   3-50.9013 81.3155  23
  32   0  -3 94.7116 94.3627  23
  32   0   3 49.8029 64.6834  13
  32   0  -4 996.699 144.143  13
  32   0  -4 1090.71 148.625  23
  32   0   4 1145.44 152.432  23
  32   0   4 1123.60 138.719  13
  32   0   5 114.589 98.8054  23
  32   0  -5 86.8417 91.1108  13
  32   0   5 64.2552 71.4261  13
  32   0  -6 10529.3 401.380  23
  32   0  -6 10492.3 404.880  13
  32   0   6 10670.8 382.820  13
  32   0   6 10666.8 410.892  23
  32   0  -7-24.2636 73.0373  13
  32   0   7 99.7204 96.0697  23
  32   0  -7 111.297 98.5732  23
  32   0   7 23.2020 55.2419  13
  32   0  -8 505.390 107.554  23
  32   0   8 328.904 97.8567  23
  32   0   8 350.599 75.0289  13
  32   0  -8 227.829 79.3156  13
  32   0  -9 166.940 87.4323  23
  32   0   9-32.3598 76.2941  23
  32   0  -9 28.9670 68.3422  13
  32   0 -10 3218.10 211.162  23
  32   0  10 3283.50 223.161  23
  32   0 -10 3427.61 221.521  13
  32   0  11 116.199 83.9054  23
  32   0 -11 127.273 78.1352  23
  32   0 -11 53.5835 62.1504  13
  32   0 -12 2839.72 185.226  23
  32   0 -12 3399.22 210.834  13
  32   0  12 3094.70 205.563  23
  32   0  13 366.285 91.8781  23
  32   0 -13 105.715 66.4666  13
  32   0  14 2337.45 169.130  23
  32   0 -14 2383.27 160.646  13
  32   0  15 125.930 61.3448  23
  33   0   0 5.12577 64.2852  13
  33   0   0 9.91866 67.3542  23
  33   0   1-30.0637 62.2459  13
  33   0   1 5.59196 71.0984  23
  33   0  -1 0.07087 59.5257  13
  33   0  -1 18.9753 71.8787  23
  33   0   2 647.957 104.836  13
  33   0  -2 641.554 117.925  23
  33   0  -2 568.636 105.424  13
  33   0   2 546.792 109.492  23
  33   0   3 125.828 99.8803  23
  33   0   3-103.607 63.8279  13
  33   0  -3 45.9439 83.3393  23
  33   0  -3 75.6214 76.8884  13
  33   0   4 2724.32 186.954  13
  33   0  -4 2570.34 195.427  23
  33   0   4 2713.16 201.526  23
  33   0  -4 2620.31 194.765  13
  33   0   5-20.6719 54.3747  13
  33   0   5-5.46259 84.4309  23
  33   0  -5 61.7004 64.3870  23
  33   0  -5-32.5729 58.6360  13
  33   0   6 1058.86 114.333  13
  33   0   6 1190.90 139.624  23
  33   0  -6 1043.53 125.311  23
  33   0  -6 1025.18 130.128  13
  33   0   7-38.1707 68.8552  23
  33   0  -7-2.51926 58.1192  23
  33   0  -7 28.6952 63.6791  13
  33   0  -8 2905.20 192.554  23
  33   0  -8 2971.12 197.274  13
  33   0   8 3183.85 210.618  23
  33   0   9 42.0487 63.4501  23
  33   0  -9-21.1191 52.5216  13
  33   0  -9 26.4694 58.2132  23
  33   0  10 2295.11 169.847  23
  33   0 -10 2190.24 163.066  13
  33   0 -11-97.0273 58.2014  13
  33   0  11 23.1030 54.7616  23
  34   0   0 3293.03 201.892  23
  34   0   0 2860.68 183.656  13
  34   0  -1 83.2685 67.0168  13
  34   0   1 424.596 105.514  23
  34   0   1 203.556 76.4799  13
  34   0  -1 231.317 130.667  23
  34   0   2 15519.2 427.372  23
  34   0  -2 15238.8 413.681  13
  34   0   2 15787.1 404.896  13
  34   0  -2 15592.7 422.775  23
  34   0  -3 67.3378 68.0263  13
  34   0  -3 39.9013 63.1666  23
  34   0   3 71.3795 66.2050  23
  34   0   4 24.6410 58.9798  23
  34   0  -4-15.0842 53.5109  13
  34   0  -5-31.2570 47.5280  13
  34   0   5-77.3202 62.6937  23
  34   0  -6 746.505 95.3354  13
   0  -1   0 35.8713 21.5212  37
   0   1   0 124.845 20.1861   7
   0   1   0 5.49131 35.2663   8
   0  -1   0 54.9996 29.8049  32
   0  -1   0 123.952 46.3693  36
   0  -1   1 822.069 97.8440  36
   0  -1   1 676.918 77.2707   2
   0   1   1 811.175 48.3754   9
   0  -1  -1 937.178 104.292  36
   0  -1   1 915.006 63.1488  34
   0  -1   1 594.908 52.2122  37
   0   1  -1 623.975 81.2586   8
   0  -1  -1 571.715 69.7834  32
   0  -1   2 1546.36 130.392  36
   0  -1   2 2118.07 128.406  34
   0  -1  -2 1379.66 115.382  32
   0  -1   2 1415.06 123.688   2
   0  -1  -2 2129.97 156.990  36
   0   1   2 1742.68 73.5816   3
   0   1  -2 1508.58 119.774   8
   0  -1  -3 102.018 55.3159  36
   0  -1   3 135.033 64.5497   2
   0  -1   3 120.530 46.8473  33
   0   1   3 197.935 49.4288  34
   0   1  -3 258.183 60.4076   8
   0  -1   3 282.620 64.4188  36
   0  -1   3 115.027 57.9411  34
   0  -1  -3 163.642 58.1670  32
   0  -1   4 102.790 46.1753  36
   0  -1   4 25.7919 59.3035   2
   0  -1  -4 43.2066 42.5624  10
   0  -1   4 59.4796 62.6413  34
   0   1  -4 42.8731 44.6994   8
   0   1   4 43.7290 43.9338  34
   0  -1  -4 105.584 58.4179  36
   0  -1   5 409.648 72.3444  36
   0   1  -5 349.506 78.6736   8
   0  -1  -5 167.925 49.9243  10
   0   1  -5 548.147 49.4059   4
   0   1   5 491.758 100.354  34
   0  -1   5 182.587 67.3722  33
   0  -1   5 313.514 96.4150   2
   0  -1   5 571.636 119.447  34
   0  -1  -5 323.079 78.3335  36
   0  -1   6 79.7328 82.9089   2
   0  -1   6-13.0053 39.5800  36
   0  -1   6-32.3800 82.4054  34
   0   1  -6 49.2624 29.9406   4
   0   1   6 44.8511 73.2469  34
   0  -1   6 96.1428 74.9307  33
   0  -1  -6-16.1799 47.3120  10
   0  -1  -6 15.1950 50.2981  36
   0  -1   7 35.7684 33.8685  36
   0  -1   7 26.3310 87.3183  33
   0   1   7 64.9519 96.9182  34
   0  -1  -7 74.2235 51.4242  36
   0  -1   7 29.4824 88.9954  34
   0  -1   8 208.380 115.684  34
   0   1  -8 120.202 51.3782   4
   0  -1   9 1740.70 228.850  34
   0  -1   9 1387.74 242.356  33
   0  -1  10-66.9964 150.080  34
   0  -1  10-57.1508 132.761  33
   0   1  10-71.9521 142.571  34
   0   1  10-0.16863 116.167  33
   0  -1  11-140.283 140.894  33
   0  -1  11-8.86050 134.856  34
   0   1  11 1.75515 127.675  34
   0   1  11-32.2544 124.751  33
   0  -1  12 537.532 232.628  34
   0   1  12 15.0606 126.924  34
   0   1  12-73.7098 170.464  33
   0  -1  12-22.1173 103.820   1
   0  -1  12 443.394 211.694  33
   0   1  13-10.7672 173.905  34
   0  -1  13 32.5487 98.8749   1
   0  -1  13-100.622 165.656  33
   0   1  13-106.296 175.711  33
   0  -1  13-77.3800 204.263  34
   0  -1  14-46.3537 186.731  34
   0  -1  14 129.539 138.825  33
   0   1  14-41.9005 105.705   6
   0   1  14 125.314 164.929  33
   0  -1  14-87.1313 169.231   6
   0  -1  14 12.0605 105.936   1
   0   1  15 616.726 295.010  33
   0  -1  15 67.6833 106.655   1
   0   1  15 317.260 210.138   6
   0   1 -15-11.6648 139.549  31
   0  -1  15 892.425 638.591   6
   0  -1  16-1.68686 161.169  33
   0   1  16 522.434 167.758   6
   0  -1  16 153.039 158.459   6
   0   1 -16-53.8023 123.937  31
   0   1  16-196.867 225.305  33
   0  -1  16 256.618 205.465   1
   0   1  17-119.972 145.744   6
   0  -1  17-160.402 221.210  33
   0   1 -17-24.7580 116.422  31
   0  -1  17-41.2459 159.448   6
   0   1  17-217.887 203.915  33
   0  -1  17-36.1541 125.204   1
   0   1  18 110.312 216.198  33
   0   1 -18 13.1123 124.315  31
   0   1  18 385.685 192.455   6
   0  -1  18-66.0741 166.929  33
   0  -1  18 126.779 145.787   1
   0  -1  18-64.5541 170.309   6
   0   1  18 383.579 217.846   3
   0   1  19 39.3959 100.366   6
   0  -1  19 96.2424 182.043  33
   0  -1  19 7.74801 99.6250   1
   0   1  19 98.7560 147.655   3
   0   1  19-147.320 160.784  33
   0  -1  19-36.6464 155.877   6
   0   1 -19 4.28474 114.340  31
   0   1  20-178.312 152.133  33
   0   1  20-37.4332 161.115   3
   0  -1  20-54.5200 116.022   1
   0   1  20 40.3612 113.577   6
   0  -1  20 70.7211 157.824   6
   0   1 -20 48.6617 124.749  31
   0  -1  20-8.75557 151.720  33
   0   1  21 36.8552 109.636   3
   0   1  21 40.1752 111.836   6
   0  -1  21-75.3133 187.605   6
   0   1  21-70.3280 179.665  33
   0  -1  21-184.854 209.810   3
   0   1 -21 210.403 170.771  31
   0  -1  21 126.156 133.347   1
   0   1  22-193.399 228.311  33
   0   1 -22-37.5455 130.913  31
   0  -1  22 57.7689 137.856   3
   0   1  22-102.373 182.847   6
   0   1  22-70.4344 188.833   3
   0  -1  22-156.332 195.030   6
   0  -1  22 123.995 127.597   1
   0  -1  23-27.1044 175.020   3
   0   1  23-34.6318 159.543   6
   0   1  23-35.3138 160.779   3
   0   1  23-44.8889 166.682  33
   0  -1  23 214.459 170.234   6
   0   1 -23 9.20298 105.814  31
   0   1  24-179.481 248.561   3
   0   1 -24-60.0385 145.152  31
   0   1  24 8.83853 147.832   6
   0  -1  24 8.53255 178.282   6
   0  -1  24 1.26600 135.636   3
   0   1  24-18.7184 187.479  33
   0   1 -25 27.9307 124.907  31
   0  -1  25 230.716 215.189   6
   0   1  25-27.3795 115.796   3
   0  -1  25 11.8521 149.280   3
   0  -1  26-126.450 131.230   6
   0  -1  26 196.182 172.185   3
   0  -1 -26 86.7935 74.8075  30
   0  -1 -26 9.14585 62.7444  26
   0  -1 -27 81.5028 80.4613  30
   0   1 -27-23.9082 74.6037  30
   0  -1 -27-7.20701 64.5537  26
   0  -1  27 73.5799 64.5416  29
   0  -1  27 47.9155 70.9015  21
   0  -1  28-25.4633 60.3031  29
   0   1 -28 37.5968 76.1004  30
   0  -1  28 108.308 95.3665  21
   0  -1 -28-24.4130 72.4637  30
   0  -1 -28 100.473 95.3956  26
   0  -1  29 85.6019 79.0180  21
   0   1 -29 89.1654 88.9655  30
   0  -1 -29 115.293 92.5980  26
   0  -1  29 66.8891 76.1834  29
   0  -1 -29 1.14249 75.3045  30
   0   1  29-1.44493 60.1731  21
   0   1 -30-27.8359 74.2303  30
   0  -1 -30 163.348 95.0622  30
   0  -1  30-13.7304 75.7168  29
   0   1  30 46.8971 77.7142  21
   0  -1 -30 69.2074 80.8507  26
   0  -1  30 25.4525 72.3181  21
   0   1  31-46.4820 80.3239  21
   0  -1  31 36.3713 83.2531  21
   0  -1 -31-16.3643 87.8628  30
   0   1 -31-75.4766 103.569  30
   0  -1 -31 63.6322 74.9876  26
   0  -1  31-38.6802 88.0609  29
   0  -1  32-53.5260 77.4155  29
   0  -1  32 41.8123 73.5134  21
   0  -1 -32-53.3349 92.0370  30
   0   1 -32-1.53569 85.1617  30
   0  -1 -32-15.0477 82.7997  26
   0   1  32-31.6805 67.5007  21
   0  -1  33-59.3363 90.5501  29
   0  -1 -33 75.9724 83.2424  26
   0   1 -33 43.5679 88.0442  30
   0  -1  33 93.1363 73.5520  21
   0   1  33 88.9972 79.1440  21
   0  -1 -33-66.0805 93.0662  30
   0  -1 -34 26.1156 84.7026  30
   0  -1  34-248.324 108.780  21
   0   1 -34 99.8546 98.3328  30
   0   1  34-22.5602 75.9690  21
   0  -1  34 6.40752 68.5158  29
   0   1  35 37.7701 62.4566  21
   0  -1  35-87.6872 76.9225  21
   0  -1 -35-22.0366 93.5261  30
   0  -1  35 158.614 79.6087  29
   0   1 -35 1.09223 79.0718  30
   0   1  36-49.2994 71.4722  21
   0   1 -36 39.6447 85.7390  30
   0  -1  36-4.37894 70.1154  21
   0  -1  36 65.9941 74.0296  29
   0  -1 -36 75.6602 82.2055  30
   0  -1  37 1.38081 60.5947  29
   0   1 -37-0.95981 76.7764  30
   0   1  37-56.5608 68.5323  21
   0  -1 -37 0.97822 79.0663  30
   0  -1  37-56.6955 68.7107  21
   0   1  38-47.7969 58.9685  21
   0   1 -38 39.2852 68.4973  30
   0  -1  38-57.6410 60.8084  21
   0  -1 -38-102.580 93.4805  30
   0  -1  38-9.20318 54.4612  29
   0  -1 -39-80.1715 78.7137  30
   0   1 -39 23.6822 67.5625  30
   0  -1  39 6.59765 47.9318  29
   0  -1  39 29.2393 47.1439  21
   0   1  39-16.0382 48.6982  21
   0   1 -40-56.0277 62.3500  30
   0  -1  40-27.6494 45.0218  29
   0   1  40-44.0116 49.7899  21
   0  -1 -40-6.74808 63.3193  30
   0  -1  40-13.9219 42.2130  21
   0  -1  41-18.6668 38.2570  29
   0   1 -41-30.0309 48.4573  30
   0  -1 -41-7.49978 52.8357  30
   0  -1 -42-96.3213 52.8252  30
   1   1   0 81.6365 23.7571   7
   1   1   0 97.3087 44.9851   8
   1  -1   0 255.149 69.0218  36
   1  -1   0 26.8571 23.1725  37
   1  -1   0 184.302 31.4335   6
   1  -1   0 38.7127 26.1212  32
   1  -1   0 65.7276 31.1158   2
  -1  -1   1 31109.7 312.174  37
   1   1   1 31837.7 285.278   5
  -1   1   1 34387.8 387.659   9
   1  -1  -1 32636.7 482.383  32
  -1   1  -1 35196.0 547.941   8
   1  -1   1 31995.7 589.236  36
   1  -1   1 33742.7 472.622   6
   1  -1   1 35281.7 400.468   3
  -1  -1  -1 31754.1 502.377  32
   1   1  -1 32133.9 364.934   7
   1   1  -1 33208.9 568.838   8
   1  -1  -1 31576.7 486.809  37
   1   1   1 34446.2 570.965   8
   1  -1  -1 32758.0 611.409  36
   1  -1  -1 31754.3 324.468   6
   1  -1   1 31492.5 434.488  37
   1  -1  -1 33921.1 417.852   2
   1  -1   1 32550.7 542.648   2
  -1   1   2 4123.15 160.032   9
   1  -1  -2 4052.51 192.124  37
  -1   1  -2 4324.37 190.179   8
  -1  -1  -2 4276.48 178.674  35
   1  -1  -2 4379.60 197.238  32
   1   1  -2 4118.47 144.846   7
  -1  -1   2 3859.45 97.2999  37
   1  -1   2 4544.27 206.477   6
   1   1   2 4253.72 203.957   8
   1  -1   2 4419.12 184.497   3
   1  -1  -2 4180.18 225.326  36
   1  -1   2 4230.43 212.377  36
   1  -1   2 4289.94 221.163   2
   1   1   2 4127.36 124.718   3
   1   1  -2 4235.61 210.911   8
  -1  -1  -2 4036.57 191.870  32
   1   1   2 4235.79 158.785  33
   1  -1  -2 4501.01 125.553   2
   1   1   3 118042. 1038.71  33
   1   1  -3 119689. 898.441   7
  -1  -1   3 119059. 1107.10  34
  -1  -1  -3 121322. 1116.42  32
  -1   1   3 122596. 994.697  34
   1   1   3 120895. 850.058   3
   1   1   3 120730. 599.393   6
  -1   1  -3 116560. 989.521   8
  -1  -1  -3 115860. 936.314  35
  -1  -1   3 122460. 1171.14   2
   1   1  -3 109193. 1112.22   8
   1  -1   3 110211. 1203.79   2
  -1   1   3 119329. 1015.29   9
   1  -1   3 116847. 1187.64   6
   1  -1  -4 14552.3 386.491  10
   1   1   4 15178.8 300.220   6
   1  -1   4 14938.7 474.867   6
  -1  -1   4 14794.5 443.937   2
   1   1   4 14331.1 422.477  33
   1   1   4 14639.5 366.320   3
  -1  -1   4 14455.5 440.886  34
  -1   1   4 14607.3 407.568  34
  -1   1  -4 14179.3 350.500   8
  -1  -1  -4 15127.1 426.094  32
   1   1  -4 15407.1 436.197   8
   1  -1   5 47673.2 918.853   6
  -1  -1  -5 47783.2 594.708  10
   1   1   5 44933.2 846.387  33
   1   1  -5 46854.7 563.741   4
  -1   1  -5 47704.7 675.055   8
  -1  -1   5 44752.2 847.381  33
  -1  -1   5 45625.2 829.983   2
  -1  -1  -5 48168.9 775.705  36
   1   1   5 47614.4 756.456   3
   1   1   5 47127.8 650.488   6
  -1  -1   5 45918.5 870.891  34
  -1   1   5 43804.8 792.575  34
   1  -1  -5 47666.9 729.252  10
  -1   1   6 25.3466 74.1111  34
  -1  -1  -6 29.7086 33.4416  10
   1   1   6 127.343 59.8569   3
  -1  -1   6 28.7643 79.8167  34
  -1  -1  -6 154.599 65.2243  36
  -1  -1   6 174.075 103.078  33
   1  -1   6 10.9075 79.5690  33
   1   1  -6 82.2968 37.5332   4
  -1  -1   6 46.4910 76.3450   2
   1  -1   6 63.8064 83.4416   6
  -1   1  -6 278.873 70.0978   8
   1   1   6 154.164 95.1013  33
   1   1   6 78.6316 61.1543   6
   1   1  -7 68493.8 796.862   4
  -1  -1   7 64472.2 1205.87  33
   1   1   7 65524.2 981.048   6
  -1  -1   7 65651.8 1217.81  34
   1   1   7 63688.8 1189.64  33
   1  -1   7 67772.8 1233.88  33
   1  -1   7 65001.3 1232.62   6
  -1   1   7 64836.8 1152.09  34
  -1  -1   7 68039.1 1137.31   2
  -1  -1  -7 65647.4 915.652  36
  -1   1   8 122246. 1708.96  34
  -1  -1   8 120035. 1804.45  33
   1  -1   8 124490. 1783.01  33
  -1  -1   8 134299. 1873.38  34
   1   1   8 123996. 1475.82   6
  -1  -1  -8 132136. 1295.46  36
   1   1   8 119165. 1760.03  33
  -1  -1   8 126178. 1636.56   2
   1  -1   8 115323. 1734.37   6
   1   1  -8 131123. 1204.17   4
   1  -1   9 84567.6 1568.69  33
   1  -1   9 88221.2 1554.68   1
   1   1   9 88229.4 1344.68   6
  -1  -1  -9 93134.8 1088.33  36
   1   1  -9 94648.5 1112.16   4
  -1  -1   9 84628.0 1579.05  33
  -1   1   9 88568.2 1556.00  34
   1   1   9 86705.1 1599.23  33
  -1  -1   9 85534.9 1592.59  34
  -1  -1   9 87805.3 1445.94   2
   1  -1   9 82986.3 1551.44   6
  -1  -1   9 92316.3 875.319  36
  -1  -1  10 821.372 183.035  34
   1  -1  10 902.520 208.478   6
  -1   1  10 888.870 185.603  34
  -1  -1  10 1118.04 91.2082  36
   1  -1  10 752.435 191.628  33
   1  -1  10 965.984 212.832   1
   1   1  10 1135.07 223.892  33
  -1  -1  10 719.757 189.290  33
  -1  -1 -10 1026.76 119.907  36
   1   1 -10 1109.68 138.908   4
  -1  -1  11 70.2035 137.088  34
  -1   1  11 10.3755 125.979  34
   1   1  11 171.189 87.8426   6
  -1  -1  11 343.011 156.674  33
   1  -1  11 206.861 133.455  33
   1   1 -11 86.1058 61.8295   4
   1   1  11-18.1122 121.349  33
   1  -1  11 153.681 113.510   1
   1  -1  11 81.4296 135.657   6
  -1  -1  12 7807.99 566.988  34
   1   1  12 8320.67 572.750  33
  -1  -1  12 8573.50 585.534  33
   1  -1  12 8091.36 527.282   1
   1   1  12 8012.48 484.982   6
  -1   1  12 8916.14 595.189  34
   1  -1  12 8405.42 577.146   6
   1  -1  12 7509.81 546.965  33
   1   1  13 2064.53 313.913  33
  -1   1  13 2018.96 322.483  33
   1  -1  13 2136.92 299.918   1
  -1   1  13 2105.91 308.160  34
   1   1  13 2348.85 280.957   6
   1  -1  13 1879.06 275.410  33
   1  -1  13 2403.20 333.173   6
  -1  -1  13 2313.42 359.029  33
  -1   1 -14 574.614 172.741  31
   1   1  14 432.872 191.990  33
  -1  -1  14 607.045 249.224  34
   1  -1  14 626.128 206.867   6
   1   1  14 451.165 164.561   3
   1   1  14 576.787 171.801   6
   1  -1  14 580.546 169.766   1
  -1  -1  14 609.251 183.889   1
  -1   1  14 749.852 194.704  34
  -1  -1  14 498.445 204.224  33
  -1   1  14 624.116 209.879  33
   1  -1  14 443.098 185.019  33
  -1   1 -15 12429.7 713.525  31
  -1  -1  15 13818.2 741.327   1
   1   1  15 12944.7 703.700   6
  -1   1  15 12356.6 787.062  33
   1  -1  15 13367.9 747.065   1
  -1  -1  15 12053.0 779.323  33
   1   1  15 13599.0 827.098  33
   1  -1  15 13089.6 793.799   6
   1   1  15 12912.4 750.980   3
  -1   1  15 13994.7 802.561  34
   1  -1  15 11623.1 784.476  33
  -1  -1  15 13502.3 826.961  34
  -1  -1  16 15126.9 799.800   1
  -1   1 -16 14170.2 783.696  31
  -1   1  16 14128.5 889.328  33
  -1  -1  16 14023.3 869.594  33
   1   1  16 15694.3 926.779  33
   1  -1  16 14777.0 877.443  33
   1  -1  16 14508.6 859.865   6
   1   1  16 14702.1 780.439   6
  -1  -1  16 14766.8 890.999  34
   1  -1  16 15031.0 816.279   1
   1   1  16 15209.4 840.721   3
  -1   1  16 15176.6 876.392  34
   1   1 -16 14727.3 832.219  31
   1  -1  17 18727.9 1034.83  33
   1   1  17 20163.2 1002.47   3
   1  -1  17 20630.9 1054.41   6
  -1  -1  17 19396.3 940.857   1
  -1   1 -17 19489.9 953.848  31
  -1   1  17 19993.8 1065.86  33
   1   1 -17 19478.2 985.736  31
  -1  -1  17 24890.4 1249.76  33
   1  -1  17 19988.8 969.234   1
   1   1  17 20897.9 1089.60  33
  -1  -1  17 19260.3 1060.24  34
   1   1  17 20143.1 953.312   6
  -1  -1  17 20499.6 1084.77   6
  -1  -1  18 1098.75 242.734   1
   1  -1  18 720.815 227.749   6
   1  -1  18 1154.72 262.960   1
  -1  -1  18 741.933 244.862   6
   1  -1  18 347.019 207.383   3
   1   1  18 976.458 234.068   3
  -1   1  18 1008.77 252.286   6
   1   1 -18 871.843 244.262  31
  -1   1 -18 1325.65 303.577  31
   1   1  18 1263.58 250.239   6
   1   1  18 673.885 249.059  33
   1   1  19 10181.1 821.452  33
  -1  -1  19 10385.7 801.149   6
   1   1  19 11045.3 801.809   3
   1  -1  19 8723.17 739.481   6
   1   1 -19 10906.1 776.031  31
   1  -1  19 9623.80 788.909   3
  -1  -1  19 11219.7 748.699   1
   1   1  19 11468.9 767.243   6
   1  -1  19 10662.0 748.411   1
  -1   1  19 10402.2 836.530  33
  -1  -1  19 9658.45 789.836  33
  -1   1  19 11482.2 788.110   6
  -1   1 -19 11092.3 775.422  31
  -1  -1  20 129.937 146.922   6
  -1  -1  20 192.421 114.966   1
   1   1 -20 143.509 136.816  31
  -1   1 -20 168.966 136.042  31
   1  -1  20-14.1344 163.934   6
  -1   1  20-41.3688 143.326   6
   1   1  20 167.579 129.496   6
   1  -1  20 109.488 137.196   1
  -1  -1  20 68.8488 171.514  33
   1  -1  20 48.2609 156.812   3
   1   1  20 321.522 197.160   3
   1   1  20 190.145 174.627  33
  -1   1  20 295.224 169.334  33
   1  -1  21 1007.31 268.496   6
   1   1  21 1214.36 295.591   6
   1  -1  21 1019.79 284.027   3
  -1   1  21 1543.12 317.276   6
  -1   1 -21 1654.57 327.561  31
  -1  -1  21 1402.09 337.610   6
   1   1  21 1676.18 376.755  33
  -1   1  21 1427.02 364.672  33
   1   1  21 1177.87 280.010   3
  -1   1  21 1337.68 305.040   3
   1   1 -21 1244.10 296.762  31
  -1  -1  21 1365.97 274.228   1
  -1  -1  21 1102.08 305.872  33
   1  -1  21 1309.78 281.844   1
  -1   1  22 4957.96 585.566   3
  -1  -1  22 4882.47 594.851   6
  -1   1 -22 4896.04 558.557  31
   1  -1  22 4138.70 544.203   6
   1   1  22 5052.56 638.409  33
   1   1  22 5141.91 597.912   3
  -1   1  22 4521.43 606.455  33
  -1  -1  22 5018.46 632.356  33
   1   1 -22 5412.58 608.430  31
   1   1  22 4927.07 549.711   6
  -1   1  22 5157.37 584.290   6
  -1  -1  22 5723.11 574.137   1
   1  -1  22 4016.39 540.846   3
  -1   1  23 2161.93 388.012   6
   1  -1  23 2212.02 422.950   3
  -1   1 -23 2660.39 428.230  31
   1   1 -23 2608.04 435.281  31
  -1  -1  23 2729.36 408.946   1
  -1  -1  23 2460.80 483.395  33
   1  -1  23 2493.16 433.982   6
  -1  -1  23 2813.38 454.787   6
  -1   1  23 2762.72 443.206   3
  -1   1  23 2387.88 451.538  33
   1   1  23 2148.76 368.528   6
  -1  -1  23 2674.18 479.276   3
   1   1  23 2612.75 431.179   3
  -1   1  24 5347.71 709.986  33
   1   1  24 6390.66 685.399   3
  -1  -1  24 4875.28 643.213   3
   1   1 -24 6083.90 670.742  31
   1  -1  24 5037.33 649.593   3
   1  -1  24 5371.74 646.053   6
  -1  -1  24 5606.97 668.934   6
  -1   1  24 5965.40 639.241   6
   1   1  24 6643.65 669.134   6
  -1   1 -24 6376.07 661.406  31
  -1   1  24 6199.18 690.483   3
   1   1  25-110.622 192.102   3
   1  -1  25 116.690 148.415   6
  -1  -1  25 126.409 167.722   6
   1  -1  25 8.75756 185.792   3
  -1  -1  25 111.336 214.218   3
  -1   1  25 198.390 172.662   3
   1   1 -25-70.1014 105.564  31
  -1   1  25 5.10796 199.490  33
  -1  -1 -26 189.739 75.6565  26
   1   1 -26 250.068 129.251  31
   1   1  26 112.358 203.136   3
  -1  -1  26 126.353 174.071   6
   1   1 -26 147.809 63.6472  30
   1  -1 -26 230.944 96.5350  26
   1  -1  26 87.2308 74.6009  29
   1  -1  26 185.863 187.632   6
  -1   1  26-42.8767 219.762   3
   1  -1 -26 141.505 72.0979  30
  -1  -1 -26 68.3443 65.0824  30
   1  -1  27 1059.45 145.937  23
   1   1 -27 942.117 143.905  30
  -1  -1  27 969.718 149.852  21
  -1   1 -27 956.843 165.752  30
   1  -1 -27 1095.75 167.986  26
  -1  -1 -27 1146.61 159.631  26
   1  -1  27 1103.80 151.500  21
   1  -1  27 840.181 136.498  29
   1   1  27 977.992 143.610  29
   1  -1 -27 1078.04 164.673  30
  -1  -1 -27 1054.22 167.948  30
  -1  -1  27 995.697 154.459  29
   1  -1  28 7881.52 401.384  23
   1  -1 -28 7598.21 405.031  30
   1   1  28 7999.52 393.077  29
   1  -1  28 7818.06 402.206  29
  -1  -1 -28 8166.27 412.419  26
  -1  -1  28 7967.59 404.082  29
   1  -1 -28 8449.55 420.458  26
  -1  -1 -28 7723.19 410.062  30
  -1  -1  28 7846.75 407.721  21
   1  -1  28 8176.01 411.643  21
   1   1 -28 8191.21 418.402  30
  -1   1 -28 8204.75 417.747  30
  -1   1  29 7465.62 406.861  21
   1  -1  29 7802.50 403.977  29
   1  -1 -29 8002.07 415.393  26
  -1  -1  29 7598.98 399.546  29
   1  -1 -29 7660.51 413.140  30
  -1  -1  29 7899.16 412.890  21
  -1  -1 -29 7641.12 408.430  30
   1  -1  29 7804.90 406.607  21
  -1  -1 -29 7605.03 400.874  26
   1   1 -29 7901.79 419.306  30
   1   1  29 7871.43 413.245  21
  -1   1 -29 7864.71 416.272  30
   1   1  29 8215.39 398.801  29
   1   1 -30 6135.39 369.699  30
   1  -1 -30 5810.16 363.880  30
   1  -1  30 5935.80 353.924  29
   1  -1  30 5580.34 345.546  21
  -1  -1 -30 5451.88 351.262  30
   1   1  30 5659.01 352.428  21
  -1  -1 -30 6424.97 367.992  26
  -1  -1  30 5787.28 353.333  21
  -1   1 -30 6222.27 369.101  30
  -1   1  30 6083.29 366.540  21
   1   1  30 6252.47 350.500  29
  -1  -1  30 5571.40 344.130  29
   1  -1 -30 5756.64 350.072  26
   1   1  31 121.262 79.4869  21
  -1   1  31 230.308 95.9362  21
   1  -1  31 255.007 97.2524  29
   1  -1 -31 134.449 78.2551  26
   1   1  31 285.838 95.6999  29
  -1  -1  31 204.173 93.8623  29
  -1  -1 -31 345.232 113.769  30
   1   1 -31 300.611 109.326  30
  -1   1 -31 189.906 87.7709  30
   1  -1 -31 235.394 105.600  30
   1  -1  31 579.809 125.760  21
  -1  -1  31 257.676 92.0720  21
  -1  -1 -31 200.747 95.1769  26
   1  -1  32 856.592 136.981  21
   1   1  32 767.836 142.567  21
  -1  -1  32 776.810 137.878  29
  -1  -1 -32 641.362 137.465  30
   1   1 -32 690.510 145.762  30
   1  -1 -32 777.551 145.712  26
  -1  -1  32 690.029 134.660  21
   1  -1 -32 613.881 134.046  30
  -1  -1 -32 710.571 136.044  26
   1   1  32 686.993 121.512  29
   1  -1  32 703.806 138.986  29
  -1   1  32 784.771 143.512  21
  -1   1 -32 850.140 157.625  30
   1  -1 -33 2219.54 223.789  30
   1  -1 -33 2266.34 225.889  26
  -1  -1  33 2270.03 219.870  29
   1   1  33 1966.60 203.066  21
   1  -1  33 2292.36 221.890  29
  -1   1 -33 2260.38 223.781  30
  -1  -1  33 2126.09 215.424  21
   1   1  33 2344.32 214.712  29
  -1  -1 -33 2039.89 207.201  26
  -1   1  33 2093.15 217.588  21
   1  -1  33 1987.45 206.569  21
  -1  -1 -33 1943.64 216.241  30
   1   1 -33 2200.59 224.649  30
  -1   1  34 36.9792 70.8226  21
   1  -1 -34 68.5098 89.3805  30
   1   1  34 118.938 64.9016  29
  -1  -1 -34 59.0252 86.4700  30
  -1   1 -34 116.782 83.5165  30
   1  -1  34-109.306 95.2764  21
   1  -1  34 10.8953 72.1050  29
  -1  -1  34 97.6994 75.4086  29
   1   1 -34 52.0392 82.4529  30
   1   1  34 127.147 86.4451  21
  -1  -1  34-94.1352 97.4681  21
  -1   1  35 2692.53 231.356  21
   1  -1  35 2745.06 224.229  21
   1  -1  35 2305.15 210.613  29
  -1  -1  35 2535.62 219.704  29
   1   1 -35 2764.00 241.313  30
   1  -1 -35 2504.63 227.019  30
  -1  -1  35 2531.43 216.683  21
  -1  -1 -35 2570.44 232.164  30
   1   1  35 2358.83 210.417  21
  -1   1 -35 2657.64 231.437  30
   1  -1  36 1196.98 148.827  21
   1  -1 -36 1257.00 165.664  30
  -1  -1  36 1239.76 158.932  21
  -1   1  36 1003.77 141.473  21
   1   1  36 1148.18 146.026  21
   1  -1  36 1045.54 146.090  29
  -1  -1  36 1209.51 150.069  29
  -1   1 -36 1148.17 155.703  30
   1   1 -36 1057.93 152.800  30
  -1  -1 -36 1257.59 173.146  30
   1   1  37 51.1286 61.0102  21
  -1   1 -37 86.8246 80.1525  30
  -1  -1  37 39.6580 60.2486  21
  -1   1  37 46.3541 71.2476  21
   1  -1 -37 47.3885 82.6797  30
   1   1 -37 42.7390 73.2059  30
  -1  -1  37 36.8620 56.5941  29
   1  -1  37 41.1370 65.3305  29
  -1  -1 -37 66.7664 92.9489  30
   1  -1  37 42.9779 60.9165  21
  -1  -1  38 514.030 99.3562  29
  -1   1 -38 273.754 83.6379  30
  -1  -1  38 390.978 87.7347  21
  -1   1  38 448.772 98.3198  21
   1  -1  38 519.082 101.581  29
   1  -1 -38 452.752 112.928  30
   1  -1  38 416.381 84.3661  21
   1   1  38 355.950 80.8069  21
   1   1 -38 449.523 106.248  30
  -1  -1 -38 396.309 107.109  30
   1   1 -39 438.709 100.028  30
   1  -1  39 370.253 79.9721  29
  -1  -1  39 411.689 88.3770  21
  -1   1  39 427.607 90.4979  21
   1  -1 -39 563.517 109.139  30
  -1  -1  39 283.118 69.6792  29
  -1   1 -39 299.402 76.1708  30
   1   1  39 417.718 81.0219  21
  -1  -1 -39 333.822 96.5838  30
  -1  -1  40 45.8026 49.2275  21
   1  -1 -40-11.7728 58.1904  30
  -1   1 -40-33.1441 59.7373  30
  -1  -1  40-11.2103 48.8212  29
   1  -1  40 25.2793 51.6291  29
  -1  -1 -40 16.0555 65.6056  30
   1   1 -40 45.3512 60.8979  30
  -1   1  40-49.5000 52.0869  21
   1  -1 -41 648.471 97.1257  30
  -1  -1  41 558.675 77.9923  21
  -1  -1  41 577.211 75.5369  29
   1  -1  41 596.928 79.2291  29
  -1  -1 -41 642.599 96.0566  30
  -1   1  41 686.500 85.2254  21
  -1   1 -41 687.699 94.8058  30
  -1  -1 -42 334.687 67.5653  30
   1  -1 -42 344.206 68.6791  30
   2   1   0 203781. 1151.39   7
   2  -1   0 204319. 1125.43   6
   2  -1   0 203132. 1067.50  32
   2   1   0 200787. 1476.12   8
   2  -1   0 205534. 1263.93  37
   2   1   1 622.560 90.3096   8
   2   1  -1 630.830 94.3071   8
   2  -1   1 602.697 73.5547   4
   2   1  -1 534.905 60.6131   7
   2   1   1 541.321 54.1219   5
   2  -1   1 559.528 68.8326   6
  -2  -1  -1 541.690 76.8445  32
   2  -1  -1 492.329 55.0311   6
   2  -1   1 522.722 58.7622   3
  -2  -1   1 599.413 50.4002   9
   2  -1  -1 642.226 66.9948   1
   2  -1   1 490.109 68.5399  37
   2   1   1 562.468 69.7239   7
   2  -1  -1 635.449 78.6036  37
   2  -1  -1 738.361 108.241   4
   2  -1  -1 638.524 71.6541  32
   2  -1   1 503.865 51.9989  32
   2  -1  -2 57446.9 880.490   4
  -2  -1  -2 56595.8 730.858  32
   2  -1  -2 57505.4 744.145  37
   2   1   2 61334.9 787.484   8
   2  -1   2 58706.8 411.921   7
   2  -1  -2 60137.4 470.669   1
   2   1  -2 59209.7 847.956   8
   2   1  -2 56625.1 627.229   7
   2  -1   2 58229.6 681.138   3
  -2  -1  -2 56737.8 531.842  12
   2  -1   2 59086.9 752.260   6
  -2  -1  -2 62069.6 679.095  35
  -2   1   2 59168.9 671.970   9
   2  -1  -3 904.226 132.645   4
   2   1  -3 861.598 87.6156   7
   2  -1   3 1131.24 114.137   3
  -2   1   3 846.099 93.0362   9
   2   1   3 1027.68 109.807   8
   2  -1   3 904.081 132.256   1
   2  -1  -3 879.227 108.201  37
   2  -1   3 904.007 109.912  11
   2   1  -3 822.119 118.057   8
   2   1   3 862.742 61.3418   6
  -2   1  -3 917.731 89.0262   8
  -2  -1  -3 857.561 78.6898  35
   2   1   3 800.900 82.3876   3
  -2  -1  -3 808.787 99.4257  32
   2  -1   3 800.744 103.452   6
  -2   1   4 50534.9 764.714   9
  -2  -1   4 49989.0 807.507   2
   2  -1  -4 46976.0 749.982  11
  -2   1  -4 50629.0 627.037   8
   2   1   4 49970.6 551.424   6
  -2  -1  -4 49710.4 771.034  32
   2  -1   4 46644.3 898.556   1
   2   1   4 49955.3 689.661   3
   2   1  -4 49627.0 705.433   7
   2  -1   4 47791.1 735.409  35
   2  -1   4 49804.7 856.258   6
  -2  -1  -4 51596.0 576.890  35
   2  -1   4 48949.3 772.714  11
   2   1   4 50559.6 732.918   8
   2  -1   4 50195.7 825.027   3
   2   1   5 18809.5 395.878   6
  -2   1  -5 18944.9 391.210   8
   2   1   5 17768.4 555.694  33
   2   1  -5 19109.2 415.423   4
   2  -1  -5 17947.2 488.824  10
  -2  -1  -5 18558.6 503.898  32
   2   1   5 18477.7 453.240   8
   2   1   5 18831.4 476.852   3
  -2   1   5 17860.3 504.205   9
   2  -1   5 18070.8 597.736   1
   2  -1   5 19222.3 578.126   6
  -2  -1   5 18511.9 523.211   2
   2  -1   5 19003.2 566.595   3
   2  -1   5 18691.4 476.639  35
   2  -1  -5 17408.6 458.772  11
   2  -1   5 18336.3 468.047  11
   2   1   6 10212.9 389.842   3
  -2  -1   6 10379.5 411.866   2
  -2   1  -6 10276.1 299.760   8
   2   1   6 10230.3 337.027   6
   2   1  -6 10278.8 324.856   4
   2  -1  -6 9756.69 341.921  11
   2   1   6 11425.0 455.650  33
   2  -1   6 10567.4 456.533   3
   2  -1   6 10336.6 472.898   1
  -2  -1  -6 10658.2 259.419  10
   2  -1   6 10325.7 351.095  11
   2  -1   6 9562.87 355.788  35
  -2   1   6 10269.0 422.947  34
   2  -1   6 10262.0 460.774   6
  -2  -1   6 9873.29 447.686  34
   2   1   7 25884.6 598.020   6
   2  -1  -7 24278.2 535.160  11
  -2  -1   7 25484.4 758.747  34
  -2   1   7 26478.3 739.474  34
   2  -1   7 22837.4 567.071  35
   2  -1   7 27049.2 789.517   6
   2  -1   7 25267.2 778.750   1
   2  -1   7 25324.7 756.712   3
   2   1   7 25711.9 676.114   3
   2   1  -7 25031.7 539.116   4
   2  -1   7 25736.1 557.603  11
   2   1   7 25479.5 748.705  33
  -2  -1   7 25849.9 687.381   2
   2  -1   8 42544.9 1040.34   3
   2   1  -8 42059.0 752.714   4
   2   1   8 42067.1 1030.90  33
  -2  -1  -8 43250.2 783.148  36
   2   1   8 43666.0 857.537   6
  -2   1   8 45263.8 1042.40  34
   2   1   8 43557.1 966.656   3
   2  -1   8 41792.9 1048.12   1
   2  -1  -8 43341.0 1052.11  31
   2  -1   8 42985.6 1054.28   6
  -2  -1   8 43747.8 951.482   2
  -2  -1   8 43228.5 1054.71  34
   2   1   9 118791. 1687.78   3
   2  -1   9 119299. 1859.65   6
  -2  -1  -9 119461. 1294.97  36
   2  -1   9 117000. 1824.42   1
   2   1   9 118662. 1539.13   6
   2  -1  -9 113830. 1802.36  31
   2   1   9 115774. 1849.92  33
  -2  -1   9 117093. 1852.38  34
   2   1  -9 122775. 1350.26   4
  -2   1   9 120491. 1799.46  34
  -2  -1   9 123061. 1667.39   2
  -2  -1  10 190.502 133.805  34
   2   1 -10 347.853 86.4750   4
   2  -1 -10 659.458 212.995  31
  -2   1  10 160.438 112.263  34
   2  -1  10 380.652 145.834   1
   2   1  10 335.182 165.231  33
   2   1  10 365.612 141.711   3
   2   1  10 320.966 114.763   6
  -2  -1  10 180.372 94.9491   2
  -2  -1 -10 435.097 90.8691  36
   2  -1  10 155.287 144.664   6
  -2  -1  11 38469.5 1183.66  33
  -2   1  11 37924.2 1133.55  34
   2   1  11 38679.8 1079.70   3
  -2  -1  11 40787.4 602.638  36
   2  -1  11 39519.8 1147.54   1
   2   1  11 38457.5 993.223   6
  -2  -1  11 39069.3 1028.15   2
   2   1 -11 40949.5 881.203   4
  -2  -1 -11 42133.5 742.055  36
   2  -1 -11 38172.3 1149.49  31
   2  -1  11 37325.6 1149.58   6
  -2  -1  11 37945.9 1168.79  34
   2   1  11 39266.2 1181.53  33
   2   1  12 96199.6 1789.68   3
  -2   1  12 100512. 1924.78  34
  -2  -1 -12 108001. 1157.02  36
  -2  -1  12 103840. 851.242  36
   2  -1  12 98465.2 1930.34   6
   2   1  12 98218.9 1674.80   6
   2   1  12 98094.8 1964.54  33
   2  -1 -12 100812. 1935.64  31
   2  -1  12 100716. 1890.32   1
  -2  -1  12 101127. 1991.88  34
  -2  -1  12 101397. 1992.63  33
   2  -1  12 95857.5 1929.01   3
   2   1 -12 108849. 1517.27   4
  -2  -1  13 64035.0 1648.84  34
  -2   1 -13 68033.6 1492.91  31
   2   1  13 69445.1 1476.59   6
  -2  -1  13 65947.7 1699.48  33
   2  -1 -13 68931.8 1666.92  31
   2  -1  13 67776.8 1663.73   6
   2   1  13 68447.2 1712.11  33
  -2   1  13 68463.3 1665.12  34
   2  -1  13 65234.4 1660.81   3
   2   1  13 67925.2 1573.16   3
   2   1 -13 72195.6 1311.67   4
   2  -1  13 66453.1 1592.21   1
   2   1  14 787.673 183.681   6
  -2   1 -14 866.210 199.216  31
   2   1  14 892.483 234.077  33
   2  -1  14 837.096 216.036   6
   2   1  14 842.989 209.798   3
  -2  -1  14 720.915 225.185  34
  -2  -1  14 586.210 211.924  33
  -2   1  14 1009.93 232.329  34
   2  -1  14 1055.98 225.093   1
   2  -1  14 651.729 227.661   3
  -2  -1  15 5430.31 466.576   1
   2  -1  15 5404.62 505.446   6
   2   1  15 5205.43 444.446   6
   2  -1  15 4185.02 461.069   3
   2   1  15 5740.33 516.317   3
  -2  -1  15 4792.59 504.192  34
   2   1  15 5685.74 571.771  33
  -2   1  15 5081.72 520.917  34
  -2  -1  15 4808.82 511.749  33
   2  -1  15 4891.63 460.991   1
  -2   1  15 5014.84 548.168  33
  -2   1 -15 6042.86 494.480  31
   2   1  16 907.157 232.818   3
  -2   1  16 1090.16 415.321  33
  -2  -1  16 2106.43 384.811  33
   2  -1  16 555.309 187.878   3
  -2  -1  16 750.005 208.260   1
   2  -1  16 853.168 233.655   1
   2   1  16 799.234 213.159   6
  -2   1  16 1486.02 299.364  34
  -2   1 -16 749.662 200.794  31
  -2  -1  16 1418.66 390.341  34
   2   1  16 827.958 323.328  33
   2  -1  16 2004.73 344.844   6
  -2  -1  17 13099.6 874.471  34
   2   1  17 13045.6 889.651  33
  -2  -1  17 12113.3 854.884  33
   2   1 -17 12888.3 818.253  31
  -2   1  17 12930.8 873.425  33
   2  -1  17 12304.4 826.429   3
   2   1  17 13041.0 756.729   6
  -2   1 -17 14598.9 818.911  31
  -2  -1  17 12980.4 762.954   1
   2  -1  17 13064.2 796.932   1
   2  -1  17 12772.9 835.476   6
   2   1  17 13586.8 832.000   3
  -2   1 -18 10520.1 723.723  31
   2   1 -18 10174.7 748.930  31
   2   1  18 10225.2 697.133   6
   2  -1  18 8999.15 719.784   6
   2  -1  18 7983.90 684.509   3
  -2  -1  18 9511.26 764.509  33
  -2  -1  18 8942.77 728.219  34
   2  -1  18 9873.80 703.428   1
  -2   1  18 9009.78 719.704  34
  -2  -1  18 9977.65 688.305   1
  -2   1  18 9240.80 756.066  33
   2   1  18 10245.6 745.850   3
   2   1  18 9821.80 797.662  33
  -2   1 -19 1001.26 267.872  31
   2  -1  19 751.380 223.933   6
   2   1  19 809.382 202.870   6
  -2   1  19 745.299 238.870  34
   2   1  19 429.264 195.890   3
  -2  -1  19 766.578 208.561   1
  -2  -1  19 522.717 218.207  34
   2  -1  19 511.271 199.980   1
  -2  -1  19 856.106 245.638   6
   2   1  19 637.316 221.910  33
  -2  -1  19 502.173 220.734  33
   2   1 -19 826.586 223.787  31
  -2   1  19 582.918 245.093  33
   2  -1  19 832.014 250.594   3
  -2   1  20 34405.8 1550.31  33
  -2  -1  20 32745.9 1510.70  33
   2  -1  20 34798.0 1490.70   6
  -2  -1  20 34806.1 1512.31   6
  -2   1  20 37402.1 1462.21   6
   2  -1  20 33657.1 1493.32   3
  -2   1 -20 41112.0 1504.73  31
   2   1 -20 36005.9 1478.46  31
   2   1  20 36397.9 1483.18   3
  -2  -1  20 40652.6 1454.09   1
   2  -1  20 38971.3 1475.13   1
   2   1  20 37187.8 1414.44   6
  -2  -1  21 4869.80 520.674   1
  -2  -1  21 4149.64 567.480  33
   2  -1  21 4760.85 591.097   3
  -2   1  21 5038.76 557.644   6
   2   1 -21 5098.98 586.639  31
  -2   1  21 4233.56 568.790  33
  -2  -1  21 4783.85 594.029   6
   2  -1  21 4273.73 533.797   6
   2   1  21 4072.07 477.462   6
   2   1  21 4251.50 524.361   3
  -2   1 -21 4938.77 544.605  31
   2   1  22 9407.45 802.665   3
   2  -1  22 9752.35 852.548   3
  -2   1 -22 11265.5 828.156  31
  -2   1  22 10145.7 808.047   6
   2   1 -22 10853.2 869.062  31
   2  -1  22 9308.99 813.700   6
   2   1  22 9928.19 775.658   6
  -2   1  22 8786.42 838.299  33
  -2  -1  22 9515.17 846.367   6
  -2  -1  22 10941.3 786.213   1
  -2  -1  22 9617.52 856.283  33
   2   1  23 1022.06 284.019   3
  -2  -1  23 1357.51 374.210  33
  -2   1  23 1789.40 372.490   6
  -2  -1  23 1454.28 298.787   1
   2  -1  23 1343.54 374.274   3
   2   1  23 1306.10 297.665   6
  -2   1  23 1871.34 415.178   3
  -2   1  23 1033.07 304.789  33
   2  -1  23 1673.93 400.097   6
  -2   1 -23 1455.54 321.342  31
  -2  -1  23 961.206 276.586   6
   2   1 -23 1406.03 343.394  31
  -2  -1  24 3967.92 574.964   6
  -2   1  24 4598.69 601.662   3
   2   1  24 3407.72 494.822   3
   2   1  24 4758.01 566.819   6
  -2  -1  24 3717.62 568.729  33
  -2   1  24 4824.92 585.233   6
   2  -1  24 3929.35 559.453   6
   2  -1  24 3792.97 561.382   3
   2   1 -24 4881.59 606.310  31
  -2   1  24 3639.56 572.239  33
   2   1 -25 455.714 309.361  31
   2  -1  25-132.963 229.138   3
  -2   1  25-96.3684 193.273   6
   2  -1  25 2.50377 140.238   6
  -2  -1  25 170.040 171.543   6
   2   1  25-16.5723 120.777   3
  -2   1  25 97.2931 157.705   3
  -2  -1  25 275.883 198.556   3
  -2   1  25-103.474 210.508  33
   2  -1 -26 105.488 75.1497  26
  -2  -1 -26 39.5337 64.4501  30
  -2  -1 -26 115.853 69.4505  26
   2  -1  26 160.537 76.3241  29
   2   1 -26 84.0502 67.4106  30
  -2  -1  26-80.5906 140.966   6
  -2   1  26 302.379 188.490   3
   2   1  26-111.586 172.533   3
  -2   1  26 138.060 166.463  33
   2  -1  26 63.8131 142.780   6
  -2  -1  26 56.5036 63.2198  21
   2   1 -26 104.835 123.507  31
   2  -1 -26 139.739 75.2009  30
   2  -1 -27 151.729 88.0702  26
   2  -1 -27-55.4827 79.3238  30
  -2  -1 -27 33.9482 90.6751  30
  -2  -1  27-38.0737 67.7962  21
   2  -1  27-69.7262 87.7153  23
   2  -1  27 70.2372 75.4670  29
  -2  -1  27 191.271 80.2925  29
  -2   1 -27 83.8479 76.2998  30
  -2  -1 -27 173.949 93.4884  26
   2  -1  27 11.4877 57.6643  21
   2   1  27 63.2104 53.1087  29
   2   1 -27 22.5476 73.2434  30
   2  -1 -28 686.720 128.192  26
   2   1  28 748.973 136.569  21
   2  -1  28 602.832 130.179  29
   2  -1  28 328.807 96.5630  23
  -2  -1 -28 648.072 145.810  30
   2  -1 -28 592.232 130.160  30
  -2  -1  28 615.149 120.248  29
  -2  -1 -28 573.417 119.056  26
   2   1  28 558.900 119.337  29
  -2  -1  28 515.304 119.009  21
   2   1 -28 560.515 128.848  30
  -2   1 -28 622.514 133.939  30
   2  -1  28 635.946 119.126  21
  -2  -1  29 258.585 93.7505  21
  -2  -1 -29 303.102 99.6883  26
  -2   1 -29 418.237 111.067  30
   2  -1 -29 213.553 87.9297  30
  -2   1  29 371.366 109.495  21
   2  -1  29 379.376 112.979  23
   2   1  29 193.259 82.7448  21
   2   1 -29 293.052 115.332  30
   2   1  29 372.511 102.633  29
  -2  -1  29 336.811 109.580  29
   2  -1  29 400.852 104.453  21
  -2  -1 -29 223.226 88.1633  30
   2  -1 -29 399.551 105.018  26
   2  -1  29 220.346 90.2294  29
  -2   1 -30 475.045 117.268  30
   2  -1  30 408.951 107.072  29
  -2  -1 -30 256.475 95.4187  30
   2   1  30 473.142 118.153  29
   2  -1  30 409.669 101.050  21
  -2  -1  30 342.049 112.058  21
   2   1 -30 487.794 123.112  30
  -2  -1 -30 576.237 133.504  26
  -2   1  30 476.365 118.754  21
   2   1  30 452.755 115.716  21
   2  -1 -30 405.297 114.399  26
  -2  -1  30 509.915 118.941  29
   2  -1 -30 516.120 125.728  30
   2   1 -31 88.7458 96.7507  30
  -2  -1 -31 239.420 100.353  26
   2  -1 -31 257.318 98.8072  30
   2   1  31 306.616 103.786  29
  -2  -1 -31 256.706 117.484  30
  -2  -1  31 235.941 104.338  21
  -2  -1  31 182.916 95.2465  29
   2   1  31 316.556 97.2134  21
   2  -1  31 143.413 76.0227  21
   2  -1 -31 211.288 93.0260  26
  -2   1 -31 232.856 101.455  30
  -2   1  31 232.398 96.3268  21
   2  -1  31 277.549 95.3139  29
  -2  -1  32 27.1335 77.0081  21
  -2   1 -32 98.6257 93.5179  30
   2  -1  32 164.502 84.4032  21
  -2  -1  32 117.941 98.6988  29
  -2  -1 -32 167.554 94.4755  26
   2  -1 -32 122.392 95.3455  26
   2  -1  32 155.100 95.4930  29
   2   1  32 44.5314 67.4993  29
   2   1 -32 4.30574 81.0266  30
   2   1  32 130.728 89.4736  21
  -2  -1 -32 106.030 117.228  30
   2  -1 -32 26.6083 94.8266  30
  -2   1  32 29.9356 81.2281  21
  -2  -1  33 1767.57 194.483  29
   2  -1 -33 1791.37 209.745  30
   2   1 -33 2031.53 222.524  30
  -2   1  33 1706.24 196.428  21
   2   1  33 1955.99 199.581  29
   2   1  33 2025.64 204.249  21
   2  -1  33 1830.64 203.094  29
   2  -1  33 2007.79 198.447  21
  -2  -1  33 1703.87 195.723  21
  -2  -1 -33 2028.05 213.799  26
  -2  -1 -33 1857.07 213.315  30
  -2   1 -33 1555.67 184.628  30
   2  -1  34 55.9058 64.5449  21
  -2  -1  34 14.0596 72.4313  29
   2  -1 -34 22.2479 86.3476  30
  -2  -1 -34 30.4851 88.9011  30
  -2  -1 -34 37.1390 70.8608  26
  -2   1  34 49.8844 78.0154  21
   2   1  34 77.9691 60.6653  29
   2  -1  34 28.2991 73.3572  29
   2   1 -34 14.7344 86.6323  30
  -2   1 -34 69.1219 79.9284  30
   2   1  34 55.4978 64.2711  21
  -2  -1  34 30.8481 73.2954  21
  -2  -1  35-43.8784 70.8746  21
   2   1  35 44.7706 54.7355  29
   2  -1  35-66.1329 78.0731  29
   2   1 -35 94.6409 105.669  30
   2  -1 -35 25.8922 86.1609  30
  -2  -1 -35 98.3309 85.9109  30
  -2   1  35 49.7317 67.0626  21
  -2   1 -35 30.2461 88.5567  30
   2  -1  35 294.574 88.8989  21
  -2  -1  35 163.391 84.9350  29
   2   1  35 25.5895 52.8810  21
   2   1 -36 727.255 138.397  30
   2  -1  36 902.783 124.512  21
   2  -1 -36 764.166 142.317  30
   2   1  36 871.143 126.356  29
  -2  -1  36 739.289 123.035  21
  -2   1  36 874.632 146.188  21
   2   1  36 923.049 134.248  21
   2  -1  36 670.689 117.580  29
  -2   1 -36 970.565 145.623  30
  -2  -1 -36 702.780 136.956  30
  -2  -1  36 749.924 126.209  29
   2  -1 -37 913.494 141.927  30
  -2  -1  37 783.022 129.378  21
  -2   1 -37 762.357 125.269  30
   2   1 -37 894.052 136.937  30
  -2  -1  37 819.542 121.035  29
  -2  -1 -37 908.940 149.761  30
   2  -1  37 820.298 128.533  29
  -2   1  37 978.668 142.161  21
  -2   1  38 1929.76 175.583  21
   2   1 -38 2005.00 186.646  30
  -2  -1  38 2019.98 171.205  29
   2  -1 -38 1922.75 187.059  30
  -2  -1 -38 1928.52 184.842  30
  -2   1 -38 1961.86 179.495  30
  -2  -1  38 2129.01 181.690  21
   2  -1  38 1797.42 170.048  29
  -2  -1  39-7.12357 46.1936  29
   2   1 -39 61.0069 69.2352  30
  -2   1 -39 62.1338 56.1431  30
  -2   1  39-32.4717 73.5700  21
  -2  -1 -39 46.8302 72.7119  30
   2  -1 -39 155.483 84.0818  30
   2  -1  39 9.03226 51.1109  29
  -2  -1  39 16.6104 58.4516  21
   2  -1 -40 2327.76 176.676  30
  -2  -1  40 2147.68 160.962  21
  -2   1  40 2229.59 165.555  21
   2   1 -40 2546.94 183.726  30
   2  -1  40 2280.61 161.308  29
  -2  -1 -40 2422.36 178.042  30
  -2  -1  40 2190.13 151.689  29
  -2   1 -40 2333.26 169.175  30
  -2  -1 -41 174.157 67.4844  30
  -2  -1  41 147.338 50.4345  21
  -2   1 -41 150.932 55.3615  30
  -2   1  41 67.5051 44.4564  21
   2  -1  41 108.086 48.1701  29
   2  -1 -41 131.641 66.9787  30
  -2  -1  41 101.977 40.4212  29
   2  -1 -42 182.112 59.9831  30
  -2  -1 -42 113.984 50.3576  30
   3  -1   0-9.93202 29.8096   6
   3  -1   0 35.7070 22.4104   7
   3  -1   0 95.2202 43.8604   1
   3   1   0 69.6132 35.0071   7
   3  -1   0 161.498 37.3151  32
   3  -1   0 53.5283 29.2919   5
   3  -1   0 46.6959 44.2003   4
   3  -1   0 256.209 63.7206  37
   3   1   0 190.343 70.7525   8
   3  -1  -1 31.4213 33.4936  37
  -3  -1   1 26.4785 24.6035   9
   3  -1  -1 76.7550 40.6250   6
   3  -1   1 98.6479 54.9045  37
   3  -1   1 22.8357 36.1285   6
   3  -1   1 52.8983 23.9289  32
   3  -1  -1 34.9808 28.7567   7
   3   1   1 16.0599 47.2104   8
   3   1  -1 58.6435 58.3940   8
   3   1   1 38.1335 37.2474   7
   3  -1   1 38.6033 40.7160   4
   3   1   1 60.6387 38.4253   5
   3  -1   1 162.485 33.4203   7
   3  -1  -1 83.5463 58.9314   4
   3  -1   1 21.7252 47.2218   1
   3   1  -1 72.9420 40.7305   7
   3  -1   2 29348.2 636.968   1
   3   1  -2 30360.7 659.967   8
   3  -1  -2 28627.1 645.147   4
  -3  -1   2 31232.1 468.135   9
   3  -1   2 29828.0 520.918   3
   3  -1   2 30491.7 577.823   6
   3  -1  -2 27889.2 558.290  37
   3   1  -2 28368.1 502.279   7
   3   1   2 30912.5 589.105   8
   3  -1   2 28278.8 445.239   4
  -3   1   2 28684.9 517.802   9
   3   1   2 28886.0 552.442   7
   3   1   2 28585.1 467.975   5
   3  -1   2 29999.6 376.464   7
  -3  -1  -2 28146.3 531.458  32
   3  -1  -3 87508.6 1201.80   4
  -3  -1  -3 90618.3 795.755  35
  -3  -1   3 92891.8 922.972   9
   3  -1   3 90102.5 1003.59   3
   3  -1   3 93792.3 1097.36   6
  -3   1   3 90276.5 984.097   9
   3  -1   3 87631.6 1000.97  35
  -3  -1  -3 86350.0 968.819  32
   3   1  -3 87520.6 935.455   7
   3  -1   3 91858.3 748.171   7
   3   1   3 90667.1 1000.45   8
   3  -1   3 83217.2 1082.19  11
   3  -1  -3 89191.9 1024.32  37
   3  -1   3 84117.4 1159.81   1
   3   1   3 87928.8 739.329   6
   3  -1   4 9366.25 187.483   4
   3   1   4 9140.14 316.464   3
   3  -1  -4 9967.12 436.428   4
   3   1   4 9672.38 268.619   6
   3  -1   4 9922.15 388.131   6
  -3   1   4 9324.82 343.311   9
   3   1   4 9908.63 332.444   8
   3  -1  -4 9184.41 358.831  11
   3  -1   4 9140.28 330.207  35
   3  -1   4 9686.37 367.336  11
   3  -1   4 9862.31 371.721   3
   3  -1   4 9695.26 425.627   1
   3   1  -4 9635.37 325.884   7
  -3  -1  -4 9549.47 341.427  32
   3  -1  -4 9826.79 362.404  37
  -3   1  -4 9786.73 270.120   8
  -3  -1  -4 9717.14 242.056  35
   3   1   5 2028.87 141.573   6
   3   1  -5 1901.90 72.4985  37
   3  -1  -5 2090.63 214.038  31
   3  -1  -5 1879.51 211.518   4
   3  -1   5 2332.72 183.236  11
   3  -1  -5 1908.14 166.438  11
   3   1   5 1967.10 163.705   3
   3   1   5 1970.06 152.861   8
   3  -1   5 2058.19 192.016   3
   3  -1  -5 1855.14 170.426  37
   3  -1   5 1910.11 210.518   1
   3  -1   5 1937.57 158.659  35
   3  -1   5 1954.05 192.369   6
  -3  -1  -5 2271.13 112.354  35
  -3   1   5 1998.30 176.194   9
  -3   1  -5 1860.66 118.298   8
   3   1  -5 2103.86 168.768   7
   3  -1  -6 55556.7 1089.88  31
   3   1   6 57436.8 810.108   6
   3  -1   6 54967.1 1117.60   1
  -3   1  -6 56558.5 640.544   8
   3   1   6 57006.9 936.723   3
   3   1   6 58319.5 812.013   8
   3  -1   6 56420.5 888.994  11
   3   1  -6 55760.4 840.289   4
  -3  -1  -6 57487.4 525.623  10
  -3  -1  -6 55621.7 926.505  32
  -3  -1   6 57653.5 965.585   2
   3  -1  -6 53148.4 854.996  11
  -3   1   6 54702.3 967.675   9
   3  -1   6 56053.9 1060.81   6
   3  -1  -6 57199.5 1144.46   4
   3  -1   6 57992.5 1054.13   3
   3  -1   6 55304.7 838.520  35
   3  -1  -7 300.232 193.729   4
   3  -1   7 641.950 167.299   6
   3  -1   7 117.076 108.991   1
   3  -1   7 226.761 81.8487  11
   3  -1   7-16.7772 94.6457   3
   3   1   7 115.393 70.1710   3
   3  -1   7 149.807 68.1981  35
  -3  -1  -7-13.6073 77.7204  32
   3   1  -7 114.457 62.5784   4
  -3  -1   7 29.6362 78.2407   2
  -3   1  -7 374.806 63.0802   8
   3  -1  -7 66.0048 54.9458  11
   3   1   7-38.6538 68.7757   6
   3   1   7 12.4789 58.2598   8
   3  -1   8 4328.70 245.403  11
   3  -1   8 4722.81 373.573   6
  -3  -1   8 4696.44 367.160  34
  -3   1   8 4021.11 331.188  34
   3   1  -8 4183.03 251.840   4
   3  -1  -8 4263.62 364.551  31
   3  -1   8 4627.56 359.606   3
   3   1   8 4372.48 287.765   6
   3  -1   8 4921.19 405.471   1
   3   1   8 5259.94 280.492   8
   3  -1   8 4012.37 248.174  35
   3   1   8 4062.38 299.262   3
  -3  -1   8 4661.92 319.290   2
   3  -1  -8 3746.42 230.417  11
   3  -1  -8 4073.45 355.499   4
   3   1   9 50490.8 982.439   6
   3   1  -9 49920.3 919.422   4
   3  -1  -9 48072.0 1198.64  31
  -3   1   9 50851.8 1167.83  34
   3  -1   9 48090.7 1192.81   1
   3  -1   9 51489.4 833.772  11
   3   1   9 49117.6 1083.10   3
   3  -1   9 48735.8 1189.47   6
  -3  -1   9 49793.2 1210.19  34
   3  -1   9 48421.7 1179.12   3
   3  -1   9 45285.6 839.722  35
   3  -1  -9 48761.2 807.001  11
   3   1 -10 15567.9 536.836   4
   3  -1  10 13898.5 483.499  35
   3   1  10 15364.0 584.873   6
   3  -1  10 15906.3 714.582   6
   3  -1 -10 14798.3 439.251  11
   3   1  10 15412.1 650.178   3
   3  -1  10 15364.7 446.619  11
  -3   1  10 15228.6 684.809  34
  -3  -1  10 15531.9 715.699  34
  -3  -1  10 15808.9 624.791   2
   3  -1  10 14699.9 686.620   1
   3  -1 -10 14723.2 706.260  31
   3  -1  10 16063.9 720.566   3
   3  -1  11 51425.1 1354.23   3
  -3   1 -11 53854.1 1171.66  31
  -3  -1  11 55429.2 1212.63   2
   3  -1  11 51600.4 946.445  35
   3  -1 -11 51753.7 1357.40  31
   3  -1  11 53274.3 1355.31   6
   3   1  11 54113.4 1163.09   6
   3   1 -11 54676.7 1065.64   4
  -3  -1 -11 55566.2 916.078  36
  -3  -1  11 55198.9 1403.74  34
  -3   1  11 54386.9 1357.54  34
   3  -1  11 54049.6 1360.90   1
   3   1  11 51795.9 1255.57   3
  -3  -1 -12 6267.08 297.059  36
   3  -1  12 5480.02 473.918   6
   3  -1 -12 5699.37 483.268  31
  -3   1  12 5571.66 453.408  34
   3   1  12 5314.24 426.477   3
  -3  -1  12 6216.08 504.033  34
   3   1  12 5821.13 411.866   6
   3  -1  12 5377.79 474.211   3
   3   1 -12 6278.97 386.284   4
  -3  -1  12 5793.14 424.490   2
   3  -1  12 5692.05 463.404   1
  -3   1 -12 6210.31 423.545  31
   3  -1  13 1178.67 244.465   6
   3   1  13 802.637 194.594   3
   3  -1  13 943.565 204.334   1
   3   1  13 988.746 181.859   6
   3   1 -13 1009.24 168.706   4
  -3   1 -13 1014.69 184.625  31
  -3   1  13 1110.92 223.401  34
  -3  -1 -13 985.865 114.675  36
  -3  -1  13 885.230 218.294  34
   3  -1  13 912.144 214.399   3
   3  -1 -13 1414.80 280.240  31
  -3  -1  13 1305.87 263.702  33
  -3  -1  14 819.633 229.757  33
   3  -1  14 1178.09 234.086   1
  -3  -1  14 1087.29 244.797  34
   3  -1  14 1167.95 266.934   6
   3   1 -14 1296.25 228.041   4
  -3   1 -14 1032.81 200.523  31
   3   1  14 858.038 190.425   6
   3  -1 -14 1000.98 240.052  31
   3   1  14 729.659 188.393   3
  -3   1  14 1078.99 254.774  34
   3  -1  14 740.324 194.433   3
   3   1 -15 1271.64 257.279   4
   3  -1 -15 626.691 245.184  31
   3   1  15 228.781 135.992   3
   3  -1  15 455.760 172.297   1
   3  -1  15 429.288 192.044   3
  -3   1 -15 488.558 164.074  31
  -3  -1  15 368.764 184.417  33
  -3   1  15 544.087 340.662  34
   3  -1  15 530.998 207.501   6
   3   1  15 417.269 142.347   6
  -3  -1  15 220.581 193.591  34
  -3  -1  16 4768.96 545.526  33
   3  -1  16 6104.50 541.274   1
   3   1  16 5953.68 521.777   6
   3   1  16 5640.32 522.233   3
  -3  -1  16 5208.83 538.115  34
  -3   1  16 5868.63 559.250  34
   3  -1  16 5790.77 547.396   6
  -3   1 -16 6471.74 516.675  31
   3  -1  16 5121.59 531.779   3
   3   1  17 8390.60 608.095   6
   3  -1  17 7821.84 650.715   6
  -3  -1  17 8357.66 717.892  33
   3   1  17 8458.70 644.318   3
  -3   1  17 7510.44 647.564  34
  -3   1  17 7785.02 687.440  33
  -3  -1  17 8157.94 704.524  34
   3  -1  17 7687.98 660.139   3
   3   1 -17 7908.18 647.978  31
   3  -1  17 8588.26 651.493   1
  -3  -1  17 8467.81 613.600   1
  -3   1 -17 9376.39 643.657  31
  -3  -1  18 382.073 186.345  33
  -3  -1  18 405.633 168.008  34
   3  -1  18 378.272 146.148   6
   3   1  18 613.718 188.086   6
  -3  -1  18 415.296 167.249   1
   3   1  18 423.021 172.409   3
  -3   1 -18 605.337 187.226  31
  -3   1  18-69.5348 225.847  34
   3  -1  18 454.222 197.719   1
   3  -1  18 7.42612 201.064   3
   3   1 -18 392.415 181.839  31
  -3  -1  19 107.372 144.384  34
   3   1  19 67.0312 134.588   3
  -3   1 -19 202.129 129.299  31
  -3  -1  19 174.704 134.465   1
  -3   1  19 419.328 221.137  33
   3   1  19 292.717 144.998   6
   3   1 -19 354.490 204.166  31
   3  -1  19 327.847 201.118   3
   3  -1  19 214.112 137.696   6
  -3  -1  19 420.879 219.954  33
  -3   1  19 268.288 194.861  34
   3   1  20 254.804 137.864   3
  -3   1  20 391.854 203.000  34
   3   1  20 20.9419 92.8359   6
  -3   1  20 305.279 221.910  33
   3  -1  20 152.100 142.376   6
   3  -1  20 301.875 194.366   3
  -3  -1  20-83.6735 181.550  33
  -3  -1  20 98.5214 196.533  34
  -3  -1  20 357.185 156.612   1
  -3   1 -20 338.222 149.033  31
   3   1 -20 625.924 246.619  31
  -3   1  21 1853.31 381.234  33
   3  -1  21 2124.10 392.322   6
  -3  -1  21 1605.47 352.469  33
   3   1  21 1999.47 377.211   3
  -3  -1  21 1812.48 387.773   6
  -3  -1  21 2487.48 380.182   1
  -3   1 -21 2420.64 380.726  31
  -3  -1  21 1784.14 358.014  34
   3   1 -21 2052.17 388.810  31
   3  -1  21 1662.33 351.359   3
   3   1  21 1910.15 335.054   6
   3  -1  22 1411.06 338.511   6
   3   1 -22 2203.99 427.161  31
  -3  -1  22 1421.87 340.587   6
  -3   1  22 1766.96 360.075   6
  -3  -1  22 1294.42 332.779  33
  -3  -1  22 1769.45 328.846   1
   3   1  22 1177.23 287.276   3
   3   1  22 1315.43 297.957   6
  -3   1  22 1024.38 310.433  33
   3  -1  22 1203.60 313.141   3
  -3  -1  23 11148.6 984.534  33
   3  -1  23 10736.8 891.817   6
   3   1  23 12268.3 879.646   6
  -3   1  23 10743.2 873.240   6
   3  -1  23 10205.9 893.878   3
  -3  -1  23 10859.0 938.418   6
   3   1  23 10828.2 883.845   3
   3   1 -23 11407.4 920.491  31
  -3   1  23 10070.9 925.073  33
  -3   1  24 913.442 294.612   6
   3  -1  24 884.198 284.738   6
  -3  -1  24 570.136 259.859  33
   3   1  24 624.187 233.707   3
  -3  -1  24 546.711 214.573   6
   3  -1  24 630.166 246.798   3
   3   1 -24 831.513 262.818  31
  -3   1  24 662.680 243.661  33
   3  -1  25 406.653 203.942   6
   3   1  25 516.289 199.064   3
  -3  -1  25 866.070 318.542  33
   3   1 -25 627.808 251.729  31
  -3   1  25 420.367 211.103   3
   3  -1  25 295.402 204.700   3
  -3   1  25 894.096 259.679   6
  -3   1  25 561.144 217.815  33
  -3  -1  25 865.732 293.627   6
  -3  -1 -26 19134.5 1157.48  32
   3  -1 -26 18359.8 614.394  30
  -3  -1 -26 19374.8 613.792  26
  -3   1  26 19834.9 1290.74   3
   3  -1  26 19111.9 622.918  29
   3   1 -26 19251.2 1255.31  31
   3   1 -26 18396.2 613.849  30
  -3  -1  26 18846.5 597.092  29
  -3  -1 -26 18964.2 630.683  30
   3  -1  26 18576.8 603.666  23
   3   1  26 19138.9 1240.59   3
   3  -1 -26 19413.0 626.120  26
  -3  -1  26 18968.2 624.091  21
  -3   1 -26 19728.4 624.573  30
   3  -1 -27 904.769 140.478  30
  -3   1 -27 687.905 130.129  30
  -3  -1  27 822.305 147.665  21
   3   1  27 741.637 124.633  29
   3  -1 -27 850.186 136.719  26
   3  -1  27 906.071 147.691  29
  -3  -1 -27 920.472 158.023  30
   3  -1  27 844.667 136.893  23
   3   1 -27 1116.34 177.047  30
  -3  -1 -27 900.465 148.889  26
  -3  -1  28 5330.21 329.935  29
   3   1 -28 5790.96 357.527  30
   3  -1  28 5588.37 343.871  29
  -3  -1 -28 5800.44 349.594  26
   3  -1  28 5560.59 338.644  23
   3   1  28 5600.72 333.576  21
   3  -1 -28 5244.73 335.211  26
   3   1  28 5809.06 344.859  29
   3  -1 -28 5082.75 336.550  30
  -3  -1 -28 5534.14 350.683  30
  -3   1 -28 5447.59 339.249  30
  -3  -1  28 4896.86 330.792  21
   3  -1 -29 1989.93 212.179  26
  -3  -1 -29 1881.46 212.665  30
   3   1  29 1929.16 203.492  29
  -3   1  29 1792.00 207.493  21
   3  -1  29 1842.03 205.675  29
   3   1  29 2319.78 222.199  21
  -3  -1  29 1867.57 198.980  29
   3  -1 -29 1772.97 208.299  30
  -3  -1  29 2206.80 226.514  21
  -3  -1 -29 1978.95 211.071  26
   3   1 -29 1941.77 215.423  30
  -3   1 -29 2086.79 215.873  30
   3  -1  29 2123.06 215.085  23
   3  -1 -30 6721.41 378.575  26
  -3   1  30 6083.08 365.239  21
   3  -1  30 7499.03 390.942  23
  -3  -1 -30 6577.97 383.711  30
   3  -1 -30 6886.55 387.643  30
  -3   1 -30 6814.14 380.599  30
  -3  -1  30 6932.35 379.476  29
   3   1 -30 6945.33 389.955  30
  -3  -1 -30 7045.53 378.381  26
   3   1  30 7048.97 377.499  21
   3   1  30 6771.29 370.576  29
  -3  -1  30 6686.27 381.514  21
   3  -1  30 7038.34 383.311  29
   3   1  31 1930.81 204.335  29
   3   1 -31 2142.94 227.253  30
  -3  -1  31 2129.42 214.436  29
  -3  -1 -31 2095.84 215.367  26
   3  -1 -31 2045.51 217.202  30
  -3  -1 -31 2283.07 233.019  30
   3  -1 -31 2054.76 217.915  26
   3  -1  31 1959.23 212.492  29
  -3   1  31 1959.32 213.984  21
  -3  -1  31 2152.73 219.105  21
   3   1  31 2226.59 217.918  21
  -3   1 -31 2469.87 233.370  30
   3  -1  32 13477.9 524.631  29
   3   1 -32 13864.0 539.377  30
   3  -1 -32 12996.0 527.796  30
  -3  -1  32 14270.9 531.153  29
  -3   1  32 13066.3 529.374  21
  -3   1 -32 14108.4 542.613  30
  -3  -1  32 13279.3 531.255  21
   3   1  32 13159.9 506.588  29
  -3  -1 -32 13918.4 529.991  26
  -3  -1 -32 14115.1 547.632  30
   3  -1 -32 13659.5 535.568  26
   3   1  33 161.329 81.3157  29
  -3   1 -33 241.804 101.376  30
  -3  -1  33 225.931 98.2140  29
  -3  -1 -33 241.388 93.2081  26
  -3   1  33 253.764 105.600  21
   3  -1 -33 198.900 101.728  30
  -3  -1 -33 121.787 101.663  30
   3  -1  33 129.077 86.0089  29
  -3  -1  33 175.166 89.5047  21
   3   1 -33 199.204 117.240  30
  -3  -1 -34 1016.12 155.893  30
  -3  -1  34 1185.91 156.091  29
  -3  -1 -34 1340.87 168.320  26
  -3   1  34 1193.61 165.581  21
  -3  -1  34 1017.06 155.547  21
   3  -1 -34 1201.24 167.309  30
  -3   1 -34 1211.06 168.954  30
   3   1 -34 1152.82 165.517  30
   3  -1  34 1137.79 157.677  29
   3   1  34 1143.17 150.603  29
   3  -1  35 1433.60 174.301  29
   3   1 -35 1427.21 182.353  30
   3   1  35 1567.32 172.921  29
  -3   1 -35 1466.99 175.211  30
   3  -1 -35 1379.74 179.948  30
  -3  -1  35 1299.83 162.967  21
  -3   1  35 1545.64 197.372  21
  -3  -1 -35 1436.05 184.943  30
  -3  -1  35 1451.38 161.685  29
  -3  -1  36 659.327 116.426  21
   3   1  36 738.726 117.400  29
  -3   1  36 629.808 128.180  21
  -3  -1 -36 595.911 124.858  30
   3  -1 -36 651.359 123.497  30
  -3   1 -36 725.671 129.777  30
   3   1 -36 658.650 131.099  30
   3  -1  36 712.285 123.050  29
  -3  -1  36 581.886 110.117  29
  -3  -1  37 382.052 96.4035  21
  -3   1  37 359.237 98.3125  21
   3   1 -37 378.474 104.431  30
  -3   1 -37 173.519 79.0146  30
   3  -1  37 295.123 94.0310  29
   3  -1 -37 405.181 108.859  30
  -3  -1  37 332.220 86.4598  29
  -3  -1 -37 360.090 115.299  30
   3   1  37 351.984 82.8654  29
  -3  -1  38 406.435 93.3398  21
   3  -1  38 432.789 97.6632  29
   3   1 -38 468.529 110.898  30
   3  -1 -38 470.170 105.724  30
  -3   1 -38 443.833 97.1102  30
  -3  -1  38 531.509 93.0432  29
  -3  -1 -38 496.864 112.828  30
   3   1  38 490.265 85.4391  29
  -3   1  38 307.152 91.8689  21
  -3  -1  39 1265.47 135.072  21
   3  -1  39 1203.95 132.065  29
   3   1 -39 1471.94 154.952  30
  -3  -1 -39 1391.99 156.183  30
  -3   1 -39 1252.61 137.773  30
   3  -1 -39 1414.26 153.348  30
  -3  -1  39 1301.10 127.457  29
  -3   1  39 1307.65 139.792  21
  -3  -1  40 13.0660 40.1372  29
   3  -1  40-1.49894 49.9905  29
  -3  -1  40 69.0648 66.7344  21
  -3   1 -40 18.4753 51.0253  30
  -3  -1 -40 8.58073 60.4486  30
   3  -1 -40 20.0319 57.6697  30
  -3   1  40-28.0731 48.7938  21
   3  -1 -41 3427.82 196.275  30
  -3  -1  41 3379.17 181.472  21
  -3   1 -41 3480.90 185.401  30
  -3   1  41 3201.59 178.302  21
   3  -1  41 3288.95 177.655  29
  -3  -1 -41 3323.72 191.745  30
   3  -1 -42 144.253 53.3784  30
  -3  -1 -42 91.4218 50.0418  30
   4   1   0 15785.2 483.723   8
   4  -1   0 16061.3 294.428  32
   4  -1   0 14286.1 387.174   6
   4  -1   0 13936.6 404.904  37
   4  -1   0 14623.1 356.157   5
   4   1   0 15233.4 399.355   7
   4  -1   0 15282.4 434.458   4
   4  -1   0 15265.7 328.651   7
   4  -1  -1 21249.6 417.956   7
   4  -1   1 20416.6 271.643  32
   4  -1   1 20344.7 465.348   4
   4  -1  -1 20918.3 457.643   6
   4   1   1 20401.7 480.992   7
   4  -1  -1 20714.5 490.565  37
   4  -1   1 19196.8 432.966   5
   4  -1   1 19836.5 363.421   7
   4  -1  -1 20621.2 541.715   4
   4   1   1 20101.1 436.140   5
   4   1   1 21967.7 549.587   8
   4   1  -1 20210.8 460.426   7
   4  -1   1 20129.5 476.378   6
  -4  -1   2 41681.7 604.113   9
   4  -1  -2 39455.1 687.712  37
   4  -1  -2 40310.0 633.331   7
   4  -1   2 39631.7 516.468   7
   4  -1  -2 39034.2 787.866   4
   4   1   2 40379.4 729.417   8
   4   1   2 40822.4 705.350   7
   4  -1   2 38558.3 595.338   4
   4  -1   2 39182.7 701.108   6
   4   1  -2 39749.7 656.721   7
   4   1   2 40255.4 631.139   5
   4  -1   2 40822.3 776.721   1
   4  -1   3 37256.5 790.436  11
   4   1   3 40002.3 739.181   7
   4   1   3 40157.5 706.606   8
  -4  -1  -3 38709.8 667.843  32
   4  -1  -3 39052.3 834.790   4
   4   1   3 39613.2 656.386   5
   4  -1  -3 38875.7 717.613  37
   4  -1   3 39911.9 716.156   3
  -4  -1   3 40800.4 654.416   9
   4  -1   3 39757.6 823.303   1
   4  -1   3 39433.3 749.287   6
   4  -1   3 38130.8 549.371   4
   4  -1   3 37917.0 545.142   7
   4   1  -3 39975.7 681.892   7
  -4   1   3 37128.7 680.343   9
   4   1   3 39200.7 573.449   6
   4  -1  -4 58118.1 903.728  37
   4   1   4 57833.0 734.147   6
   4  -1   4 60909.2 993.081   6
   4  -1  -4 53853.7 940.051  11
   4  -1  -4 59295.7 1000.28  31
  -4   1   4 55123.6 883.528   9
   4  -1   4 55685.6 606.315   4
   4   1  -4 57016.3 862.919   7
  -4  -1   4 58521.3 863.031   9
  -4  -1  -4 60707.0 618.344  35
   4  -1   4 58737.6 739.649   7
   4  -1   4 57753.8 1060.93   1
   4  -1  -4 58997.7 1077.68   4
   4  -1   4 60256.4 939.613   3
   4   1   4 60108.9 847.028   8
  -4  -1  -4 57817.3 847.186  32
   4  -1   4 56435.1 966.552  11
   4  -1   5 132192. 1480.45  11
   4   1  -5 132080. 1384.96   7
   4  -1   5 141532. 1558.96   3
  -4   1  -5 133809. 971.844   8
   4   1   5 132237. 1239.13   8
   4  -1  -5 134404. 1709.30   4
   4  -1   5 128390. 1289.28  35
   4  -1  -5 140633. 1481.75  37
   4  -1  -5 132228. 1613.98  31
  -4   1   5 136352. 1460.82   9
   4  -1  -5 123483. 1445.59  11
  -4  -1   5 134103. 1429.49   9
   4  -1   5 136051. 1578.22   6
  -4  -1  -5 132985. 1353.35  32
   4   1  -5 131996. 623.675  37
   4   1   5 136064. 1214.70   6
  -4  -1  -5 135887. 836.952  35
   4  -1   5 127205. 1662.96   1
   4   1   5 134358. 1395.18   3
   4  -1   6 4427.19 309.690   6
   4   1  -6 4509.51 273.842   7
  -4   1  -6 4620.16 174.013   8
   4  -1  -6 5219.54 301.731  37
   4  -1   6 5008.89 360.466   1
   4  -1   6 4797.74 288.770  11
   4   1   6 4439.33 232.918   8
  -4   1   6 4456.89 285.820   9
   4   1   6 5002.87 291.810   3
   4   1   6 4452.80 239.992   6
   4  -1   6 4351.95 243.337  35
   4  -1   6 4475.40 301.530   3
  -4  -1  -6 4638.42 271.205  32
   4   1  -6 4487.38 140.941  37
   4   1  -6 4518.75 263.497   4
   4  -1  -6 4357.49 417.321   4
   4  -1   7 19415.4 512.471  35
   4  -1   7 18782.5 662.727   6
   4  -1   7 20674.6 578.153  11
   4   1   7 20161.0 543.538   6
  -4  -1   7 20641.4 613.464   2
   4  -1  -7 19121.9 601.643  37
   4  -1   7 19617.6 667.853   3
   4   1  -7 20152.2 352.874  37
   4  -1   7 19974.7 726.500   1
  -4   1   7 18682.5 280.533   1
   4   1   7 19832.3 490.028   8
  -4  -1  -7 19161.5 593.231  32
   4   1   7 20945.6 633.486   3
   4  -1  -7 18518.1 697.528  31
  -4   1  -7 21663.2 369.163   8
   4  -1  -7 20594.3 744.190   4
   4  -1  -7 18581.8 550.700  11
  -4  -1  -7 18118.2 234.710  10
  -4   1   7 20034.5 660.985   9
   4   1  -7 20670.3 574.174   4
  -4   1   8 100350. 766.421   1
   4  -1  -8 107834. 1736.20   4
   4   1   8 107565. 1346.04   6
   4  -1   8 105013. 1648.43   6
  -4   1  -8 101796. 1255.61  31
  -4  -1   8 105126. 1439.50   2
   4   1  -8 106424. 1351.61   4
   4  -1  -8 98185.5 1265.11  11
   4  -1   8 110700. 1329.87  11
  -4  -1  -8 105571. 1417.08  32
   4   1   8 105471. 1117.36   8
   4  -1  -8 99886.8 1682.08  31
   4   1   8 105293. 1510.52   3
   4  -1   8 95488.3 1175.55  35
   4  -1   8 99566.0 1684.12   1
   4  -1  -8 103928. 1464.56  37
   4  -1   8 100838. 1602.40   3
   4  -1   9 32793.9 726.121  11
   4   1   9 31697.7 623.161   8
  -4   1   9 29917.9 475.905   1
   4   1   9 30466.3 769.013   6
   4  -1   9 29598.9 965.768   1
  -4  -1   9 30806.8 816.930   2
   4  -1  -9 30369.5 979.275  31
   4  -1  -9 30182.5 689.990  11
   4  -1   9 28927.3 914.863   3
   4  -1  -9 31932.1 987.960   4
   4  -1   9 29774.7 927.607   6
  -4  -1  -9 30446.3 811.601  32
  -4   1  -9 31156.2 748.528  31
   4   1  -9 31200.0 767.094   4
   4  -1   9 29146.2 657.073  35
   4   1   9 29416.5 850.194   3
  -4   1  10 86410.7 1632.06  34
   4  -1  10 84866.2 1652.32   3
   4  -1 -10 89754.8 1740.46   4
   4  -1  10 85469.3 1148.13  35
   4  -1  10 84312.4 1674.24   1
   4   1  10 85564.0 1059.97   8
   4  -1 -10 88918.1 1176.71  11
  -4  -1  10 86081.1 1670.50  34
  -4   1 -10 87608.8 1362.20  31
   4   1  10 86898.4 1539.83   3
   4   1 -10 89616.4 1354.82   4
  -4  -1  10 90481.4 1455.81   2
   4   1  10 88300.8 1399.80   6
   4  -1  10 83117.7 1629.56   6
   4  -1  10 94389.5 1213.37  11
   4  -1 -10 82455.1 1683.08  31
  -4  -1 -10 87161.5 1432.46  32
  -4   1  10 87978.7 904.091   1
   4  -1  11 16378.2 768.746   3
  -4   1 -11 16981.9 638.356  31
  -4  -1  11 16520.3 774.921  34
   4   1 -11 16910.7 618.059   4
   4  -1  11 15757.5 514.907  35
   4  -1 -11 16029.7 781.062  31
   4   1  11 16943.4 649.546   6
   4  -1 -11 17700.6 512.650  11
  -4  -1  11 15895.4 646.005   2
   4  -1  11 18157.2 525.087  11
   4   1  11 16133.3 469.029   8
  -4   1  11 16369.5 751.730  34
   4  -1  11 16180.8 763.797   6
  -4   1  11 16771.5 433.135   1
   4  -1  11 17051.8 782.855   1
   4   1  11 16770.5 712.709   3
  -4  -1  12 12358.4 705.786  34
   4  -1  12 14595.4 453.013  11
  -4  -1  12 12743.5 608.213   2
   4   1 -12 13151.1 567.960   4
  -4   1  12 12277.9 679.503  34
   4   1  12 12753.9 597.294   6
   4   1  12 12199.5 638.705   3
   4  -1 -12 13701.8 441.467  11
   4  -1  12 12524.5 469.639  35
  -4   1 -12 13656.5 610.576  31
  -4   1  12 13174.6 415.250   1
   4   1  12 13338.7 429.758   8
   4  -1  12 12838.3 697.463   6
   4  -1  12 12348.7 690.210   3
   4  -1  12 12810.4 706.414   1
   4  -1 -12 12842.0 719.833  31
  -4  -1 -12 13561.7 477.446  36
   4  -1 -13 6126.28 528.152  31
   4  -1  13 6490.88 505.506   6
  -4   1 -13 7376.56 472.430  31
  -4  -1  13 7273.26 560.129  34
  -4  -1  13 6549.52 457.425   2
   4   1 -13 6792.71 429.580   4
   4   1  13 6828.84 458.768   6
  -4  -1 -13 6933.00 334.851  36
   4   1  13 6569.52 494.447   3
  -4   1  13 6911.61 531.329  34
   4  -1  13 6301.71 516.410   3
   4  -1  13 7108.81 548.534   1
   4  -1 -14 4597.30 484.008  31
   4   1  14 4497.81 422.740   3
   4  -1  14 4778.10 475.628   6
  -4  -1  14 4406.56 490.094  34
   4   1 -14 4780.78 380.097   4
  -4   1 -14 5069.15 411.089  31
   4   1  14 4512.05 395.520   6
   4  -1  14 4555.66 463.564   1
   4  -1  14 4478.42 481.159   3
  -4   1  14 4676.84 480.373  34
  -4  -1  15 47376.5 1545.68  33
   4   1  15 46834.7 1305.59   6
  -4  -1  15 48084.3 1552.62  34
   4  -1  15 45571.4 1483.14   3
   4   1 -15 50918.3 1274.16   4
  -4   1 -15 52975.4 1375.97  31
   4  -1 -15 48111.4 1541.83  31
   4  -1  15 51632.7 1532.32   1
   4  -1  15 46816.9 1471.22   6
  -4   1  15 52182.2 1572.53  34
   4   1  15 47374.9 1425.69   3
  -4  -1  16 8505.41 687.782  33
   4   1 -16 11043.8 632.225   4
  -4  -1  16 8585.04 697.169  34
   4   1  16 9199.79 654.006   3
   4  -1  16 8902.22 694.319   3
   4  -1 -16 9928.93 726.072  31
   4  -1  16 9639.96 706.259   6
  -4   1  16 9839.78 717.604  34
  -4   1 -16 10571.1 646.103  31
   4   1  16 9546.92 615.164   6
  -4   1 -17 25070.5 1025.82  31
   4  -1  17 19791.1 1059.34   3
  -4   1  17 22575.5 1110.04  34
  -4  -1  17 22153.2 1144.27  34
   4  -1 -17 22414.0 1120.02  31
   4   1  17 21213.9 1021.24   3
   4   1  17 21891.5 972.727   6
  -4  -1  17 21395.1 1121.98  33
   4  -1  17 22552.0 1110.92   6
  -4  -1  18 79.8080 188.640  33
  -4  -1  18-100.437 159.513  34
   4   1 -18-26.2356 130.151  31
   4  -1  18 237.035 220.988   6
   4   1  18 195.565 133.991   6
  -4   1  18 116.048 150.965  34
   4   1  18-62.9491 115.579   3
  -4  -1  18 46.1496 110.755   1
   4  -1  18 396.556 287.719   3
  -4   1 -18 63.4785 80.8407  31
  -4   1 -19 96.7947 94.3843  31
   4   1  19-200.151 174.683   3
  -4   1  19-42.7019 142.174  34
  -4  -1  19-111.322 169.434  33
   4  -1  19 62.0239 143.272   6
  -4  -1  19-11.7588 174.677  34
   4   1  19 55.7720 121.970   6
   4   1 -19-12.4748 126.180  31
   4  -1  19-0.98410 150.563   3
  -4   1  19-23.3724 143.949  33
  -4  -1  19 105.725 108.947   1
  -4  -1  20 3978.02 541.809  33
   4  -1  20 4121.94 525.346   3
  -4   1  20 4615.72 580.489  33
   4  -1  20 4346.19 535.156   6
  -4   1  20 3574.80 496.981  34
   4   1  20 4279.89 527.540   3
   4   1  20 4734.18 507.099   6
  -4  -1  20 4555.19 482.843   1
  -4  -1  20 4138.37 545.557  34
   4   1 -20 4447.69 533.086  31
   4  -1  21 5417.15 622.751   3
  -4  -1  21 5409.82 636.441  33
  -4  -1  21 5886.50 573.708   1
   4   1  21 5191.62 578.821   3
  -4  -1  21 4894.66 608.153  34
   4  -1  21 5028.41 589.127   6
   4   1 -21 5928.10 644.327  31
  -4   1  21 5414.08 646.400  33
  -4   1  21 5939.10 658.575  34
   4   1  21 5565.10 564.326   6
   4   1  22 9053.23 727.261   6
   4   1 -22 8985.68 802.212  31
  -4   1  22 8468.21 820.968  33
   4  -1  22 7887.95 770.857   3
   4  -1  22 8988.94 804.340   6
  -4  -1  22 8855.34 834.990  33
  -4   1  22 7838.34 783.965  34
  -4  -1  22 8749.56 822.576  34
   4   1  22 8464.39 761.516   3
  -4   1  23 143.949 255.000   6
   4   1  23 70.3613 162.897   3
  -4   1  23 264.644 220.145  33
   4  -1  23 171.852 160.112   6
   4   1 -23 59.5662 145.830  31
  -4  -1  23-123.657 198.106  33
   4   1  23 21.0768 108.021   6
  -4  -1  23 13.7154 218.860  34
  -4  -1  23 207.325 173.072   6
   4  -1  23 256.676 217.897   3
  -4   1  24 8733.56 806.369   6
  -4   1  24 7270.84 798.979  33
  -4  -1  24 7890.92 821.881  33
   4   1 -24 9006.24 852.722  31
   4  -1  24 7502.99 767.962   6
   4   1  24 7798.32 772.069   3
  -4  -1 -24 7630.51 697.458  32
  -4  -1  24 7033.08 758.468   6
   4  -1  24 6571.20 728.265   3
   4   1 -25 327.573 193.578  31
  -4   1  25 917.417 317.996   6
   4  -1 -25 480.366 221.068  37
   4  -1  25 616.384 249.165   6
  -4   1  25 997.155 345.418  33
  -4  -1 -25 649.683 220.687  32
   4  -1  25 490.431 231.005   3
   4   1  25 701.814 328.316   3
  -4  -1  25 500.665 246.635  33
  -4  -1  25 152.582 133.625   6
  -4  -1 -26 215.288 94.4007  30
   4   1  26 105.038 141.611   3
   4   1 -26 201.137 95.5662  30
   4  -1 -26 226.041 92.6888  26
   4  -1  26 179.761 87.2384  29
   4   1  26 299.099 98.9359  29
  -4  -1  26 195.721 92.1257  21
   4  -1  26 153.641 67.0672  23
   4  -1 -26 104.575 66.0224  30
  -4   1  26 368.925 207.046   3
  -4  -1  26 109.991 90.5565  29
  -4   1 -26 163.152 77.0828  30
  -4  -1 -26 234.349 86.0628  26
  -4  -1 -27 15127.9 575.886  30
   4  -1 -27 14621.6 552.863  26
   4  -1  27 15110.5 559.511  29
  -4  -1  27 13667.5 548.843  21
  -4  -1 -27 15137.5 549.487  26
   4  -1 -27 14736.9 558.199  30
   4  -1  27 14771.2 550.678  23
   4   1  27 15245.4 549.446  29
   4   1 -27 14774.5 562.489  30
  -4  -1  27 15127.3 541.302  29
  -4   1 -27 14814.3 554.347  30
   4  -1  28 2825.05 247.254  23
   4  -1 -28 3177.69 268.804  30
   4   1 -28 2958.11 260.532  30
  -4  -1  28 3213.83 257.464  29
  -4   1 -28 2962.10 254.212  30
  -4  -1 -28 3255.26 261.682  26
  -4  -1 -28 2906.29 258.118  30
   4   1  28 2766.45 241.525  29
   4  -1 -28 2649.25 254.064  26
  -4  -1  28 2682.63 252.864  21
   4  -1  28 2949.79 257.529  29
   4  -1 -29 181.932 84.5191  26
   4  -1  29 30.9356 70.0954  23
  -4  -1 -29 151.574 81.5962  26
  -4  -1 -29-4.47191 74.5813  30
  -4   1  29-32.3296 94.0107  21
   4  -1  29 135.101 101.395  29
  -4   1 -29 198.517 100.048  30
  -4  -1  29 145.465 69.4154  29
   4   1  29 164.769 77.8136  29
   4   1 -29 40.8206 82.5951  30
  -4  -1  29 44.9496 76.3224  21
   4  -1 -29 173.913 85.7501  30
  -4   1  30 632.657 141.424  21
  -4  -1  30 584.544 131.597  21
  -4   1 -30 598.157 126.793  30
   4  -1 -30 508.934 132.485  26
  -4  -1  30 509.932 115.772  29
   4  -1 -30 499.693 122.816  30
   4   1 -30 517.355 131.809  30
  -4  -1 -30 516.263 117.736  26
   4  -1  30 487.246 124.122  29
  -4  -1 -30 696.169 138.592  30
   4  -1  30 413.743 106.010  23
   4   1  30 494.635 115.820  29
   4  -1  31 5483.23 335.854  23
  -4  -1 -31 5657.99 351.690  30
  -4  -1 -31 5237.06 326.481  26
   4  -1  31 5230.07 333.393  29
   4  -1 -31 5053.84 339.020  30
   4  -1 -31 5214.12 335.373  26
   4   1 -31 4734.35 333.282  30
   4   1  31 5111.27 322.117  29
  -4   1 -31 4871.59 321.505  30
  -4  -1  31 4985.80 334.858  21
  -4  -1  31 5096.79 323.162  29
  -4   1  31 4941.03 337.290  21
  -4   1 -32 123.773 93.4580  30
  -4  -1 -32 167.803 106.579  30
   4   1 -32 109.726 93.3416  30
  -4  -1 -32 44.3552 71.8831  26
   4   1  32 85.5825 83.7284  29
   4  -1 -32 86.8114 85.3279  30
  -4  -1  32 62.0793 68.6474  29
  -4   1  32 48.0753 86.4713  21
  -4  -1  32 49.5915 86.5556  21
   4  -1  32 90.1750 91.2082  29
  -4   1  33 1640.42 195.816  21
   4   1 -33 1674.01 202.792  30
   4  -1  33 1759.09 204.624  29
  -4  -1 -33 1703.45 199.365  30
  -4  -1  33 1655.55 185.359  29
   4  -1 -33 1239.14 176.301  30
  -4  -1 -33 1817.59 198.701  26
  -4   1 -33 1656.33 195.031  30
   4   1  33 1761.90 191.785  29
  -4  -1  33 1301.16 179.758  21
   4   1  34 271.353 88.9727  29
  -4  -1 -34 307.657 96.4067  26
  -4  -1 -34 282.846 102.536  30
  -4  -1  34 224.352 92.9919  29
  -4   1  34 222.958 95.3516  21
  -4  -1  34 165.914 77.7499  21
   4  -1 -34 115.977 85.1985  30
   4  -1  34 171.893 89.1249  29
  -4   1 -34 284.416 89.8762  30
   4   1 -34 239.573 103.942  30
   4  -1 -35 264.274 98.4554  30
  -4  -1  35 113.924 66.7375  29
  -4  -1 -35 202.723 104.513  30
  -4   1 -35 166.723 78.7190  30
   4   1 -35 123.840 87.7575  30
   4  -1  35 165.261 87.2676  29
   4   1  35 282.935 88.0830  29
  -4   1  35 256.292 100.866  21
  -4  -1  35 138.281 83.3179  21
  -4  -1 -36 22.6981 80.9340  30
  -4  -1  36 131.686 71.5009  29
  -4   1 -36 9.49706 74.1716  30
   4  -1 -36-33.1824 95.4249  30
   4   1 -36-21.3793 82.5236  30
  -4  -1  36 80.6732 75.6628  21
  -4   1  36 139.472 84.1124  21
   4   1  36 0.65162 63.3691  29
   4  -1  36-4.05753 72.4052  29
  -4  -1  37 172.685 79.5857  21
   4  -1 -37 225.030 93.9001  30
  -4  -1 -37 225.018 97.8539  30
   4   1 -37 100.960 88.2272  30
  -4   1 -37 150.486 87.5635  30
  -4  -1  37 122.101 58.4114  29
   4  -1  37 98.0492 66.7327  29
  -4   1  37 143.146 90.0201  21
   4   1  37 91.8804 61.7551  29
   4  -1 -38 25.4987 69.9007  30
  -4  -1 -38 30.9857 72.8775  30
  -4   1 -38 99.4242 70.4152  30
  -4  -1  38-7.18618 63.0387  21
   4  -1  38-23.9617 64.1477  29
  -4  -1  38 40.3191 48.0798  29
  -4   1  38 110.702 71.9913  21
   4   1 -38-12.5307 76.3297  30
   4   1  38-4.27262 46.8653  29
  -4  -1  39 129.480 55.9843  29
   4  -1  39 81.6698 59.5390  29
  -4  -1  39 66.9902 59.0302  21
   4   1  39 79.9115 48.5005  29
  -4   1  39 22.2493 59.9638  21
  -4   1 -39 44.2233 57.9466  30
  -4  -1 -39 66.6302 64.2815  30
   4   1 -39 27.7110 67.6021  30
   4  -1 -39 69.4819 68.6103  30
  -4   1 -40 69.7709 48.4328  30
  -4  -1  40 32.0350 52.5759  21
   4  -1  40 62.6939 55.1573  29
  -4  -1 -40 16.1381 60.8737  30
   4  -1 -40 42.9992 55.0649  30
  -4   1  40 74.2673 55.4140  21
  -4   1  41 227.145 61.1394  21
   4  -1  41 226.855 58.3954  29
  -4   1 -41 229.361 62.5655  30
  -4  -1 -41 239.996 64.4130  30
  -4  -1  41 230.714 59.8668  21
   4  -1 -41 292.748 70.4208  30
  -4  -1 -42 1998.66 132.589  30
   5  -1   0-6.27860 52.2488   6
   5  -1   0 34.3404 50.8106  37
   5  -1   0-0.38915 42.8112   7
   5  -1   0 39.5071 43.9682   5
   5  -1   0 43.4973 55.7062   4
   5   1   0-28.0541 62.6140   7
   5   1   1 130032. 1237.97   5
   5  -1   1 128655. 1288.69   4
   5  -1  -1 131148. 1450.24   4
   5  -1   1 120751. 1333.21  10
   5   1  -1 125779. 1270.49   7
   5  -1  -1 133971. 1173.26   7
   5  -1   1 131521. 1079.89   7
   5  -1  -1 129696. 1335.50  37
   5  -1   1 134948. 1237.83   5
   5  -1   1 120607. 1267.39   6
   5   1   1 128997. 1314.03   7
   5  -1   1 129556. 663.695  32
   5  -1  -2 40157.4 837.178   4
   5   1   2 39795.5 700.985   5
   5  -1   2 40993.8 768.685   6
   5  -1  -2 39403.2 677.249   7
   5  -1   2 38348.3 736.133  10
   5   1  -2 37837.8 709.087   7
   5  -1  -2 40422.7 746.324  37
   5  -1   2 39518.6 593.204   7
   5   1   2 39638.4 779.919   8
   5  -1   2 38833.9 672.400   4
   5   1   2 39696.6 752.762   7
  -5  -1   2 40070.3 660.292   9
   5   1   3 7872.67 348.879   7
   5  -1  -3 8493.25 338.432   7
   5  -1   3 7888.14 357.031   6
   5   1   3 7754.83 292.236   6
   5  -1   3 7916.32 330.308  10
  -5   1   3 7052.28 325.574   9
   5   1  -3 8090.03 335.135   7
   5  -1  -3 9087.14 374.590  31
   5  -1  -3 7579.64 336.753  37
   5  -1  -3 8007.42 335.953  12
   5  -1   3 7961.24 281.745   7
  -5  -1  -3 7615.34 307.092  32
  -5  -1   3 8106.00 316.673   9
   5  -1   3 7744.19 388.374  11
   5  -1   3 7961.71 290.836   4
   5  -1  -3 8892.27 418.510   4
   5   1   3 7951.64 341.448   8
   5   1   3 7804.53 322.833   5
   5   1   4 25708.2 663.179   7
   5  -1   4 24803.1 688.347  11
   5  -1   4 25335.0 488.528   4
   5  -1   4 25533.5 537.343   7
   5  -1   4 27297.5 694.554   6
   5   1   4 25246.1 541.130   6
  -5  -1  -4 25068.7 572.978  32
  -5   1   4 25180.1 633.319   9
   5  -1  -4 24958.5 617.976  12
   5   1   4 25696.7 593.844   8
   5  -1  -4 25342.2 737.369   4
   5   1  -4 25109.5 615.405   7
   5  -1  -4 26775.7 639.052  37
   5  -1  -4 26784.0 700.826  31
   5  -1   4 26468.7 658.587   3
  -5  -1   4 26237.5 604.252   9
   5  -1   4 25805.6 586.763  10
   5   1  -5 10987.6 421.334   7
   5   1   5 11894.8 396.016   6
   5  -1   5 11793.4 494.038   6
  -5   1   5 10810.9 440.851   9
   5  -1  -5 11718.7 506.447  31
  -5  -1   5 12119.8 446.319   9
   5  -1   5 12125.1 477.085   3
   5  -1  -5 11279.6 436.075  37
  -5  -1  -5 12184.1 262.636  35
  -5   1  -5 12229.7 300.612   8
   5  -1   5 12088.6 481.694  11
   5   1   5 12173.7 402.928   8
   5  -1   5 11359.5 318.016   4
   5  -1   5 11711.4 388.474   7
  -5   1  -5 10882.6 218.316  31
   5  -1  -5 12066.9 568.710   4
  -5  -1  -5 11743.8 406.517  32
   5  -1  -5 12057.7 453.321  12
  -5   1   6 22150.6 313.819   2
   5  -1  -6 22249.4 755.715   4
  -5   1  -6 22965.5 380.870   8
  -5  -1   6 22890.6 655.780   9
   5  -1  -6 21832.4 633.882  37
   5   1  -6 21936.4 622.365   7
   5   1   6 22558.8 569.742   6
   5   1  -6 22354.0 336.933  37
  -5   1   6 22037.0 653.282   9
   5   1   6 22777.6 545.202   8
   5  -1   6 23281.1 675.584  11
   5   1  -6 22929.1 633.661   4
   5  -1  -6 22448.4 647.090  12
  -5  -1  -6 22861.9 599.160  32
   5  -1  -6 19969.6 700.999  31
  -5  -1  -6 22226.7 296.380  35
  -5   1  -6 22726.1 406.603  31
   5   1   6 21584.0 626.798   3
   5   1  -7 20411.0 355.690  37
   5  -1   7 22627.0 765.764   6
   5  -1   7 19999.9 756.419   1
   5   1   7 20694.2 502.053   8
  -5   1   7 20667.8 325.496   2
  -5   1  -7 20788.2 458.335  31
   5  -1   7 21576.9 644.958  11
  -5   1  -7 20865.6 335.406   8
  -5  -1  -7 20736.2 592.597  32
   5  -1  -7 19950.9 624.714  37
  -5   1   7 19408.7 649.093   9
   5  -1   7 20213.0 695.042   3
   5   1  -7 21406.2 629.658   4
   5   1   7 19685.6 633.019   3
   5  -1  -7 20028.9 737.698  31
   5   1   7 21066.5 580.007   6
   5  -1  -7 21197.7 768.030   4
   5  -1  -8 35490.4 1028.47  31
   5   1  -8 37846.0 862.044   4
   5  -1  -8 37806.3 1066.74   4
   5  -1   8 35943.3 1044.70   1
  -5  -1   8 36847.5 864.742   2
  -5   1   8 37359.4 943.233   9
   5   1   8 36768.1 662.888   8
   5   1   8 37323.7 821.389   6
   5  -1   8 39555.9 870.602  11
   5   1  -8 37854.7 546.193  37
  -5   1  -8 37361.9 691.036  31
   5  -1   8 37695.4 997.779   6
   5  -1  -8 38252.1 902.552  37
  -5  -1  -8 36890.1 839.735  32
   5  -1   8 36477.2 722.886  35
   5  -1   8 37427.8 991.763   3
   5   1   8 36775.5 918.486   3
   5   1   9 32219.6 903.008   3
   5   1  -9 31956.2 819.748   4
   5   1   9 32701.4 821.750   6
  -5  -1   9 32163.2 833.682   2
   5  -1   9 31278.1 1015.06   1
   5   1  -9 32162.6 562.681  37
   5   1   9 32930.3 627.064   8
   5  -1  -9 31568.1 854.179  37
   5  -1   9 31206.1 961.431   3
   5  -1   9 30738.4 678.282  35
  -5  -1  -9 31324.3 817.703  32
   5  -1  -9 30701.4 1010.01  31
   5  -1   9 35392.9 822.282  11
   5  -1   9 31267.5 952.680   6
  -5   1  -9 32804.8 715.933  31
   5  -1  -9 32890.2 1024.47   4
   5   1 -10 2010.99 222.451   4
   5   1  10 2332.29 261.089   3
   5  -1  10 2000.68 283.094   6
   5   1 -10 2146.59 160.289  37
   5  -1 -10 2420.30 314.547  31
  -5  -1  10 1958.28 221.448   2
   5  -1  10 2771.21 230.837  11
   5  -1  10 2214.33 293.931   1
  -5   1 -10 2492.77 221.492  31
   5  -1 -10 2259.57 242.711  37
   5   1  10 2187.53 224.311   6
   5  -1  10 1859.69 252.472   3
  -5   1  10 2415.88 151.671   1
   5  -1 -10 2410.35 307.784   4
   5  -1  10 2127.61 184.907  35
   5   1  10 2288.42 168.614   8
   5  -1 -11 25740.2 1017.95  31
  -5  -1  11 23697.1 790.840   2
   5   1  11 23584.1 528.367   8
   5  -1  11 24573.3 617.559  35
   5   1  11 23941.4 779.451   6
   5  -1 -11 25494.6 977.961   4
  -5   1 -11 26401.5 756.740  31
  -5   1  11 25124.3 525.406   1
   5  -1  11 24156.5 940.201   6
   5  -1  11 27516.0 699.564  11
  -5  -1  11 23447.7 932.142  34
   5  -1  11 22737.6 924.438   3
  -5  -1 -11 24916.4 792.826  32
   5   1 -11 23608.0 577.504  37
  -5   1  11 25019.2 926.017  34
   5   1 -11 24295.2 772.512   4
   5   1  11 23499.2 856.811   3
   5  -1 -11 23482.0 796.760  37
  -5   1  12 15315.3 767.887  34
   5  -1 -12 16420.8 536.887  11
  -5   1  12 16251.9 448.555   1
  -5  -1  12 15214.2 662.206   2
   5  -1  12 17759.4 555.427  11
   5  -1  12 15025.3 771.856   3
   5  -1 -12 14909.2 664.950  37
   5   1  12 15216.7 654.848   6
   5  -1  12 15868.3 781.412   6
   5  -1 -12 16879.6 823.699   4
   5   1  12 15143.2 722.407   3
  -5  -1  12 14080.8 759.151  34
  -5  -1 -12 15853.2 661.612  32
  -5   1 -12 16138.7 633.806  31
   5  -1  12 15527.3 502.566  35
   5   1 -12 16075.1 649.714   4
   5  -1 -12 14919.6 800.186  31
   5   1  13 49.1958 108.004   6
   5  -1  13 82.5336 134.223   3
   5  -1 -13 277.006 169.540  31
   5  -1  13 136.213 75.3024  11
   5  -1 -13-95.9316 108.896  37
   5  -1  13 284.230 171.710   6
   5  -1 -13 48.9144 45.2799  11
  -5   1  13 13.7902 128.686  34
   5   1 -13 98.6262 117.621   4
  -5  -1  13 36.8046 101.699   2
  -5  -1  13-45.3673 193.417  34
  -5   1 -13 123.098 94.6262  31
   5   1  13 241.589 162.419   3
   5  -1  14 279.063 219.464   6
  -5   1 -14 254.623 121.789  31
   5  -1  14-52.2412 151.248   3
  -5  -1  14 681.621 191.886   2
   5   1 -14 145.581 94.7678   4
  -5  -1 -14 258.741 162.313  32
  -5  -1  14 137.549 164.667  34
   5  -1 -14 156.858 174.565  31
   5  -1 -15 11582.6 777.538  31
  -5  -1 -15 12008.9 666.366  32
  -5   1  15 10839.6 736.215  34
   5   1  15 11236.7 645.011   6
   5   1 -15 12381.8 653.491   4
   5   1  15 11890.1 724.763   3
   5  -1  15 10879.5 742.987   6
  -5   1 -15 12703.4 650.606  31
  -5  -1  15 10262.8 726.439  34
   5  -1  15 10310.4 724.518   3
  -5   1  16 12524.8 812.854  34
   5  -1 -16 11885.4 806.137  31
  -5   1 -16 13369.7 691.482  31
  -5  -1  16 11179.6 786.978  34
   5  -1  16 11549.9 787.442   3
   5   1 -16 13475.5 701.598   4
   5   1  16 12088.0 758.252   3
   5  -1  16 11302.8 757.770   6
  -5  -1 -16 14244.1 752.897  32
   5   1  16 12667.2 712.447   6
   5  -1 -17 24719.7 1190.88  31
   5  -1  17 23799.0 1153.09   6
  -5  -1  17 23419.0 1172.03  34
   5   1  17 25811.9 1063.05   6
   5   1  17 25349.3 1137.19   3
   5  -1  17 23359.8 1147.55   3
  -5  -1 -17 25652.2 1042.74  32
  -5   1  17 26399.8 1216.60  34
   5   1 -17 28864.2 1058.30   4
  -5  -1  17 22958.9 1185.47  33
   5  -1 -18 1837.12 351.863  31
  -5  -1 -18 1914.40 299.866  32
  -5   1  18 2477.06 406.615  34
   5   1  18 2355.57 370.047   3
   5   1 -18 1888.89 354.948  31
   5   1  18 1949.90 304.183   6
  -5  -1  18 2111.70 369.575  34
   5  -1  18 2096.88 370.222   3
  -5  -1  18 2382.56 407.310  33
   5  -1  18 2033.11 355.682   6
  -5  -1  19 5140.40 592.869  33
  -5  -1 -19 5363.82 507.533  32
   5   1 -19 5963.25 615.890  31
  -5   1  19 5058.37 570.738  34
   5  -1  19 5053.93 573.581   3
  -5  -1  19 6151.53 545.481   1
  -5  -1  19 5377.62 602.764  34
   5   1  19 5800.12 536.854   6
   5  -1  19 5030.55 562.562   6
   5   1  19 5591.50 571.832   3
  -5  -1 -20 1586.15 303.718  32
  -5  -1  20 1251.77 314.133  34
   5   1  20 1046.14 240.509   6
   5  -1 -20 1032.32 259.058  37
   5   1 -20 1105.31 274.992  31
  -5  -1  20 1349.72 264.589   1
   5  -1  20 1412.86 323.430   6
  -5  -1  20 1261.25 332.285  33
  -5   1  20 1207.21 323.006  33
   5   1  20 1361.86 299.593   3
  -5   1  20 1302.02 310.923  34
   5  -1  20 1006.80 270.216   3
   5  -1 -21 2267.95 356.360  37
  -5   1  21 1932.90 397.592  33
  -5  -1 -21 2617.50 373.196  32
  -5  -1  21 2038.65 407.411  34
   5  -1  21 2094.89 401.280   3
   5   1 -21 2503.29 424.304  31
  -5  -1  21 1890.51 382.854  33
   5   1  21 1969.46 330.458   6
  -5   1  21 2440.82 432.512  34
  -5  -1  21 2580.86 376.828   1
   5  -1  21 2521.42 419.717   6
   5   1  21 2277.56 392.641   3
  -5   1  22 1273.61 347.446  34
   5   1  22 1360.69 286.768   6
   5   1 -22 1813.18 377.384  31
   5  -1  22 894.326 260.891   3
  -5  -1 -22 1503.55 300.725  32
   5  -1  22 1097.04 295.328   6
   5  -1 -22 1185.64 256.241  37
  -5  -1  22 1080.77 357.257  34
  -5   1  22 1617.88 402.538  33
  -5  -1  22 1461.12 431.365  33
   5   1  22 1109.13 274.576   3
   5  -1  23-1.20974 181.872   3
  -5   1  23 275.187 216.820  33
   5  -1 -23 167.733 123.468  37
   5  -1  23-122.737 182.478   6
   5   1 -23 232.575 166.686  31
  -5  -1  23 345.410 154.360  33
  -5  -1 -23-8.11484 149.164  32
   5   1  23 159.761 182.321   3
  -5   1  23-187.272 216.039  34
  -5   1  24 165.012 148.373   6
  -5   1  24-231.027 230.881  33
   5  -1  24-277.969 270.661   3
  -5  -1  24 214.026 186.734  33
   5   1 -24 14.3884 99.1002  31
   5  -1  24-270.203 255.023   6
   5  -1 -24 318.854 189.245  37
   5   1  24 145.054 133.585   3
  -5  -1  24 156.465 165.839   6
  -5  -1  24 67.8451 173.655  34
  -5   1  25 2000.26 410.045   6
  -5   1  25 2128.17 450.002  33
   5  -1  25 1765.73 398.694   3
   5  -1  25 1886.44 390.430   6
  -5  -1  25 1845.72 417.217  33
   5   1  25 2250.15 444.013   3
  -5  -1  25 2004.95 419.686   6
   5   1 -25 2593.78 477.019  31
   5  -1  26 54.7336 82.5227  23
   5   1  26 105.817 65.2954  29
  -5  -1 -26 99.1314 92.0417  30
  -5   1 -26 113.188 87.6386  30
  -5  -1 -26 77.9073 65.7074  26
   5  -1  26 116.123 84.1236  29
   5   1 -26 33.7221 68.1664  30
   5  -1 -26 86.6332 71.6575  30
  -5  -1  26 24.2778 63.9581  21
  -5  -1  26 46.3227 73.8633  29
   5  -1 -26 56.0912 77.6629  26
  -5  -1  27 21970.6 652.308  29
   5  -1 -27 20507.5 656.442  26
   5  -1 -27 20724.6 664.143  30
  -5  -1 -27 21294.8 650.152  26
   5  -1  27 21766.2 666.742  23
  -5  -1  27 23450.0 727.289  21
   5  -1  27 22145.6 680.694  29
   5   1 -27 21154.5 666.872  30
  -5   1 -27 21790.4 667.258  30
  -5  -1 -27 21180.1 682.780  30
   5   1  27 21476.0 656.018  29
  -5  -1  28 3278.85 281.276  21
  -5  -1 -28 2756.06 254.500  30
   5  -1  28 2906.93 255.452  23
   5   1  28 2726.14 244.178  29
   5   1 -28 3042.93 266.710  30
   5  -1 -28 3158.10 268.175  30
  -5   1 -28 3008.40 255.468  30
   5  -1 -28 2922.01 263.104  26
   5  -1  28 3148.37 267.481  29
  -5  -1  28 2936.46 247.279  29
  -5  -1 -28 3005.71 252.191  26
   5   1 -29 4315.51 311.693  30
   5   1  29 4169.36 295.567  29
  -5  -1 -29 4232.46 296.791  26
   5  -1 -29 4042.26 301.144  30
  -5   1  29 3627.00 289.057  21
  -5  -1  29 4085.95 304.328  21
  -5   1 -29 4238.55 301.243  30
  -5  -1  29 3980.24 281.791  29
   5  -1 -29 3904.58 294.468  26
   5  -1  29 4153.20 300.018  23
   5  -1  29 3945.23 298.948  29
  -5  -1 -29 3922.05 300.838  30
   5  -1  30 5134.09 329.647  23
   5   1 -30 5214.34 340.118  30
  -5   1 -30 5515.20 340.446  30
  -5   1  30 4724.28 327.226  21
  -5  -1  30 5231.39 327.679  29
  -5  -1 -30 5380.04 333.292  26
   5   1  30 5161.81 330.600  29
  -5  -1 -30 4971.23 338.156  30
   5  -1 -30 5192.12 335.577  30
  -5  -1  30 5034.94 335.209  21
   5  -1 -30 4871.52 325.392  26
   5  -1  30 5119.10 336.302  29
   5   1 -31 118.937 111.806  30
  -5  -1  31 234.155 98.1497  29
  -5   1 -31-3.00868 71.4073  30
   5  -1 -31 136.688 91.0016  26
   5   1  31 180.362 91.3092  29
  -5   1  31 175.532 102.733  21
  -5  -1  31 145.206 95.4403  21
   5  -1  31 101.380 100.130  29
  -5  -1 -31 355.370 112.700  26
  -5  -1 -31 28.8247 82.7241  30
   5  -1 -31 181.533 98.9510  30
   5  -1  31 116.085 89.9261  23
   5  -1 -32 464.400 131.114  30
   5   1  32 322.866 100.122  29
  -5  -1 -32 358.769 122.474  30
   5  -1  32 409.938 121.066  29
  -5  -1  32 486.607 110.354  29
  -5   1  32 374.958 118.039  21
   5  -1  32 400.428 107.816  23
   5   1 -32 427.142 128.161  30
  -5   1 -32 373.848 107.822  30
  -5  -1 -32 501.954 124.279  26
  -5  -1  32 284.116 115.232  21
  -5   1  33 1388.02 198.383  21
  -5  -1 -33 1627.20 194.925  30
  -5  -1  33 1409.25 182.206  21
  -5  -1 -33 1681.49 190.876  26
  -5  -1  33 1587.52 177.988  29
   5  -1  33 1672.97 202.657  29
   5  -1 -33 1324.67 178.695  30
   5   1 -33 1514.75 192.562  30
   5   1  33 1540.63 179.181  29
  -5   1 -33 1688.91 191.767  30
  -5   1  34 2050.74 220.608  21
   5   1 -34 2471.73 234.593  30
  -5  -1 -34 2380.60 211.125  26
  -5  -1  34 2032.79 212.386  21
  -5   1 -34 2251.38 211.707  30
   5  -1  34 2075.90 209.213  29
   5  -1 -34 2161.22 221.002  30
  -5  -1  34 2199.84 203.457  29
  -5  -1 -34 2315.86 233.669  30
   5   1  34 2225.03 203.844  29
  -5  -1 -35 10.2258 80.3243  30
   5   1 -35-3.16339 85.0660  30
  -5  -1  35-111.053 101.662  21
   5  -1  35 91.7580 87.2142  29
   5   1  35 41.1445 63.6118  29
  -5   1 -35 57.6739 79.5903  30
  -5   1  35 89.3167 94.7024  21
  -5  -1  35-62.0434 69.2935  29
   5  -1 -35 94.6343 83.4335  30
  -5  -1  36 142.621 88.1486  21
  -5  -1 -36 143.567 89.7298  30
   5   1 -36 180.638 100.456  30
  -5   1 -36 74.1562 74.7822  30
   5  -1  36 83.4680 71.5513  29
   5   1  36 100.011 68.9223  29
  -5  -1  36 96.6555 60.3326  29
   5  -1 -36 15.2847 92.1471  30
  -5   1  36 194.605 98.8905  21
  -5  -1  37 4669.56 280.171  21
   5  -1 -37 4238.13 270.469  30
   5   1 -37 4229.85 272.870  30
   5   1  37 4476.42 253.993  29
  -5  -1 -37 4310.13 274.813  30
  -5   1 -37 4510.51 267.088  30
  -5  -1  37 4654.13 254.095  29
  -5   1  37 4160.96 269.607  21
   5  -1  37 4302.32 261.847  29
  -5  -1  38 423.906 95.4217  21
  -5   1  38 538.406 111.209  21
   5   1  38 516.438 94.7382  29
   5  -1  38 432.940 95.7825  29
   5  -1 -38 443.325 100.993  30
  -5   1 -38 475.766 95.6775  30
  -5  -1 -38 385.352 93.4124  30
   5   1 -38 573.834 114.732  30
  -5  -1  39 309.537 85.2493  21
  -5   1  39 322.144 81.7438  21
  -5   1 -39 351.280 81.9992  30
   5  -1  39 381.001 87.8292  29
   5  -1 -39 379.007 91.8751  30
   5   1  39 421.635 78.0262  29
  -5  -1 -39 352.037 89.2753  30
   5  -1  40 24.1225 46.7318  29
  -5  -1  40-31.5096 48.8860  21
  -5   1 -40 11.9188 46.2516  30
   5  -1 -40 17.5216 58.0249  30
   5   1  40 33.4195 44.1500  29
  -5  -1 -40 38.8384 58.4476  30
  -5   1  40 4.76776 51.7387  21
  -5  -1 -41 781.384 94.3356  30
  -5   1 -41 849.930 90.4108  30
   5  -1 -41 777.665 95.2812  30
   5  -1  41 654.240 82.7453  29
  -5   1  41 642.812 88.6101  21
  -5  -1  41 635.678 86.9756  21
  -5  -1 -42 168.861 53.7545  30
   6  -1   0 25909.2 583.474   5
   6   1   0 25512.9 619.338   7
   6  -1   0 26033.6 623.331   6
   6  -1   0 26333.3 554.308   7
   6  -1   0 26409.4 667.826   4
   6   1  -1 3494.35 237.735   7
   6  -1   1 3530.80 223.215   5
   6  -1   1 3654.51 243.067   4
   6  -1   1 3436.59 198.954   7
   6  -1  -1 3867.49 269.407  37
   6   1   1 2998.49 215.523   5
   6  -1   1 3455.62 235.444   6
   6   1   1 3399.63 232.648   7
   6  -1  -1 3392.14 252.795   4
   6  -1   1 3815.18 114.971  32
   6  -1  -1 3448.68 210.041   7
  -6  -1   2 377.176 84.3927   9
   6  -1   2 376.515 75.0913   7
   6   1  -2 549.663 45.6854  12
   6   1  -2 477.889 108.984   7
   6  -1  -2 554.377 101.474  31
   6  -1   2 422.693 90.0137   5
   6  -1   2 298.202 83.7870   6
   6   1   2 393.667 91.4881   5
   6  -1  -2 389.241 89.2477   7
   6  -1   2 370.960 89.8033  10
   6  -1   2 348.469 80.4870   4
   6  -1  -2 522.311 130.382   4
   6   1   3 8206.60 395.572   7
   6  -1  -3 7050.88 345.748  37
   6  -1   3 6203.20 322.017  10
  -6  -1   3 6325.81 303.341   9
   6   1   3 7496.15 348.391   5
   6  -1   3 6247.09 290.419   4
   6   1   3 7120.37 319.293   6
   6  -1  -3 6936.11 324.314   7
  -6   1   3 6337.00 329.395   9
   6   1  -3 6365.20 323.183   7
   6  -1  -3 7073.57 347.061  31
   6  -1  -3 7318.43 408.600   4
   6  -1  -3 6971.69 323.061  12
   6  -1   3 6830.66 302.278   7
   6  -1  -4 51132.1 1008.13  31
  -6  -1   4 54339.3 925.693   9
   6  -1   4 52340.8 883.508  10
   6  -1   4 56557.7 1041.28   6
   6   1  -4 53068.3 952.127   7
   6  -1   4 56492.1 852.506   7
   6  -1  -4 53892.5 941.935  12
   6  -1  -4 53923.4 1116.62   4
   6  -1  -4 53020.8 950.996  37
   6   1   4 53284.5 939.428   5
   6   1   4 55224.8 873.386   6
   6   1   4 55860.5 1027.04   7
   6  -1   4 52403.8 809.360   4
  -6   1   4 51848.3 964.297   9
   6  -1  -5 44703.5 890.819  37
   6  -1   5 45129.4 953.737   3
   6   1   5 41527.5 786.984   8
   6   1   5 44578.7 956.221   7
   6  -1   5 45043.9 805.572   7
   6  -1  -5 41971.8 980.571  31
   6  -1   5 43707.3 711.017   4
  -6   1   5 43316.9 905.390   9
   6   1   5 44601.3 812.036   6
   6  -1   5 43576.6 795.976  10
  -6  -1   5 44124.9 881.678   9
   6   1  -5 43067.6 883.819   7
   6  -1   5 46335.5 985.678   6
   6  -1  -5 45516.0 902.986  12
   6  -1  -5 44140.3 1049.21   4
  -6  -1  -5 44333.5 808.817  32
   6  -1   6 24824.0 745.744  11
  -6  -1  -6 24161.4 620.804  32
   6   1   6 25851.9 774.822   7
   6   1   6 24467.6 634.315   6
   6  -1   6 24959.9 749.210   3
   6  -1   6 24517.0 756.120   6
   6   1  -6 24986.5 708.569   4
  -6  -1   6 25108.8 704.803   9
  -6   1  -6 25173.6 413.569   8
   6   1  -6 23626.1 677.889   7
  -6   1   6 23545.6 696.041   9
   6   1   6 24725.8 582.479   8
  -6  -1  -6 25364.1 344.418  35
   6  -1   6 25099.1 638.500   7
   6  -1  -6 25354.8 820.209   4
   6  -1  -6 23728.0 674.741  37
   6  -1  -6 22180.1 763.493  31
   6  -1   6 23677.5 585.412  10
   6  -1  -6 26332.6 721.878  12
   6  -1   7 11061.2 498.269  11
   6   1   7 11037.9 447.973   6
   6   1  -7 10810.0 476.722   4
   6  -1  -7 11012.2 479.572  37
   6  -1  -7 11390.1 502.110  12
   6   1  -7 11091.3 286.063  37
  -6   1   7 10654.3 492.491   9
   6   1   7 10467.1 487.921   3
   6   1   7 10861.8 376.473   8
   6  -1   7 10920.5 529.321   6
   6   1  -7 10564.3 478.058   7
   6  -1   7 10670.1 444.121   7
   6  -1   7 10891.7 517.163   3
   6  -1  -7 10706.8 555.779  31
  -6  -1   7 10998.0 497.307   9
  -6  -1  -7 11119.8 436.973  32
   6  -1   7 9974.37 382.538  10
  -6   1  -7 11105.3 241.322   8
   6  -1  -7 10853.3 569.106   4
  -6   1   7 10728.3 262.938   2
  -6   1   8 2394.39 257.418   9
   6   1   8 2539.29 227.503   6
   6  -1   8 2841.13 253.770  11
  -6   1   8 2887.22 144.784   2
   6   1  -8 2691.70 151.692  37
   6   1   8 2676.93 183.571   8
   6   1  -8 2700.59 251.181   4
   6  -1  -8 2637.36 303.099  31
   6  -1   8 3169.82 304.281   3
   6  -1  -8 2778.52 268.529  12
   6  -1   8 2591.12 275.141   6
   6   1   8 2579.26 261.180   3
   6  -1  -8 2881.15 255.310  37
   6  -1  -8 2648.77 302.797   4
  -6  -1  -8 2776.44 234.380  32
  -6   1  -8 2188.90 85.1213   8
  -6   1   9 86254.6 1540.21   9
   6  -1   9 86279.6 1622.79   6
   6  -1  -9 85424.8 1434.39  37
   6  -1  -9 88490.0 1726.77   4
  -6  -1  -9 85806.7 1342.38  32
  -6  -1   9 86369.9 1391.08   2
   6   1  -9 87692.8 925.992  37
   6   1  -9 86700.6 1431.19   4
   6  -1  -9 80505.5 1667.37  31
   6   1   9 86770.7 1536.86   3
   6   1   9 86234.1 1008.99   8
  -6   1   9 89242.5 857.392   2
   6   1   9 88504.6 1398.18   6
   6  -1   9 85708.7 1604.69   3
   6   1  10 13656.0 582.872   6
   6  -1  10 12660.2 657.508   6
   6  -1 -10 12918.2 581.849  37
  -6  -1  10 13297.0 570.565   2
  -6  -1 -10 13243.8 553.190  32
   6   1  10 12924.5 379.899   8
   6  -1  10 12819.3 655.646   3
   6   1 -10 13607.7 589.833   4
   6  -1 -10 13253.7 696.762   4
   6  -1 -10 12661.8 696.522  31
   6   1  10 13872.6 646.879   3
   6  -1  10 14628.3 569.852  11
   6   1 -10 13111.2 389.586  37
   6  -1 -11 3881.11 422.013  31
   6  -1  11 3950.70 384.224   3
   6   1 -11 4315.60 346.106   4
  -6  -1  11 4035.10 335.956   2
   6   1  11 3928.66 327.189   6
   6   1  11 3758.48 358.819   3
   6  -1  11 4774.39 316.212  11
   6  -1 -11 4170.80 344.855  37
  -6  -1 -11 3951.92 319.786  32
   6  -1 -11 4395.45 417.082   4
  -6   1  11 4523.99 224.939   1
   6   1 -11 4143.57 238.141  37
   6  -1  11 4467.96 414.457   6
   6  -1 -12 65615.4 1411.15  37
  -6  -1 -12 71885.6 1399.23  32
   6   1  12 71913.2 1589.10   3
  -6   1  12 74971.5 1697.71  34
   6   1  12 69601.7 1426.38   6
  -6  -1  12 68625.2 1668.50  34
   6   1 -12 69953.7 1044.03  37
   6   1 -12 72595.5 1435.97   4
   6  -1 -12 67669.7 1719.07  31
   6  -1  12 67791.6 1624.69   3
   6  -1 -12 75972.0 1766.71   4
   6  -1  12 80892.2 1282.30  11
  -6  -1  12 67623.2 1391.93   2
   6  -1  12 70331.2 1643.65   6
   6   1 -13 7654.85 364.937  37
   6   1  13 7585.07 494.915   6
   6  -1 -13 8031.87 521.194  37
   6   1 -13 7772.90 488.474   4
  -6   1  13 8738.98 626.477  34
  -6  -1 -13 7868.49 486.340  32
   6  -1  13 8617.68 419.443  11
   6  -1 -13 8448.94 618.813   4
   6  -1  13 7941.15 570.841   6
  -6  -1  13 6743.97 562.646  34
   6   1  13 8031.12 553.940   3
   6  -1  13 7772.27 592.157   3
   6  -1 -13 8341.25 630.218  31
  -6  -1  13 7829.22 492.038   2
   6  -1 -14 14055.9 698.382  37
   6  -1  14 13761.2 783.719   6
  -6   1  14 15214.0 824.615  34
   6  -1  14 13156.8 787.451   3
   6   1  14 15544.8 802.317   3
   6   1  14 13529.7 685.356   6
  -6  -1 -14 13797.9 669.486  32
  -6  -1  14 14698.1 707.370   2
   6  -1 -14 14207.0 852.084  31
   6   1 -14 14585.3 690.387   4
  -6  -1  14 14044.8 821.689  34
  -6   1  15 39146.9 1393.04  34
   6  -1  15 37074.2 1332.04   6
  -6  -1 -15 39986.3 1189.13  32
   6  -1  15 35855.5 1336.86   3
  -6  -1  15 36216.6 1371.37  34
   6   1  15 39950.2 1347.91   3
  -6  -1  15 37771.6 1168.65   2
   6  -1 -15 38331.7 1420.60  31
   6   1 -15 40414.6 1194.17   4
   6  -1 -15 34613.0 1136.82  37
   6   1  15 39823.0 1229.07   6
   6   1  16 47535.7 1504.69   3
  -6   1  16 49280.0 1606.06  34
   6   1  16 48501.0 1401.79   6
   6   1 -16 51038.8 1399.80   4
   6  -1  16 45773.8 1516.75   6
   6  -1 -16 47479.2 1630.95  31
   6  -1  16 41702.4 1492.67   3
  -6  -1 -16 48251.2 1351.44  32
  -6  -1  16 45724.3 1589.66  34
   6  -1 -16 43258.1 1313.45  37
  -6   1  17 348.003 225.491  34
   6  -1  17 413.313 200.706   3
   6   1 -17 342.681 155.712   4
   6   1  17 248.095 120.900   6
   6  -1  17 471.762 201.981   6
   6   1  17 188.896 139.184   3
   6  -1 -17 213.042 137.915  37
  -6  -1 -17 320.009 144.866  32
   6  -1 -17 340.603 185.088  31
  -6  -1  17 92.6673 178.827  34
  -6   1  18 144.067 159.504  34
   6  -1 -18 132.233 100.846  37
  -6  -1  18 142.541 187.180  33
  -6  -1 -18 87.5050 93.9055  32
   6   1  18-48.3269 130.318   6
   6  -1  18-31.4311 157.874   3
   6  -1 -18 105.653 145.165  31
   6  -1  18-40.1641 162.235   6
   6   1  18 191.621 141.725   3
   6   1 -18-18.1127 136.960  31
  -6  -1  18 118.632 154.819  34
   6   1 -18 78.6739 112.551   4
   6   1  19 4847.50 492.829   6
   6   1  19 4323.94 509.843   3
  -6  -1 -19 5122.50 491.848  32
   6  -1 -19 4402.77 469.716  37
   6  -1  19 4439.86 526.296   6
   6   1 -19 4873.17 565.925  31
  -6  -1  19 5037.19 579.938  34
   6  -1  19 4501.42 545.482   3
  -6  -1  19 4635.92 584.839  33
  -6   1  19 4858.85 569.757  34
   6  -1 -19 5089.65 587.121  31
   6  -1  20 2983.13 440.164   6
  -6  -1  20 2939.26 472.424  33
  -6   1  20 2601.63 437.555  34
   6   1 -20 3075.47 465.592  31
  -6  -1  20 2649.87 460.890  34
   6   1  20 2545.30 374.159   6
   6  -1  20 2598.64 432.766   3
  -6  -1  20 2615.85 373.785   1
   6  -1 -20 2753.86 383.575  37
   6   1  20 2274.70 382.525   3
  -6  -1 -20 2569.98 362.853  32
  -6  -1 -21 800.833 192.270  32
   6  -1  21 771.358 256.483   3
   6   1  21 692.841 202.102   6
  -6   1  21 620.499 229.475  34
  -6   1  21 871.964 292.699  33
   6   1  21 800.935 227.940   3
   6  -1  21 838.023 276.618   6
   6  -1 -21 782.449 217.668  37
  -6  -1  21 825.389 296.830  34
   6   1 -21 1031.26 292.468  31
  -6  -1  21 609.295 253.258  33
  -6   1  22 4397.70 621.474  33
   6   1 -22 5162.41 637.537  31
   6   1  22 5107.90 560.245   6
   6  -1 -22 5028.66 540.389  37
   6   1  22 5508.48 631.123   3
  -6   1  22 5311.70 663.335  34
  -6  -1  22 5523.46 779.107  34
  -6  -1  22 5083.10 696.981  33
   6  -1  22 5570.56 631.439   6
   6  -1  22 4550.99 584.582   3
  -6   1  23 1224.82 332.860  34
  -6  -1  23 937.202 287.764  33
   6  -1  23 1292.18 310.642   6
   6  -1 -23 1259.63 283.767  37
   6   1  23 1321.54 322.603   3
  -6   1  23 985.812 354.326  33
   6  -1  23 1239.46 317.425   3
   6   1 -23 1450.54 352.507  31
  -6  -1  23 1282.45 317.492  34
  -6  -1  24 1549.48 370.608  33
  -6   1  24 1560.17 411.256  33
  -6  -1  24 1460.48 374.333  34
   6   1 -24 1914.50 410.511  31
   6   1  24 1941.72 394.844   3
   6  -1  24 1946.65 389.931   6
   6  -1  24 1308.87 337.747   3
  -6   1  24 1921.90 426.041  34
   6  -1 -25 476.364 118.770  26
  -6  -1 -25 292.373 82.1996  30
   6   1 -25 311.166 92.4390  30
  -6   1  25 344.697 203.419   6
   6  -1  25 420.765 174.101   6
   6   1  25 38.8808 177.733   3
   6  -1  25 431.631 113.030  23
  -6  -1  25 344.087 91.9370  21
  -6  -1  25 151.035 171.122  33
   6  -1  25 358.492 97.2336  29
   6   1 -25 609.514 266.987  31
  -6  -1 -26 111.860 71.8248  30
   6  -1 -26 80.3753 80.3564  26
  -6  -1 -26 157.488 78.2369  26
   6   1  26 175.821 99.4648  29
   6  -1  26 39.2408 72.8924  29
   6  -1  26 121.949 91.3537  23
   6  -1 -26 150.126 89.5483  30
  -6   1 -26 123.775 76.3529  30
  -6  -1  26 139.395 98.4934  21
  -6  -1  26 215.244 78.0538  29
   6   1 -26 33.8609 66.9920  30
  -6  -1 -27 45632.5 944.526  26
   6  -1  27 44377.6 972.218  29
   6  -1 -27 43521.0 965.801  30
  -6  -1  27 44248.3 986.660  21
  -6  -1  27 44384.3 925.652  29
  -6  -1 -27 45548.5 988.714  30
   6  -1  27 43608.9 948.736  23
   6  -1 -27 43490.5 953.037  26
   6   1 -27 42192.3 949.822  30
   6   1  27 42839.7 936.077  29
   6   1  28 478.825 125.006  29
   6  -1  28 507.573 126.842  23
   6   1 -28 401.026 116.210  30
  -6  -1  28 495.212 127.456  21
  -6  -1 -28 578.261 128.430  26
  -6   1 -28 658.320 145.718  30
   6  -1 -28 334.227 108.562  30
  -6  -1 -28 446.610 123.984  30
  -6  -1  28 621.809 128.735  29
   6  -1  28 484.414 121.180  29
   6  -1 -28 382.922 125.318  26
  -6  -1 -29 496.036 115.205  26
   6  -1  29 482.507 121.713  29
   6  -1 -29 604.121 130.233  26
   6  -1  29 536.725 117.870  23
  -6   1 -29 473.548 112.754  30
   6   1 -29 506.664 126.995  30
   6  -1 -29 489.515 118.499  30
   6   1  29 495.673 121.396  29
  -6  -1  29 381.460 119.578  21
  -6  -1 -29 589.864 127.652  30
  -6   1  29 496.469 125.323  21
  -6  -1  29 499.245 108.505  29
  -6  -1  30 510.479 134.218  21
  -6  -1 -30 482.641 110.971  26
   6  -1 -30 454.131 126.787  26
   6  -1  30 406.820 107.170  23
  -6  -1 -30 520.148 138.322  30
  -6   1  30 473.007 124.259  21
   6  -1 -30 521.517 127.500  30
   6   1  30 440.195 114.712  29
  -6  -1  30 357.848 86.8881  29
   6   1 -30 584.943 149.044  30
   6  -1  30 567.480 134.679  29
  -6   1 -30 475.145 119.498  30
  -6   1 -31 17458.6 597.646  30
   6  -1 -31 15953.1 579.212  30
   6  -1  31 16222.5 583.711  29
  -6  -1  31 16821.6 571.604  29
  -6  -1 -31 16238.1 588.345  30
  -6  -1 -31 16728.3 570.938  26
  -6   1  31 14827.0 572.406  21
   6   1  31 16151.4 568.771  29
  -6  -1  31 15492.9 586.774  21
   6  -1  31 15896.6 570.112  23
   6   1 -31 15015.9 571.731  30
  -6   1  32 551.646 129.515  21
  -6  -1 -32 608.530 142.105  30
  -6  -1  32 540.445 137.284  21
  -6  -1 -32 526.252 115.366  26
   6  -1  32 562.079 124.536  23
   6  -1  32 589.088 133.918  29
   6  -1 -32 622.317 131.195  30
  -6   1 -32 714.004 135.780  30
   6   1  32 588.909 121.903  29
   6   1 -32 851.242 163.123  30
  -6  -1  32 707.982 127.703  29
  -6  -1  33 5445.11 341.354  21
  -6  -1 -33 5026.04 328.837  30
   6   1  33 5095.92 311.431  29
  -6  -1  33 5181.66 311.507  29
  -6   1 -33 5682.51 332.834  30
   6  -1  33 5100.30 323.310  29
  -6  -1 -33 5421.69 320.275  26
   6  -1  33 5031.95 308.617  23
   6  -1 -33 4753.12 318.611  30
   6   1 -33 4831.91 322.812  30
  -6   1  33 4818.67 325.195  21
   6  -1  34-28.7499 77.1123  29
   6   1  34 10.4771 70.1383  29
   6   1 -34 23.0681 98.5970  30
  -6   1 -34 14.2798 70.5581  30
  -6  -1  34 9.81613 81.5749  21
   6  -1 -34 82.8508 83.4829  30
  -6   1  34-36.7701 79.7626  21
  -6  -1  34-6.13375 56.7025  29
  -6  -1 -34 106.512 92.7087  30
  -6  -1 -35 121.386 94.8540  30
  -6   1 -35 39.5794 66.6004  30
   6  -1  35 106.996 88.7195  29
   6   1  35 98.8856 74.4253  29
  -6  -1  35 18.1879 92.0906  21
   6  -1 -35 118.277 91.0516  30
  -6  -1  35 196.618 75.2534  29
   6   1 -35 106.535 96.7227  30
  -6   1  35 100.026 92.4474  21
   6   1 -36 408.104 125.241  30
  -6   1 -36 310.946 95.5796  30
  -6  -1 -36 394.832 117.143  30
  -6   1  36 283.253 110.017  21
  -6  -1  36 309.131 85.1022  29
   6  -1 -36 339.054 106.717  30
   6  -1  36 237.605 91.9056  29
   6   1  36 267.280 90.0885  29
  -6  -1  36 291.364 101.896  21
   6   1  37 2807.93 206.133  29
  -6   1  37 2754.28 222.388  21
  -6   1 -37 2924.29 209.804  30
   6  -1  37 2727.58 213.018  29
  -6  -1 -37 2910.71 220.919  30
  -6  -1  37 2750.52 222.607  21
   6   1 -37 3012.45 233.141  30
   6  -1 -37 3045.88 228.287  30
   6  -1  38 295.548 87.2322  29
  -6  -1  38 230.661 84.6912  21
   6  -1 -38 283.587 93.5300  30
   6   1  38 378.056 87.1083  29
  -6  -1 -38 306.206 94.8074  30
  -6   1 -38 327.738 84.7781  30
  -6   1  38 277.031 92.6078  21
  -6   1 -39 159.973 59.6381  30
  -6  -1 -39 188.263 73.1036  30
  -6   1  39 169.379 72.0910  21
   6   1  39 174.757 56.6883  29
   6  -1  39 143.105 64.8157  29
  -6  -1  39 154.918 75.4857  21
   6  -1 -39 214.914 77.9639  30
   6  -1  40 351.999 72.1837  29
  -6   1  40 293.938 76.5709  21
  -6  -1 -40 357.125 78.6312  30
  -6  -1  40 413.322 82.8794  21
  -6   1 -40 354.176 69.1495  30
   6  -1 -40 313.255 71.5182  30
   6   1  40 344.471 64.3521  29
   6  -1  41-83.5961 50.8101  29
  -6   1  41 16.1851 45.1698  21
  -6  -1 -41 19.6316 41.7052  30
  -6  -1  41-6.83163 45.9870  21
   7  -1   0 152.317 99.5284   4
   7   1   0 317.145 119.340   7
   7  -1   0 4.01167 60.7160   6
   7  -1   0 66.2798 58.1849   5
   7  -1   0 168.842 75.8498   7
   7  -1   1 1131.30 148.894   4
   7   1   1 1083.51 147.152   7
   7   1   1 1101.30 155.907   5
   7  -1  -1 1174.11 168.069   4
   7  -1   1 1496.22 154.655   7
   7  -1  -1 1185.05 140.078   7
   7  -1   1 1025.10 137.337   5
   7  -1   1 1122.27 64.0250  32
   7  -1   1 895.989 137.208   6
   7   1  -1 1207.71 156.970   7
   7  -1   2 65958.5 1070.01   4
   7   1  -2 64537.1 1071.11   7
   7  -1   2 64618.8 1044.58   5
   7   1   2 64328.9 1054.68   5
   7  -1  -2 66379.8 1213.72   4
   7  -1  -2 67003.5 1018.13   7
   7  -1  -2 67399.7 1106.12  37
   7  -1   2 65834.4 1114.04   6
   7   1   2 67409.3 1129.69   7
   7  -1   2 68606.4 961.078   7
  -7  -1   2 66688.7 1004.28   9
   7  -1   3 21543.1 624.228   5
   7   1  -3 22925.6 370.706  12
   7  -1  -3 21394.3 617.683  31
   7  -1  -3 21266.7 622.057  37
  -7   1   3 19859.0 612.435   9
   7  -1  -3 20788.4 591.948   7
   7   1   3 19908.2 602.684   5
   7  -1   3 22042.0 598.479   4
  -7  -1   3 21670.0 594.789   9
   7  -1  -3 20044.2 700.284   4
   7  -1   3 21140.1 548.109   7
   7   1   3 22661.4 673.816   7
   7   1  -3 22174.3 646.990   7
   7  -1   3 20234.9 638.394   6
   7  -1  -4 24524.0 786.173   4
   7  -1  -4 23341.2 670.905  37
  -7   1   4 24240.5 693.454   9
   7   1  -4 23183.3 676.015   7
   7  -1   4 23737.2 595.093   7
   7   1   4 24940.5 723.845   7
   7  -1  -4 24277.6 667.259   7
   7   1   4 23455.1 625.740   6
   7  -1   4 23331.0 605.167   4
   7  -1  -4 24091.0 650.316  12
   7   1   4 23861.8 669.784   5
   7  -1   4 24297.8 721.242   6
   7  -1  -4 23578.2 708.183  31
  -7  -1   4 22564.2 632.786   9
   7   1   5 1604.44 202.743   7
   7  -1  -5 1986.29 232.169  31
   7  -1  -5 1835.40 192.607  12
   7  -1   5 1736.73 218.315   6
   7  -1   5 1855.67 179.311  10
   7   1   5 1763.63 200.365   5
  -7  -1   5 1831.73 194.462   9
   7  -1  -5 2028.43 245.699   4
   7   1  -5 1726.36 194.775   7
  -7   1   5 1578.12 189.956   9
   7  -1  -5 1888.31 199.022  37
   7  -1   5 1919.55 177.002   4
   7  -1   5 2009.56 184.556   7
   7   1   5 1785.00 184.605   6
   7  -1  -6 29706.4 940.951   4
   7  -1   6 30749.2 736.807   7
  -7  -1  -6 30875.0 712.885  32
   7  -1  -6 27357.7 868.230  31
   7  -1   6 29990.1 870.503   6
   7  -1   6 28010.7 683.434  10
   7  -1  -6 31512.1 810.231  12
   7  -1  -6 30312.7 787.248  37
   7   1  -6 31435.7 847.103   4
  -7   1   6 29839.6 818.697   9
   7   1   6 30110.4 861.152   7
   7   1  -6 29179.1 791.460   7
  -7  -1   6 31086.0 809.193   9
   7  -1   6 29971.6 853.717   3
   7   1   6 29906.7 746.772   6
   7  -1  -7 356.571 130.867  31
   7  -1  -7 348.646 138.518   4
   7  -1  -7 219.942 88.0604  12
  -7   1   7 164.262 91.4338   9
   7  -1   7 224.187 65.6040  10
   7   1   7 153.572 72.2805   6
   7  -1   7 186.548 78.1730   7
  -7  -1   7 232.349 102.882   9
   7  -1  -7 197.747 72.4498  37
   7   1  -7 247.002 110.240   7
  -7  -1  -7 263.877 82.1427  32
   7  -1   7 223.460 93.9651  11
  -7   1  -7 305.103 44.5629   8
   7  -1   7 281.439 98.5371   3
   7  -1  -7 198.367 81.9081  11
   7  -1   7 256.508 95.1795   6
   7   1  -7 327.550 115.699   4
   7   1   7 220.348 108.393   7
   7  -1   8 18974.0 694.649  11
  -7   1  -8 16674.9 265.257  32
   7  -1   8 17616.7 724.725   6
   7  -1  -8 16238.2 740.051  31
   7   1   8 17969.2 629.114   6
   7   1  -8 18692.0 683.198   4
   7  -1  -8 18610.0 686.975  12
  -7   1   8 17110.4 679.775   9
  -7  -1  -8 18414.0 591.158  32
  -7  -1   8 18051.8 690.748   9
   7  -1  -8 17646.4 640.481  37
   7  -1   8 18486.6 639.212   7
   7  -1   8 18100.6 725.941   3
   7  -1   8 18355.5 524.807  10
  -7   1   8 18825.4 397.221   2
   7  -1  -8 18642.1 793.711   4
   7  -1  -8 17816.4 662.017  11
   7   1  -8 18603.6 424.309  37
   7   1   8 18467.7 735.482   7
  -7   1   9 607.435 189.286   9
   7  -1  -9 698.619 214.050  31
   7  -1  -9 801.058 155.638  11
   7  -1   9 530.747 134.067   7
   7  -1   9 553.969 156.813   3
  -7   1   9 600.128 75.2055   2
   7   1  -9 558.547 141.960   4
  -7  -1   9 571.226 133.588   2
   7   1  -9 548.503 81.3544  37
   7   1   9 618.487 135.555   6
   7   1   9 363.041 128.011   3
   7  -1  -9 679.054 187.656   4
   7  -1  -9 743.887 146.468  37
  -7  -1  -9 1006.80 158.351  32
   7  -1   9 665.948 106.678  10
   7  -1   9 270.515 118.091   6
   7  -1  -9 823.140 179.259  12
   7  -1   9 622.384 137.853  11
   7   1  10 5010.12 404.332   3
   7  -1 -10 6085.55 482.894   4
   7   1 -10 5417.23 253.804  37
  -7   1  10 5851.79 245.857   2
   7  -1 -10 5437.66 374.516  11
  -7  -1 -10 5647.55 358.897  32
   7  -1  10 6566.17 411.801  11
   7  -1  10 5666.31 284.866  10
   7   1  10 5388.06 375.800   6
   7  -1 -10 5228.17 373.606  37
   7  -1  10 5170.49 429.343   3
   7  -1 -10 5578.46 407.571  12
  -7   1  10 5566.90 419.586   9
  -7  -1  10 5285.89 366.053   2
   7  -1 -10 5465.15 470.284  31
   7  -1  10 5919.08 452.259   6
   7   1 -10 5808.38 408.330   4
   7  -1  11 174.328 136.952   6
   7  -1 -11 83.9271 74.7600  11
   7  -1 -11 136.344 156.888   4
   7  -1 -11-91.8002 107.643  37
   7  -1 -11 218.355 180.487  31
   7   1  11 98.0426 109.565   3
   7   1 -11 119.973 58.7213  37
  -7  -1 -11 99.2532 79.5977  32
   7   1 -11 186.713 113.554   4
  -7  -1  11 72.4514 81.0514   2
   7   1  11 6.76767 90.1096   6
   7  -1  11 72.5161 56.8467  11
   7  -1  11-132.019 145.983   3
   7  -1 -12 108854. 1839.85  37
  -7  -1  12 105893. 1746.17   2
   7  -1 -12 112242. 1623.62  11
   7  -1 -12 108699. 2173.61   4
   7   1  12 109099. 1822.73   6
   7   1  12 110633. 2014.88   3
  -7  -1 -12 104073. 1679.12  32
   7  -1 -12 107332. 2227.99  31
   7  -1  12 106297. 2054.57   6
   7  -1  12 118876. 1690.14  11
   7  -1  12 100568. 2008.93   3
   7   1 -12 106561. 1817.77   4
   7   1 -13 27698.2 960.455   4
   7  -1  13 29208.1 824.920  11
   7  -1  13 26264.8 1059.23   6
   7  -1 -13 29082.1 816.573  11
   7   1  13 25922.8 928.013   6
   7  -1 -13 29201.1 1150.95   4
   7  -1 -13 25790.1 924.179  37
  -7   1  13 29811.2 1142.30  34
   7  -1 -13 25532.5 1119.27  31
   7   1  13 25511.1 1010.91   3
  -7  -1 -13 25391.7 871.488  32
  -7  -1  13 25923.2 899.619   2
  -7  -1  13 24993.4 1064.04  34
   7  -1  13 23626.5 1015.30   3
   7  -1 -14 34071.3 1328.14  31
   7  -1 -14 32269.1 1073.33  37
   7  -1  14 36253.4 1287.68   6
  -7  -1 -14 34303.2 1049.24  32
   7  -1  14 31628.3 1223.61   3
   7   1  14 37530.2 1161.85   6
  -7  -1  14 36321.6 1103.87   2
   7   1  14 34992.6 1223.60   3
  -7  -1  14 33534.3 1275.44  34
  -7   1  14 35818.7 1291.75  34
   7  -1 -14 36996.6 1335.85   4
   7   1 -14 35274.6 1117.34   4
   7  -1  15 5861.23 541.700   6
   7  -1 -15 7220.91 627.167   4
   7  -1 -15 5615.63 472.945  37
   7   1  15 5833.32 525.010   3
   7  -1 -15 6883.24 631.770  31
   7   1  15 6385.19 502.760   6
  -7  -1  15 6163.52 471.134   2
  -7   1  15 5767.38 542.788  34
   7   1 -15 7172.46 530.714   4
  -7  -1 -15 7167.77 504.075  32
   7  -1  15 5460.95 536.185   3
  -7  -1  15 6073.53 566.593  34
   7   1  16 2165.80 347.961   3
   7   1  16 2467.89 316.856   6
   7   1 -16 2777.67 345.167   4
  -7  -1  16 3025.65 448.095  34
   7  -1 -16 2748.62 412.285  31
  -7  -1 -16 2698.72 337.197  32
   7  -1 -16 2352.87 313.619  37
  -7  -1  16 2349.86 303.082   2
   7  -1  16 2898.92 409.706   6
   7  -1  16 2358.06 376.991   3
   7  -1 -17 819.361 219.061  37
  -7   1  17 639.508 224.543  34
   7   1  17 450.434 191.335   3
   7  -1  17 591.436 219.102   3
   7  -1 -17 741.468 241.010  31
  -7  -1 -17 744.147 186.911  32
  -7  -1  17 718.135 255.419  34
   7  -1  17 373.941 195.836   6
   7   1 -17 720.799 199.064   4
   7   1  17 696.662 191.186   6
   7  -1  18 22772.9 1155.02   6
   7   1  18 24305.9 1079.68   6
  -7  -1  18 22648.6 1193.09  34
  -7   1  18 22523.3 1186.49  34
   7   1 -18 23589.9 1234.33  31
   7  -1  18 22271.8 1162.28   3
   7  -1 -18 21793.5 1010.66  37
  -7  -1 -18 25433.1 1046.06  32
   7   1  18 23004.6 1133.09   3
   7   1 -18 26395.5 1098.90   4
   7  -1 -18 23217.2 1228.97  31
   7   1 -19 17645.8 933.464   4
  -7  -1  19 13024.3 953.910  34
   7   1  19 14971.0 944.230   3
   7  -1 -19 17213.5 1088.06  31
  -7  -1  19 15012.9 1031.42  33
   7   1  19 16535.3 922.542   6
   7  -1  19 15236.4 969.485   6
   7  -1 -19 14539.6 849.912  37
  -7   1  19 15071.2 1002.60  34
  -7  -1 -19 17723.7 902.998  32
   7  -1  19 14038.3 951.213   3
   7   1 -19 15719.9 1021.46  31
   7  -1  20 98.3667 100.894   6
  -7  -1  20-8.75367 143.832  34
   7   1  20 83.9045 144.854   3
   7   1 -20 299.692 188.089  31
   7   1  20-19.6557 105.399   6
   7  -1 -20 300.107 181.182  37
   7  -1  20 64.4503 120.169   3
  -7  -1  20 277.596 200.886  33
  -7   1  20-21.0508 158.026  34
  -7   1  21 16987.2 1123.07  34
   7   1  21 15949.4 1039.44   3
   7  -1  21 15660.6 1065.73   3
   7  -1  21 16064.5 1057.59   6
   7   1 -21 17205.7 1143.71  31
  -7  -1  21 14781.1 1088.06  33
   7   1  21 17256.7 998.828   6
   7  -1 -21 15957.1 931.361  37
  -7  -1  21 14588.5 1069.36  34
  -7  -1  22 1792.20 405.029  33
   7   1  22 1841.48 364.400   3
   7  -1 -22 2064.54 353.149  37
   7   1 -22 2351.38 440.655  31
  -7  -1  22 2005.14 431.223  34
  -7   1  22 2118.19 412.228  34
  -7   1  22 2152.56 454.219  33
   7  -1  22 1904.49 396.452   3
   7  -1  22 1746.60 370.963   6
  -7   1  23 30542.1 1595.08  34
   7   1 -23 32504.9 1633.51  31
   7  -1  23 28287.0 1490.28   3
  -7  -1  23 27825.9 1540.30  34
   7  -1  23 30387.5 1524.55   6
   7   1  23 30159.9 1497.27   3
  -7  -1  23 29383.3 1589.54  33
  -7   1  23 29933.6 1600.14  33
   7  -1  24 877.029 287.204   3
  -7  -1  24 661.994 201.149  34
   7  -1  24 1013.08 285.438   6
  -7   1  24 1048.41 338.722  34
   7   1  24 986.004 287.014   3
   7   1 -24 1134.18 309.486  31
  -7   1  24 1205.44 371.586  33
  -7  -1  24 945.463 313.405  33
   7  -1  25 22143.4 666.213  23
  -7  -1  25 22786.5 695.126  21
   7   1  25 21985.6 688.845  25
  -7  -1 -25 23272.0 698.670  30
   7  -1 -25 22118.0 667.252  30
   7   1 -25 21531.5 659.189  30
   7  -1  25 21857.9 671.060  29
   7  -1 -25 22943.5 679.278  26
   7  -1 -26 566.835 127.026  30
  -7  -1  26 378.739 91.3908  29
   7  -1  26 427.909 114.687  29
   7   1 -26 445.459 116.739  30
  -7   1 -26 567.314 120.960  30
   7  -1 -26 508.362 124.009  26
  -7  -1 -26 948.416 186.996  30
  -7  -1 -26 424.700 106.202  26
   7  -1  26 402.078 105.001  23
  -7  -1  26 382.060 115.113  21
  -7  -1 -27 1011.35 159.761  30
  -7  -1 -27 1162.77 162.078  26
  -7   1 -27 1204.79 167.388  30
   7  -1  27 1321.54 181.533  29
   7  -1 -27 978.234 155.227  30
  -7  -1  27 966.549 145.077  29
   7   1 -27 1060.13 164.218  30
  -7  -1  27 1311.25 183.123  21
   7  -1  27 1063.85 163.588  23
   7  -1 -27 1176.73 175.267  26
   7   1  27 1001.30 159.147  29
  -7  -1  28 9084.86 450.088  21
   7  -1 -28 8828.91 441.677  26
  -7  -1  28 8750.03 414.600  29
  -7   1 -28 9860.87 450.801  30
   7   1 -28 8376.85 426.800  30
   7   1  28 8891.47 434.873  29
  -7  -1 -28 9701.14 436.500  26
  -7  -1 -28 8829.46 445.808  30
   7  -1  28 8876.71 434.261  23
  -7   1  28 8540.76 442.624  21
   7  -1 -28 8369.49 431.204  30
   7  -1  28 10177.4 462.792  29
  -7  -1  29 106.741 78.0882  29
   7   1  29 73.6781 74.3665  29
  -7  -1 -29 121.542 81.0848  26
  -7   1 -29 150.040 86.4053  30
   7  -1 -29 118.670 95.8853  26
  -7  -1  29 64.3394 86.3889  21
   7  -1 -29 146.862 83.6942  30
   7  -1  29 149.014 86.2710  23
   7   1 -29 143.917 96.8928  30
  -7   1  29 51.2528 80.4882  21
  -7  -1 -29-63.6738 95.7699  30
   7  -1  29 86.9513 86.5681  29
   7  -1  30 3997.31 289.507  23
  -7  -1  30 3783.82 298.255  21
  -7  -1 -30 3840.24 294.110  30
  -7   1  30 3680.95 297.738  21
  -7   1 -30 3717.13 279.707  30
   7  -1 -30 3844.24 289.593  30
  -7  -1  30 4162.73 285.116  29
   7  -1  30 3751.42 289.087  29
   7   1  30 3662.17 279.878  29
   7   1 -30 3694.99 295.040  30
  -7  -1 -30 4330.48 292.286  26
  -7  -1 -31 700.646 147.799  30
   7   1  31 742.840 141.614  29
   7   1 -31 626.129 138.980  30
   7  -1 -31 547.427 120.149  30
  -7  -1  31 577.996 135.415  21
   7  -1  31 500.028 113.421  23
  -7   1  31 646.331 145.998  21
   7  -1  31 702.763 145.402  29
  -7   1 -31 659.733 127.587  30
  -7  -1 -31 617.639 129.029  26
  -7  -1  31 578.300 119.009  29
  -7  -1  32 308.457 92.6053  29
   7   1 -32 313.363 113.186  30
   7  -1  32 210.890 89.7114  23
  -7  -1 -32 312.761 93.9894  26
   7   1  32 407.472 115.886  29
  -7  -1  32 288.294 112.222  21
  -7   1  32 276.203 114.539  21
   7  -1 -32 275.534 101.813  30
  -7  -1 -32 365.133 117.231  30
   7  -1  32 453.754 122.339  29
  -7   1 -32 274.946 91.8058  30
  -7  -1 -33 7562.99 396.830  30
   7  -1 -33 7672.45 395.677  30
  -7  -1  33 8654.58 393.754  29
   7  -1  33 7766.26 380.273  23
   7   1 -33 7377.66 389.495  30
  -7   1 -33 7739.00 383.604  30
  -7  -1 -33 8433.28 387.336  26
  -7  -1  33 7881.95 405.081  21
   7   1  33 7343.55 375.759  29
  -7   1  33 7546.42 402.760  21
   7  -1  33 7672.83 391.352  29
  -7  -1 -34 5505.06 333.689  30
  -7  -1  34 5883.92 315.637  29
   7  -1 -34 5434.93 329.031  30
  -7   1 -34 5849.75 330.974  30
   7   1 -34 5203.13 330.510  30
  -7   1  34 5210.61 339.659  21
  -7  -1  34 5405.08 335.225  21
   7  -1  34 4968.62 314.020  29
   7   1  34 5369.60 314.377  29
  -7   1 -35 902.276 132.790  30
   7  -1  35 910.137 141.856  29
  -7  -1 -35 939.557 157.065  30
  -7   1  35 621.813 133.383  21
   7   1 -35 851.720 145.197  30
   7   1  35 787.452 128.112  29
  -7  -1  35 745.699 142.331  21
   7  -1 -35 994.332 154.282  30
   7  -1  36 677.573 133.973  29
  -7  -1  36 631.880 128.003  21
  -7   1 -36 656.261 112.839  30
   7  -1 -36 528.584 107.151  30
  -7  -1 -36 693.087 131.750  30
   7   1  36 640.769 118.447  29
   7   1 -36 759.083 137.299  30
  -7   1  36 622.575 128.018  21
   7   1  37 2779.75 200.469  29
  -7   1  37 3018.87 228.792  21
  -7   1 -37 2901.95 208.067  30
   7  -1 -37 2870.61 220.419  30
  -7  -1  37 2726.37 221.550  21
  -7  -1 -37 2659.92 213.815  30
   7  -1  37 2829.39 217.622  29
  -7   1  38 1055.50 140.890  21
  -7  -1 -38 915.405 130.138  30
  -7  -1  38 1051.22 139.594  21
   7   1  38 1012.85 124.825  29
   7  -1  38 967.519 126.333  29
  -7   1 -38 1078.45 125.219  30
   7  -1 -38 1157.23 141.316  30
   7  -1  39-56.7756 64.8632  29
   7  -1 -39-35.1214 57.9891  30
  -7  -1  39-26.4608 68.9187  21
  -7  -1 -39-7.72513 56.7437  30
   7   1  39 28.4364 46.2559  29
  -7   1 -39-37.5042 52.8462  30
  -7   1  39-38.8578 60.4348  21
   7   1  40-58.2596 39.3154  29
  -7  -1  40 38.4604 56.5429  21
   7  -1  40 48.5543 50.3203  29
  -7   1  40 58.9871 56.3566  21
  -7  -1 -40-2.75911 48.9794  30
  -7   1 -40-52.2984 43.7466  30
  -7  -1  41 92.7455 47.0577  21
   7  -1  41 63.8376 40.9102  29
  -7   1  41 43.5586 42.9844  21
  -7  -1 -41 40.0337 41.7168  30
   8  -1   0 221289. 2247.00   4
   8  -1   0 222697. 2023.48   5
   8   1   0 223776. 2117.20   7
   8  -1   1 21549.5 666.169   6
   8  -1  -1 21429.9 710.720   4
   8  -1   1 21551.1 678.039   4
   8   1  -1 20338.6 642.105   7
   8  -1  -1 21994.6 616.163   7
   8   1   1 20850.2 650.777   7
   8  -1   1 21883.2 634.767   5
   8  -1   1 21434.6 589.342   7
   8  -1  -1 23778.6 544.944  31
   8  -1   2 22639.1 675.884   4
   8  -1  -2 22986.1 643.595   7
  -8  -1   2 22661.0 632.786   9
   8  -1   2 22852.7 695.306   6
   8  -1   2 23234.6 613.788   7
   8  -1  -2 23811.6 620.460  31
   8  -1  -2 22017.3 748.535   4
   8   1   2 22309.2 661.773   5
   8  -1  -2 22893.9 685.366  37
   8  -1   2 22759.6 663.849   5
   8   1   2 22592.2 689.924   7
   8   1  -2 21617.5 666.289   7
   8  -1  -3 2703.53 272.462   4
   8   1   3 2392.93 227.195   5
   8  -1  -3 2483.16 225.957  31
   8  -1   3 2710.59 235.894   4
   8   1  -3 2357.44 226.760   7
   8  -1   3 2495.05 227.633   5
   8   1  -3 2738.09 127.920  12
   8  -1  -3 2442.78 237.356  37
   8  -1  -3 2660.91 227.025   7
   8  -1   3 2704.70 211.525   7
  -8  -1   3 2458.89 221.685   9
   8   1   3 2408.90 241.543   7
   8  -1   3 2570.41 242.950   6
   8   1  -4 24462.3 733.433   7
   8   1  -4 26864.7 480.483  12
   8  -1  -4 24157.8 743.926  31
  -8   1   4 23848.6 730.579   9
  -8  -1   4 24395.9 691.820   9
   8  -1   4 24981.2 680.762   4
   8  -1  -4 25870.9 848.338   4
   8  -1   4 24291.1 730.141   5
   8   1   4 24700.3 689.474   6
   8  -1  -4 25416.1 739.862  37
   8  -1   4 23915.9 647.225   7
   8   1   4 24876.5 731.803   5
   8   1   4 24483.4 759.618   7
   8  -1   4 23915.6 757.530   6
   8  -1  -4 24592.6 715.130   7
   8   1   5 29107.1 812.929   5
   8  -1  -5 31364.6 799.597  12
   8  -1   5 29130.0 725.143   4
  -8  -1   5 31671.8 818.091   9
   8   1  -5 30379.3 880.534   4
   8  -1  -5 28186.2 855.086  31
   8   1  -5 28633.7 810.055   7
   8  -1  -5 30741.5 827.575   7
   8   1   5 29595.5 862.085   7
   8  -1  -5 30022.0 950.110   4
   8   1   5 29368.1 771.051   6
   8  -1  -5 29815.5 801.807  37
   8  -1   5 30897.1 880.040   6
   8  -1   5 30252.0 744.438   7
  -8   1   5 28322.7 816.367   9
   8  -1  -6 1473.20 219.341  31
   8   1  -6 1449.21 211.918   4
   8  -1  -6 1434.18 236.942   4
   8  -1   6 1340.87 198.784   6
   8  -1   6 1381.00 164.877   4
  -8   1   6 1381.99 202.457   9
   8   1   6 1279.04 171.086   6
  -8  -1   6 1253.99 182.670   9
   8   1   6 1309.46 197.403   7
   8   1   6 1185.21 181.152   5
   8  -1  -6 1352.26 183.375  12
   8  -1   6 1380.55 173.325   7
   8   1  -6 1123.65 182.759   7
   8  -1  -6 1298.99 184.107  37
   8  -1   7 4934.84 295.384  10
   8  -1  -7 5383.51 361.841  37
   8  -1  -7 5357.44 432.047   4
   8  -1   7 5461.12 407.066   6
   8   1  -7 5364.90 388.422   4
   8   1   7 5229.42 389.988   7
   8  -1  -7 5870.66 436.770  31
   8   1   7 5435.36 350.859   6
   8  -1  -7 5367.93 364.127  12
   8  -1   7 5436.84 343.749   7
  -8  -1  -7 4889.18 146.216  35
  -8  -1   7 4959.15 362.306   9
   8   1  -7 5479.32 383.207   7
  -8  -1  -7 5652.74 329.164  32
  -8   1  -7 5320.76 189.835   8
  -8   1   7 4709.20 359.999   9
   8  -1   8 5209.53 295.307  10
   8  -1   8 5037.66 399.904   3
   8  -1  -8 4916.72 420.773  31
   8  -1  -8 5263.87 372.603  37
   8  -1   8 5695.89 406.248  11
   8   1   8 5109.82 354.708   6
   8  -1  -8 5608.28 450.174   4
   8   1   8 4656.68 383.976   7
  -8  -1  -8 5415.48 327.326  32
   8   1  -8 5204.27 385.332   4
   8   1  -8 5084.32 379.056   7
   8  -1   8 4187.10 371.996   6
   8  -1   8 5314.84 362.469   7
   8  -1  -8 5513.30 382.497  12
   8  -1  -8 4978.26 378.835  11
  -8  -1   8 5229.64 389.148   9
  -8   1   8 4631.73 366.255   9
   8  -1  -9 627.973 148.664  12
  -8  -1   9 629.506 155.359   9
  -8   1   9 718.841 91.3513   2
   8  -1  -9 747.577 160.685  11
   8  -1   9 638.123 104.494  10
  -8  -1  -9 547.424 116.954  32
  -8   1   9 666.607 161.436   9
   8  -1   9 736.289 161.696  11
   8  -1  -9 667.542 143.946  37
   8  -1  -9 684.794 176.285   4
   8  -1   9 576.056 153.837   3
   8   1   9 622.205 135.531   6
   8   1  -9 701.058 98.0541  37
   8  -1   9 886.271 192.017   6
   8  -1   9 852.262 153.267   7
   8   1   9 636.369 160.921   7
   8  -1  -9 903.821 202.058  31
   8  -1  10 130.532 96.4292   3
   8  -1 -10 115.877 129.124  31
   8  -1  10-144.282 153.053   6
  -8   1  10 72.0628 145.412   9
   8  -1 -10 120.841 90.3096  11
   8   1  10-92.1577 168.235   7
   8  -1 -10 49.7839 91.1817  37
  -8  -1 -10 58.6094 64.9636  32
   8  -1  10-85.4329 122.181   7
   8   1  10 37.6553 84.8699   6
   8  -1 -10-84.6289 112.990  12
   8   1 -10-16.8883 87.9567   4
   8  -1 -10 47.7678 109.530   4
   8  -1  10 91.2490 77.0718  11
  -8  -1  10 8.41250 98.0961   2
   8  -1  11 3541.81 325.662  11
   8  -1  11 3183.63 360.625   3
   8  -1  11 2821.94 337.299   6
  -8   1  11 4090.65 430.388   9
   8   1  11 2686.02 287.041   6
   8  -1 -11 2825.68 311.911  12
   8  -1 -11 2747.96 299.947  37
   8  -1  11 2401.52 263.933   7
   8  -1 -11 3021.71 357.991   4
   8  -1 -11 2868.20 368.505  31
   8   1 -11 3239.28 328.689   4
   8  -1 -11 2973.86 293.654  11
   8   1  11 3000.42 331.300   3
  -8  -1  11 2866.99 290.493   2
  -8  -1 -11 2994.17 285.912  32
   8  -1 -12 10111.8 693.824  31
  -8  -1 -12 9679.59 511.082  32
   8  -1 -12 10849.7 705.172   4
   8  -1  12 9563.38 643.409   3
   8  -1 -12 9772.06 601.194  12
   8  -1 -12 10089.8 580.461  37
   8  -1  12 11892.6 585.623  11
   8  -1 -12 10704.0 553.755  11
   8   1 -12 11213.3 622.086   4
  -8  -1  12 10145.9 548.444   2
   8   1  12 10908.5 655.728   3
   8   1  12 10181.2 572.878   6
   8  -1  12 10682.0 668.461   6
   8  -1 -13 18873.4 957.037   4
  -8  -1  13 19141.8 781.123   2
   8  -1  13 16646.6 888.734   3
   8   1 -13 19988.9 854.583   4
  -8  -1 -13 18125.3 726.202  32
   8   1  13 18582.9 878.199   3
   8  -1 -13 17756.3 949.187  31
   8   1  13 18260.3 793.021   6
   8  -1 -13 19523.1 719.426  11
   8  -1  13 17898.6 890.758   6
   8  -1  13 20503.1 744.149  11
   8  -1 -13 16801.7 759.133  37
  -8  -1  14 706.668 168.265   2
  -8  -1 -14 450.305 138.007  32
   8   1  14 593.636 155.042   6
   8   1 -14 384.649 130.445   4
  -8  -1  14 829.795 224.722  34
   8  -1 -14 665.579 239.510   4
   8  -1  14 802.434 219.332   6
   8   1  14 672.545 208.425   3
  -8   1  14 824.110 238.073  34
   8  -1  14 623.725 193.851   3
   8  -1 -14 625.582 178.860  37
   8  -1 -14 542.386 215.327  31
   8   1  15 79005.7 1787.31   6
   8   1  15 77414.4 1920.42   3
  -8  -1 -15 81729.7 1669.49  32
  -8  -1  15 73174.0 1978.25  34
  -8  -1  15 76316.7 1686.15   2
   8  -1 -15 81915.6 2100.83   4
   8  -1 -15 69825.6 1653.97  37
   8   1 -15 80081.4 1794.45   4
   8  -1  15 72220.1 1923.89   3
   8  -1  15 76085.7 1944.30   6
  -8   1  15 78031.9 1997.88  34
   8  -1 -15 75749.5 2067.59  31
   8  -1 -16 629.853 243.837  31
   8   1 -16 296.194 129.543   4
   8   1  16 401.335 141.372   6
  -8   1  16 126.400 156.859  34
  -8  -1  16 254.202 126.489   2
   8  -1 -16 169.791 126.440  37
   8  -1  16 203.308 147.489   3
   8  -1 -16 312.785 171.132   4
   8   1  16 195.140 138.893   3
   8  -1  16 250.383 149.458   6
  -8  -1  16 159.131 146.468  34
  -8  -1 -16 381.453 143.062  32
   8   1 -17 390.608 143.363   4
  -8  -1  17 336.054 110.638   2
   8  -1 -17 450.467 218.374  31
  -8   1  17 15.6002 144.758  34
   8  -1 -17 95.4533 89.5221  37
   8  -1  17 241.674 166.498   3
  -8  -1  17-21.2539 162.493  34
   8  -1  17 104.617 120.765   6
  -8  -1 -17 287.256 120.507  32
   8   1  17 132.616 97.0989   6
   8   1  17 278.648 168.096   3
   8  -1  18-173.552 170.542   6
   8   1  18-61.5767 131.244   3
   8   1  18-34.1247 120.721   6
   8  -1 -18 25.6206 92.7874  37
   8   1 -18 60.8637 114.795   4
   8  -1 -18 278.634 203.638  31
   8  -1  18 74.5695 126.846   3
  -8  -1  18 65.1016 143.200  34
  -8   1  18-78.3352 151.679  34
   8  -1  19 4679.60 559.563   6
   8   1 -19 4780.29 589.304  31
   8   1  19 4229.76 468.395   6
   8  -1 -19 4642.20 580.736  31
   8   1  19 4099.55 508.302   3
   8   1 -19 4876.39 502.894   4
  -8   1  19 4366.09 535.864  34
  -8  -1  19 4151.78 552.151  34
   8  -1 -19 4446.14 475.340  37
   8  -1  19 4093.80 535.906   3
  -8   1  20 434.040 236.897  34
   8  -1  20 277.618 166.224   6
   8   1  20 586.356 226.288   3
   8   1  20 220.285 135.315   6
   8   1 -20 820.135 289.057  31
   8  -1 -20 451.205 210.208  31
   8  -1  20 332.208 202.092   3
  -8  -1  20 554.867 253.202  33
  -8  -1  20 315.283 181.853  34
   8  -1 -20 260.426 143.512  37
   8   1  21 453.232 147.836   6
   8   1  21 521.677 198.648   3
  -8  -1  21 410.989 212.911  33
  -8  -1  21 464.652 213.417  34
   8   1 -21 555.572 246.952  31
   8  -1  21 678.469 233.750   6
   8  -1 -21 774.220 212.910  37
  -8   1  21 710.845 274.126  34
   8  -1  21 686.258 234.890   3
  -8  -1  22 1087.51 323.532  33
   8   1  22 1107.83 295.245   3
  -8   1  22 1206.71 347.600  34
   8   1 -22 1370.54 363.876  31
  -8  -1  22 1229.49 318.387  34
   8  -1  22 1617.25 397.532   6
   8  -1  22 1489.11 373.566   3
  -8   1  23 8391.57 850.552  34
   8  -1  23 8049.12 800.276   3
  -8   1  23 8109.14 848.664  33
  -8  -1  23 7545.15 816.219  34
  -8  -1  23 7426.03 813.005  33
   8  -1  23 7711.57 785.480   6
   8   1 -23 8977.67 878.243  31
   8   1  23 8236.22 800.365   3
   8   1 -24 5082.52 319.668  30
  -8  -1  24 4929.81 326.585  21
  -8   1  24 4241.12 609.525  34
   8  -1  24 4444.68 614.822   3
   8  -1  24 4452.01 601.391   6
   8   1  24 5183.72 642.728   3
  -8  -1  24 4526.89 652.985  34
   8   1 -24 5402.49 693.938  31
   8   1  24 4833.20 323.552  25
  -8  -1  24 4365.42 638.744  33
  -8   1  24 4492.65 648.466  33
   8  -1  24 4827.29 317.222  29
   8  -1 -25 5050.41 321.191  30
   8  -1  25 5071.22 325.666  23
   8   1 -25 4657.16 312.870  30
   8   1  25 4564.78 316.620  25
  -8   1 -25 5269.20 323.028  30
  -8  -1 -25 5083.89 335.299  30
   8  -1 -25 4885.80 318.231  26
  -8  -1  25 4863.07 297.957  29
   8  -1  25 4488.30 311.583  29
  -8  -1  25 4808.40 329.888  21
  -8   1 -26 1910.47 201.716  30
   8   1 -26 1795.26 199.216  30
  -8  -1  26 1824.04 190.637  29
   8  -1  26 1911.00 208.839  29
   8   1  26 1633.44 205.833  25
   8  -1 -26 1869.30 208.326  26
   8  -1  26 1737.08 202.005  23
  -8  -1 -26 1915.68 208.618  30
   8  -1 -26 1925.23 208.900  30
  -8  -1  26 1719.46 207.830  21
   8  -1  27 855.216 151.494  29
  -8  -1  27 662.622 120.896  29
   8  -1  27 808.142 146.234  23
   8   1 -27 854.914 145.542  30
   8   1  27 808.760 145.454  29
   8  -1 -27 818.557 140.376  30
  -8  -1  27 759.146 147.841  21
  -8   1 -27 824.070 141.599  30
  -8  -1 -27 695.399 138.619  30
   8  -1 -27 637.634 134.883  26
  -8  -1  28 2836.42 237.869  29
  -8  -1  28 3156.65 273.693  21
  -8   1 -28 3419.55 266.756  30
  -8   1  28 2780.08 260.066  21
   8  -1  28 3011.21 258.898  23
  -8  -1 -28 3036.38 261.730  30
   8   1 -28 2787.13 252.816  30
   8  -1  28 2826.05 255.881  29
   8   1  28 3007.43 258.604  29
   8  -1 -28 2956.35 260.099  30
  -8   1  29 134.552 103.241  21
  -8  -1 -29 200.574 84.5007  26
  -8  -1  29 174.917 102.577  21
   8  -1  29 187.181 99.0489  29
   8   1 -29 37.7176 77.5461  30
  -8   1 -29 55.3968 66.2224  30
   8   1  29 119.239 79.2969  29
   8  -1 -29 41.5511 75.0432  30
  -8  -1 -29 243.183 111.143  30
  -8  -1  29 185.293 82.5780  29
   8  -1  29 348.060 113.420  23
  -8  -1  30 6652.61 356.072  29
  -8   1  30 5566.40 359.964  21
  -8  -1 -30 6678.59 354.566  26
  -8   1 -30 6546.37 367.276  30
  -8  -1 -30 6001.20 359.497  30
  -8  -1  30 6267.05 375.156  21
   8  -1  30 5908.90 352.577  23
   8  -1 -30 5991.51 359.402  30
   8  -1  30 6027.18 360.935  29
   8   1 -30 5632.28 353.369  30
   8   1  30 5905.54 350.190  29
   8  -1  31 1141.09 159.504  23
  -8  -1  31 1030.03 169.151  21
  -8   1 -31 1184.57 164.328  30
   8   1  31 1107.08 164.854  29
   8   1 -31 933.323 158.216  30
  -8  -1 -31 1136.35 153.260  26
  -8  -1  31 1039.98 146.327  29
   8  -1  31 1111.02 165.468  29
  -8  -1 -31 1097.99 172.840  30
   8  -1 -31 1067.28 164.418  30
  -8   1  31 1021.37 165.103  21
  -8  -1 -32 125.003 90.5538  30
   8   1 -32-16.4177 88.2648  30
  -8  -1 -32 63.6641 66.1392  26
  -8  -1  32 182.757 112.560  21
   8  -1 -32 79.2588 88.8703  30
   8   1  32 44.4424 84.5103  29
   8  -1  32 19.7828 78.0823  23
   8  -1  32 317.326 125.546  29
  -8   1 -32-73.3090 78.3652  30
  -8   1  32-52.7383 94.4233  21
  -8   1  33 1949.46 222.550  21
  -8  -1  33 2192.50 225.712  21
   8  -1 -33 2218.64 220.256  30
   8  -1  33 2055.71 210.877  29
   8  -1  33 2020.45 198.845  23
   8   1 -33 2081.73 221.608  30
  -8  -1 -33 2213.91 223.446  30
  -8   1 -33 2349.64 215.278  30
   8   1  33 1920.16 197.897  29
   8  -1  34 749.073 135.926  29
   8   1 -34 967.954 157.058  30
  -8  -1  34 955.381 168.082  21
  -8  -1 -34 922.811 163.370  30
  -8   1 -34 866.651 135.222  30
   8  -1 -34 883.229 140.101  30
   8  -1  34 822.019 133.341  23
   8   1  34 970.388 146.754  29
   8  -1  35 1112.77 151.805  29
  -8   1 -35 1480.58 162.679  30
   8   1  35 1352.91 164.001  29
   8  -1 -35 1447.72 172.809  30
  -8  -1  35 1359.36 177.865  21
  -8   1  35 1367.11 181.241  21
   8   1 -35 1509.37 184.510  30
  -8  -1 -35 1317.95 170.079  30
  -8   1 -36 538.913 105.814  30
  -8   1  36 505.207 120.383  21
  -8  -1 -36 441.323 113.444  30
  -8  -1  36 328.279 104.705  21
   8  -1  36 585.862 122.576  29
   8  -1 -36 481.837 111.361  30
   8   1  36 477.198 101.114  29
  -8   1 -37 395.572 89.1687  30
   8   1  37 300.695 83.1033  29
   8  -1 -37 378.285 97.7279  30
  -8  -1 -37 415.661 107.561  30
   8  -1  37 348.479 97.8994  29
  -8  -1  37 353.519 105.100  21
  -8   1  37 296.529 99.6033  21
   8  -1 -38 143.473 68.5445  30
  -8   1 -38 112.283 56.8020  30
   8  -1  38 95.7317 68.0669  29
  -8  -1  38 115.499 71.9196  21
   8   1  38 115.677 67.0195  29
  -8  -1 -38 202.485 77.7629  30
  -8   1  38 110.641 73.2947  21
   8  -1  39 422.870 82.2440  29
  -8   1  39 524.175 99.6614  21
  -8  -1  39 422.349 91.1781  21
   8   1  39 404.906 75.4375  29
  -8   1 -39 380.204 66.4587  30
  -8  -1 -39 425.590 84.2586  30
  -8  -1  40 1982.86 151.433  21
  -8  -1 -40 2083.69 149.981  30
   8  -1  40 1824.34 141.388  29
  -8   1  40 2115.31 156.072  21
   8   1  40 1929.97 132.206  29
  -8  -1 -41 128.655 45.9512  30
  -8   1  41 63.1948 41.9789  21
  -8  -1  41 101.513 49.3336  21
   8  -1  41 26.0427 36.6160  29
   9   1   0-38.0554 94.1031   7
   9  -1   0 132.948 113.482   4
   9  -1   0 200.179 102.728   7
   9  -1   1 141367. 1848.86   4
   9  -1  -1 141038. 1939.20   4
   9  -1   1 143603. 1639.81   7
   9  -1  -1 141825. 1674.33   7
   9   1   1 138446. 1788.48   7
   9   1  -1 136227. 1774.43   7
   9  -1   1 139562. 1803.36   6
   9  -1   1 138497. 1719.78   5
   9  -1   2 13875.6 572.508   4
   9  -1   2 14177.6 584.287   6
   9   1  -2 13459.4 556.581   7
   9   1   2 13732.4 557.592   5
  -9  -1   2 14352.8 536.608   9
   9  -1   2 13805.8 511.121   7
   9  -1  -2 13863.3 632.407   4
   9   1   2 13926.6 576.234   7
   9  -1  -2 14987.7 506.375  31
   9  -1   2 14236.6 563.083   5
   9  -1  -2 14299.7 541.336   7
   9  -1   3 96640.8 1496.63   5
   9  -1  -3 97112.9 1445.96   7
   9   1  -3 95624.9 1502.74   7
   9  -1   3 96516.7 1477.07   4
   9  -1  -3 97279.0 1506.66  37
   9   1   3 96049.7 1496.24   5
   9  -1   3 94334.1 1538.95   6
  -9  -1   3 97987.6 1432.00   9
   9   1   3 96839.2 1551.99   7
   9  -1  -3 97712.7 1696.55   4
   9  -1  -3 95873.8 1429.30  31
   9  -1   3 101239. 1387.74   7
   9  -1   4 20879.5 679.124   4
   9   1  -4 20680.5 713.977   7
   9  -1   4 22145.4 766.927   6
   9  -1   4 21554.0 725.866   5
   9   1   4 20613.5 708.100   5
  -9   1   4 20709.6 716.485   9
   9  -1  -4 22584.2 727.539  37
   9   1  -4 23751.8 447.532  12
   9  -1  -4 20918.8 810.167   4
   9   1   4 21772.8 758.983   7
  -9  -1   4 21017.2 685.309   9
   9  -1  -4 21228.0 703.271   7
   9  -1   4 21462.6 647.070   7
   9  -1  -4 21029.0 717.171  31
   9  -1  -5 922.919 158.456  37
  -9  -1   5 1393.87 194.688   9
   9  -1  -5 1140.06 175.500   7
   9   1   5 1450.17 228.486   7
   9   1  -5 1205.69 201.379   7
   9  -1  -5 1367.80 222.723   4
   9  -1  -5 1477.33 189.223  12
   9  -1   5 1271.01 196.385   6
   9   1   5 1343.96 181.388   6
  -9   1   5 1278.98 209.591   9
   9  -1  -5 987.293 180.521  31
   9   1   5 1307.46 191.486   5
   9   1  -5 1771.08 249.538   4
   9  -1   5 1193.52 189.098   5
   9  -1   5 1322.68 176.835   7
   9   1  -5 1690.13 146.244  12
   9  -1   5 1347.35 177.547   4
   9  -1   6 12303.9 510.232   4
   9   1   6 12280.3 572.347   5
   9  -1   6 12943.0 617.418   6
   9  -1  -6 13186.6 553.876  12
   9  -1  -6 12708.2 563.057  37
   9  -1  -6 11746.7 608.464  31
   9  -1   6 12697.2 530.690   7
   9   1   6 12257.2 545.807   6
   9   1  -6 12654.4 610.816   4
  -9   1   6 11651.4 569.017   9
  -9  -1   6 13490.7 584.382   9
   9   1   6 13575.8 634.251   7
   9   1  -6 11733.5 564.043   7
   9  -1  -6 12584.9 664.847   4
   9   1   7 56994.4 1326.96   7
   9   1   7 57292.7 1283.16   5
   9  -1   7 60768.3 1201.74   7
   9  -1   7 57803.4 1349.64   6
   9   1  -7 57415.4 1261.94   7
   9  -1   7 55088.0 1060.38   4
  -9   1   7 56708.1 1281.79   9
   9   1   7 59106.2 1208.64   6
   9   1  -7 56554.8 1307.53   4
   9  -1  -7 56706.0 1210.43  37
   9  -1  -7 50922.8 1324.05  31
   9  -1  -7 55374.3 1411.44   4
   9  -1  -7 60776.2 1237.70  12
  -9  -1   7 56766.1 1241.62   9
   9  -1  -8 7897.02 549.535  31
  -9   1   8 8796.32 519.192   9
   9   1  -8 9156.34 526.111   7
   9  -1   8 8845.32 475.683   7
   9   1   8 8728.83 483.935   6
   9   1   8 8329.46 529.978   7
   9   1   8 8280.47 499.814   5
  -9  -1   8 8201.18 498.300   9
   9  -1   8 9649.86 571.788   6
   9   1  -8 9199.49 539.501   4
   9  -1  -8 8459.42 479.485  37
   9  -1  -8 8903.60 493.970  12
   9  -1  -8 8019.56 566.922   4
  -9   1   9 2603.47 303.321   9
   9   1   9 2279.22 257.305   6
   9  -1  -9 2217.73 323.296  31
   9  -1   9 2646.04 300.134  11
   9  -1   9 2501.95 320.605   6
  -9  -1  -9 2311.99 231.575  32
   9   1   9 2368.48 286.496   7
   9  -1  -9 2195.58 261.111  12
   9   1  -9 2416.82 292.267   4
  -9  -1   9 2001.24 266.118   9
   9  -1   9 2022.87 242.742   7
   9  -1  -9 2476.08 289.007  11
   9  -1  -9 1901.08 233.165  37
   9  -1  -9 2355.45 320.195   4
  -9  -1  10 51442.3 1191.55   2
   9  -1 -10 55711.5 1534.25   4
   9  -1 -10 53077.1 1302.78  11
   9  -1  10 59183.3 1376.21  11
   9  -1 -10 52427.1 1302.16  12
   9  -1 -10 50988.0 1500.76  31
   9   1  10 54908.6 1282.73   6
   9  -1  10 55666.3 1466.87   6
   9  -1 -10 51127.9 1232.38  37
  -9   1  10 51114.6 1350.88   9
   9  -1  10 53908.1 1450.77   3
   9   1 -10 56395.7 1372.85   4
   9   1  10 52267.6 1401.48   7
  -9  -1 -10 53292.2 1109.09  32
   9   1 -11 923.806 206.640   4
  -9   1  11 731.422 229.667   9
  -9  -1  11 888.620 170.391   2
   9  -1  11 644.377 189.082   6
   9   1  11 767.176 177.739   7
   9  -1 -11 943.485 191.756  12
   9  -1  11 701.424 150.857   7
   9   1  11 811.727 172.248   6
   9  -1  11 865.452 215.396   3
  -9  -1 -11 955.941 163.986  32
   9  -1 -11 1026.97 242.700  31
   9  -1 -11 725.012 220.497   4
   9  -1 -11 1135.41 206.827  11
   9  -1  11 965.542 187.740  11
   9  -1 -11 675.442 152.812  37
   9  -1  12 46702.8 1216.08  11
   9  -1 -12 40061.5 1220.22  12
   9  -1  12 40558.8 1316.50   6
   9   1  12 38304.1 1278.06   7
   9  -1 -12 42020.9 1150.14  11
   9   1 -12 42410.7 1249.34   4
   9  -1 -12 40368.8 1161.31  37
  -9  -1 -12 40532.8 1040.17  32
   9  -1  12 38285.8 1295.38   3
   9  -1 -12 41514.4 1411.56   4
   9   1  12 43147.1 1224.48   6
   9  -1 -12 40106.4 1405.61  31
  -9  -1  12 42937.6 1151.23   2
   9  -1  12 41177.4 1201.97   7
   9  -1  13 11146.1 652.989   7
   9  -1  13 10539.5 709.934   3
  -9  -1  13 11676.9 616.879   2
   9   1  13 10954.5 718.736   7
  -9  -1 -13 11206.9 565.419  32
   9   1  13 11851.4 725.582   3
   9  -1  13 11486.6 735.756   6
   9   1  13 12276.8 675.771   6
   9  -1  13 12717.5 632.263  11
   9   1 -13 11212.9 663.693   4
   9  -1 -13 10432.7 741.038  31
   9  -1 -13 11212.2 677.833  12
   9  -1 -13 11910.4 799.781   4
   9  -1 -13 12005.1 608.275  11
   9  -1 -13 10460.9 620.389  37
   9   1 -14 23100.8 973.296   4
   9  -1 -14 20856.6 891.091  37
   9  -1  14 21350.8 942.498   7
   9   1  14 21851.6 1015.31   3
   9  -1 -14 20887.9 959.255  12
  -9  -1 -14 21717.3 820.215  32
   9  -1 -14 21615.6 1101.57  31
   9  -1  14 21398.4 1021.73   6
  -9  -1  14 24007.9 912.909   2
   9   1  14 23308.4 963.157   6
   9  -1 -14 23581.1 1107.85   4
   9  -1  14 20243.3 1004.26   3
   9  -1 -15 47451.1 1490.34  12
   9  -1  15 47976.6 1583.99   6
   9  -1 -15 51551.2 1696.43   4
   9  -1  15 47438.1 1462.70   7
  -9  -1  15 53564.2 1410.22   2
   9  -1 -15 47263.4 1386.35  37
   9   1  15 50637.5 1595.83   3
   9   1  15 52605.2 1496.42   6
  -9  -1 -15 53664.9 1335.23  32
   9   1 -15 51412.6 1494.03   4
  -9  -1  15 46505.2 1602.08  34
  -9   1  15 51040.9 1645.90  34
   9  -1 -15 49318.4 1707.43  31
   9  -1  15 46318.2 1581.76   3
  -9  -1  16 7885.84 561.683   2
   9  -1 -16 7008.37 596.332  12
   9  -1  16 7587.01 655.829   6
   9  -1  16 6574.62 622.636   3
   9   1 -16 7910.95 604.648   4
   9  -1 -16 8107.38 589.399  37
   9  -1 -16 7913.17 685.624   4
  -9   1  16 6760.85 625.430  34
   9   1  16 7561.60 587.365   6
   9   1  16 7559.97 649.237   3
  -9  -1  16 6678.49 630.156  34
   9  -1 -16 7773.27 710.163  31
  -9  -1  17 1243.25 293.629  34
   9  -1 -17 1357.94 272.394  12
   9  -1 -17 1916.31 291.560  37
   9  -1  17 1693.83 333.370   3
   9  -1  17 1417.79 298.095   6
   9   1  17 1349.18 294.315   3
   9   1  17 1836.98 303.749   6
  -9   1  17 1244.21 269.893  34
  -9  -1  17 1884.19 290.486   2
   9   1 -17 1173.62 257.540   4
   9  -1 -17 2046.10 381.356  31
   9   1 -18 8925.25 681.797   4
  -9  -1  18 7934.97 748.655  34
   9   1  18 8479.26 725.534   3
   9   1 -18 8198.29 758.049  31
   9  -1 -18 8723.86 774.704  31
   9  -1 -18 8478.45 645.152  37
   9  -1  18 8707.50 736.967   6
   9  -1  18 7216.73 680.934   3
   9   1  18 8750.87 671.830   6
  -9   1  18 7710.28 716.694  34
   9   1 -19 1310.51 264.176   4
   9  -1 -19 1325.55 268.665  37
   9  -1 -19 1480.04 356.555  31
   9   1  19 1103.50 236.548   6
  -9   1  19 1142.95 325.559  34
   9  -1  19 927.653 275.261   6
  -9  -1  19 784.769 259.648  34
   9   1 -19 1160.53 319.922  31
   9  -1  19 952.488 267.733   3
   9   1  19 1261.39 292.407   3
  -9  -1  20 1756.05 371.682  34
   9  -1  20 1502.66 330.072   3
   9   1 -20 2328.35 438.755  31
   9   1  20 2152.29 385.484   3
   9   1 -20 2725.68 409.507   4
   9   1  20 2287.06 358.481   6
  -9   1  20 1418.12 316.698  34
   9  -1  20 1878.49 378.314   6
   9  -1 -20 2526.90 460.086  31
   9  -1 -20 1886.68 327.374  37
   9  -1  21 7074.13 710.760   6
   9  -1 -21 5790.80 636.667  12
   9   1 -21 7440.02 778.085  31
  -9  -1  21 5964.22 714.282  33
  -9  -1  21 6602.18 733.836  34
   9  -1  21 6624.63 730.645   3
   9   1  21 6182.44 667.017   3
  -9   1  21 6886.42 743.154  34
  -9  -1  22 9171.21 893.195  33
   9   1 -22 10804.4 956.889  31
  -9  -1  22 8458.08 849.389  34
  -9   1  22 9445.11 885.444  34
   9  -1 -22 9622.52 834.958  12
   9  -1  22 9329.33 861.833   3
   9   1  22 9156.85 830.567   3
   9  -1  22 9503.05 854.997   6
  -9   1  23 10273.7 942.283  34
   9   1 -23 10844.0 973.636  31
  -9   1  23 10403.7 966.094  33
   9   1  23 11045.1 930.685   3
   9  -1  23 10977.1 932.357   6
  -9  -1  23 9846.19 932.040  34
  -9  -1  23 10383.1 964.101  33
   9  -1 -23 10320.9 876.192  12
   9  -1  23 9833.84 901.128   3
   9   1  24 535.493 124.941  25
   9  -1  24 442.923 111.798  29
   9  -1 -24 610.336 123.502  26
   9  -1 -24 551.444 113.822  30
  -9  -1 -24 549.820 124.000  30
   9  -1  24 638.306 126.737  23
   9   1 -24 565.624 127.786  30
  -9  -1  24 521.258 113.845  21
   9   1  25 772.147 138.127  25
  -9  -1 -25 1039.15 166.696  30
   9  -1  25 937.714 151.525  23
   9  -1 -25 994.386 154.551  26
   9  -1  25 1022.29 158.706  29
   9  -1 -25 961.880 157.070  30
   9   1 -25 934.280 155.398  30
  -9  -1  25 987.685 170.758  21
   9  -1 -26 1144.87 176.031  30
  -9  -1  26 1100.33 167.876  21
  -9  -1 -26 970.874 155.050  30
   9  -1 -26 1305.10 171.103  26
   9   1  26 844.856 145.612  25
   9  -1  26 914.584 155.181  23
   9   1 -26 932.961 157.767  30
   9  -1  26 954.918 144.291  29
   9   1 -27 190.365 95.1945  30
  -9  -1 -27 74.9873 85.0989  30
  -9   1  27 137.545 95.0999  21
   9  -1 -27 124.061 77.1039  30
  -9  -1  27 85.2789 85.2302  21
  -9   1 -27 253.511 102.169  30
   9  -1  27 152.177 93.8868  23
   9  -1  27 52.6309 74.9291  29
  -9  -1  28 11336.0 506.142  21
   9  -1  28 11138.5 484.222  23
   9  -1 -28 11137.4 487.972  30
   9   1 -28 11180.9 496.783  30
   9  -1  28 11391.4 493.644  29
  -9  -1 -28 11211.1 497.968  30
  -9   1  28 11883.0 524.941  21
  -9   1 -28 13092.1 512.437  30
   9   1  28 11435.5 489.736  29
  -9   1  29 1790.26 216.838  21
  -9   1 -29 1884.67 197.972  30
  -9  -1 -29 1729.95 204.769  30
   9  -1  29 1671.65 201.783  29
   9   1  29 1635.06 198.229  29
  -9  -1  29 1821.58 215.057  21
   9  -1 -29 1614.66 195.174  30
   9  -1  29 1576.14 194.386  23
   9   1 -29 1548.37 195.703  30
   9  -1 -30 836.446 144.367  30
   9  -1  30 772.275 154.377  29
  -9  -1 -30 758.728 147.382  30
  -9   1 -30 903.472 148.215  30
  -9  -1  30 787.278 157.825  21
   9   1 -30 774.218 153.865  30
   9  -1  30 990.600 165.939  23
  -9   1  30 876.095 155.550  21
   9   1  30 876.401 160.101  29
   9  -1  31 809.696 156.083  23
  -9   1 -31 536.507 112.771  30
   9   1  31 656.640 139.516  29
  -9   1  31 570.105 136.391  21
   9   1 -31 536.049 135.311  30
   9  -1  31 510.579 131.807  29
   9  -1 -31 644.431 132.080  30
  -9  -1 -31 561.526 134.161  30
  -9  -1  31 556.933 138.941  21
   9  -1  32 16264.9 556.274  23
   9   1 -32 16282.1 580.495  30
  -9   1  32 15239.6 576.236  21
  -9  -1  32 17380.0 610.927  21
   9   1  32 16434.1 562.539  29
  -9  -1 -32 16704.4 580.299  30
  -9   1 -32 18089.5 580.346  30
   9  -1  32 16763.5 580.614  29
   9  -1 -32 17050.5 582.558  30
   9  -1 -33 143.758 85.6610  30
  -9   1 -33 84.4791 71.9979  30
  -9  -1 -33 88.1569 95.1370  30
   9   1 -33 190.187 118.659  30
   9  -1  33 36.2993 91.4488  29
  -9   1  33 27.9719 93.2459  21
  -9  -1  33 140.221 116.679  21
   9  -1  33 101.765 84.6359  23
   9   1  33 152.176 92.5658  29
  -9  -1  34 1411.14 187.800  21
   9   1 -34 1151.08 171.080  30
   9  -1  34 1211.61 166.850  29
  -9   1  34 1337.99 179.987  21
  -9  -1 -34 1382.55 171.987  30
   9   1  34 1177.29 155.480  29
  -9   1 -34 1243.54 151.196  30
   9  -1  34 1006.02 141.746  23
   9  -1 -34 1316.79 165.452  30
   9   1  35 1144.21 152.039  29
  -9  -1 -35 1227.58 157.283  30
  -9   1  35 1196.75 164.019  21
  -9   1 -35 1258.77 143.537  30
  -9  -1  35 1201.10 169.987  21
   9  -1  35 1046.06 154.426  29
   9  -1 -35 1295.38 161.808  30
  -9   1  36 2460.83 215.929  21
   9   1  36 2566.20 202.230  29
  -9  -1  36 2466.10 213.492  21
   9  -1  36 2306.97 203.286  29
   9  -1 -36 2599.39 211.238  30
  -9   1 -36 2714.80 198.328  30
  -9  -1 -36 2603.41 209.524  30
   9  -1  37 214.879 86.7650  29
  -9  -1 -37 268.031 83.9963  30
   9  -1 -37 196.912 76.9736  30
   9   1  37 236.051 76.8693  29
  -9   1 -37 264.027 71.5383  30
  -9  -1  37 228.331 94.5098  21
  -9   1  37 159.645 83.6978  21
  -9   1  38 3185.82 218.501  21
   9   1  38 2922.61 188.464  29
   9  -1  38 3139.60 205.221  29
  -9  -1  38 3085.95 213.696  21
  -9  -1 -38 3050.98 199.554  30
   9   1  39 114.824 55.1958  29
  -9  -1 -39 6.17122 50.2307  30
  -9   1  39 136.041 65.9965  21
  -9  -1  39-48.0548 61.0008  21
   9  -1  39 39.8790 57.6459  29
   9   1  40 349.444 61.9831  29
  -9  -1 -40 386.510 70.3345  30
  -9  -1  40 419.679 74.7535  21
  -9   1  40 427.741 79.4084  21
   9  -1  40 423.512 75.2039  29
  -9  -1  41 613.150 81.5312  21
   9  -1  41 463.597 66.5691  29
  -9   1  41 712.809 87.1825  21
  10  -1   0 108559. 1553.73   7
  10   1   0 105918. 1654.58   7
  10  -1   0 105384. 1757.67   4
  10  -1   1 4945.39 330.007   7
  10   1   1 4215.16 337.764   7
  10  -1  -1 5684.08 283.540  31
  10  -1  -1 4577.95 379.697   4
  10  -1  -1 5064.83 341.149   7
  10   1  -1 4391.36 348.878   7
  10  -1   1 4700.02 338.276   5
  10  -1   1 4978.10 381.460   4
  10  -1  -2 6695.15 408.905   7
  10  -1   2 6481.79 421.887   4
  10   1  -2 6516.07 411.611   7
  10  -1  -2 7647.69 375.981  31
 -10  -1   2 6513.19 392.237   9
  10   1   2 6178.60 402.769   5
  10   1   2 6659.12 420.347   7
  10  -1   2 6790.46 434.215   6
  10  -1   2 6588.97 409.474   5
  10  -1  -2 6774.06 462.919   4
  10  -1   2 6675.82 385.771   7
  10  -1   3 17902.2 711.150   6
  10  -1   3 18028.1 687.857   4
  10   1   3 17830.4 705.976   7
  10  -1  -3 18553.0 671.800   7
  10  -1  -3 19222.7 653.387  31
  10   1  -3 18152.7 695.230   7
  10  -1   3 18916.7 642.626   7
  10  -1   3 16641.5 662.971   5
 -10  -1   3 17685.2 653.448   9
  10   1   3 18441.2 695.541   5
  10  -1  -3 18517.3 775.818   4
  10  -1  -4 15515.4 639.464  31
  10  -1   4 15089.9 641.032   5
  10  -1  -4 15445.7 642.269  37
  10  -1   4 14818.9 658.263   6
  10   1  -4 14856.9 640.643   7
  10  -1   4 13930.3 562.936   7
  10  -1   4 15235.8 622.565   4
  10   1   4 14619.4 635.775   5
  10  -1  -4 15418.3 727.873   4
 -10  -1   4 14767.4 603.628   9
  10   1   4 14281.9 646.197   7
 -10   1   4 15127.7 644.532   9
  10  -1  -4 14767.9 618.713   7
  10  -1  -5 32576.1 928.577  37
  10   1   5 31983.0 986.122   7
  10  -1  -5 33032.2 1076.83   4
  10  -1  -5 30187.8 943.567  31
  10   1   5 31237.7 945.514   5
 -10   1   5 32517.5 958.398   9
  10  -1   5 33353.4 998.367   6
  10  -1   5 32377.2 902.819   4
 -10  -1   5 32264.4 918.117   9
  10   1  -5 32697.0 953.158   7
  10  -1   5 32314.1 958.929   5
  10   1  -5 35872.6 626.035  12
  10  -1   5 32474.2 867.979   7
  10   1  -5 34163.3 1038.61   4
  10  -1  -5 31753.3 924.738   7
  10  -1  -6 468.448 131.870  37
  10  -1   6 505.777 122.849   7
  10   1   6 316.844 117.043   7
  10  -1  -6 490.305 118.929  12
  10  -1   6 440.236 142.496   5
  10   1  -6 532.191 153.596   4
  10  -1   6 507.144 127.294   4
  10   1   6 260.829 107.011   5
  10   1  -6 596.557 169.292   7
  10   1   6 423.648 125.613   6
  10  -1   6 386.822 143.765   6
  10   1  -6 463.927 83.1847  12
  10  -1  -6 692.594 183.942  31
 -10  -1   6 223.633 111.823   9
 -10   1   6 498.515 162.100   9
  10   1  -7 202606. 2480.36   7
  10  -1   7 182680. 2098.12   4
  10  -1  -7 194358. 2761.30   4
  10   1   7 199343. 2367.99   6
  10  -1  -7 202183. 2391.55  37
  10  -1   7 198068. 2279.04   7
  10   1  -7 208178. 2623.57   4
 -10  -1   7 193311. 2380.08   9
  10  -1  -7 177311. 2522.94  31
  10   1   7 192368. 2536.26   7
  10   1  -7 219506. 1910.05  12
  10   1   7 208223. 2549.00   5
  10  -1   7 195058. 2509.63   5
 -10   1   7 199285. 2506.05   9
  10  -1   7 208790. 2640.77   6
  10  -1  -7 208436. 2345.36  12
 -10  -1   8 0.49981 123.012   9
  10  -1   8 112.628 174.726   4
  10   1  -8 144.587 114.844   4
  10  -1   8 314.369 260.359   6
  10   1  -8 51.9998 121.517   7
  10  -1  -8 318.949 187.080  31
  10  -1  -8 60.8081 99.6672  37
  10   1   8 421.176 167.819   6
  10   1   8 423.183 177.505   5
  10   1   8 389.236 176.135   7
 -10   1   8-46.6578 136.768   9
  10  -1  -8 544.470 203.528   4
  10  -1  -9 37096.7 1153.43  11
  10  -1  -9 38536.4 1082.49  37
  10   1   9 41470.8 1121.94   6
  10  -1  -9 38369.3 1091.85  12
  10  -1  -9 38727.3 1298.55   4
 -10  -1   9 35814.9 1106.56   9
  10  -1  -9 36119.8 1241.46  31
  10   1   9 38001.7 1188.78   7
 -10   1   9 36616.7 1128.56   9
  10   1   9 39472.2 1185.21   5
  10   1  -9 38966.2 1180.18   4
  10  -1   9 44544.0 1174.36   7
  10   1  -9 39659.2 1169.41   7
  10  -1 -10 15848.1 758.603  11
  10   1 -10 16352.7 780.000   4
  10   1  10 15345.2 780.038   7
  10  -1 -10 15628.5 846.742   4
  10  -1 -10 15951.0 851.095  31
 -10  -1  10 16537.9 791.877   9
  10  -1  10 16558.5 768.271  11
  10  -1  10 17519.6 841.098   6
  10   1  10 16956.0 744.521   6
  10  -1 -10 16536.3 744.377  12
 -10   1  10 15522.7 766.090   9
  10  -1  10 16586.9 727.118   7
  10  -1 -10 16413.2 722.635  37
  10  -1 -11 34173.8 1280.66   4
  10  -1 -11 33190.2 1089.99  12
  10  -1  11 33152.7 1187.30   6
  10  -1  11 34924.4 1118.52  11
  10   1 -11 33648.7 1135.05   4
  10  -1  11 33138.9 1076.85   7
 -10  -1 -11 33782.8 917.185  32
 -10   1  11 30262.6 1111.66   9
  10   1  11 35005.5 1102.95   6
  10  -1 -11 31768.3 1239.38  31
  10  -1 -11 33826.6 1096.86  11
  10  -1 -11 32404.7 1041.46  37
 -10  -1  11 33604.7 1016.70   2
  10   1  11 30608.2 1138.47   7
  10  -1 -12 36098.8 1123.90  37
 -10  -1  12 38051.9 1103.76   2
 -10   1  12 35003.7 1223.90   9
  10   1 -12 37625.5 1228.63   4
 -10  -1 -12 38681.5 1011.55  32
  10  -1 -12 37076.6 1202.19  12
  10   1  12 38857.6 1200.58   6
  10  -1 -12 38200.8 1163.64  11
  10  -1 -12 38361.0 1378.93   4
  10  -1  12 40439.1 1206.76  11
  10  -1  12 35468.8 1156.62   7
  10   1  12 35509.0 1260.86   7
  10  -1  12 35770.7 1287.77   3
  10  -1 -12 35871.0 1365.49  31
  10  -1  12 38177.4 1312.00   6
  10  -1 -13 6281.15 491.590  37
 -10  -1  13 5264.54 426.213   2
  10  -1 -13 5749.80 493.097  12
  10  -1  13 6508.02 483.577  11
  10  -1 -13 5919.70 573.862  31
  10  -1 -13 6587.08 478.643  11
  10  -1 -13 6212.36 584.752   4
  10   1  13 5037.40 507.301   7
  10   1  13 6054.45 490.059   6
  10  -1  13 5477.13 509.761   6
  10   1 -13 5840.80 506.622   4
  10  -1  13 5482.33 521.719   3
  10  -1  13 5447.48 468.384   7
 -10  -1  14 12124.1 657.733   2
  10  -1  14 12052.3 781.887   6
  10  -1 -14 11500.9 803.625   4
  10   1  14 12431.5 725.103   6
  10  -1 -14 11643.4 727.802  12
  10   1  14 10747.5 746.296   7
  10  -1  14 10750.9 750.345   3
  10  -1 -14 11624.8 679.546  37
  10  -1 -14 12097.3 833.236  31
  10   1 -14 12076.9 731.089   4
  10  -1  14 10999.1 695.904   7
  10  -1  15 0.87959 150.046   3
  10  -1  15 236.553 151.610   7
  10   1  15 173.389 119.711   6
  10  -1 -15 150.306 91.7764  37
  10  -1 -15 75.0756 114.585   4
  10   1 -15 192.942 131.357   4
  10  -1  15-144.349 175.900   6
  10  -1 -15 191.607 201.741  31
 -10  -1  15 53.9189 90.8695   2
  10   1  15-3.12942 148.409   7
 -10   1  15 325.972 196.646  34
  10  -1 -15 179.592 117.664  12
  10  -1 -16 520.226 180.112  12
  10  -1  16 669.216 214.082   3
  10  -1 -16 646.979 191.022  37
 -10  -1  16 709.639 177.716   2
  10   1 -16 796.795 212.501   4
  10  -1 -16 720.040 237.646  31
  10  -1  16 816.583 223.634   7
  10  -1  16 556.757 173.603   6
 -10  -1  16 490.433 202.300  34
  10  -1 -16 671.701 231.995   4
  10   1  16 224.459 142.649   7
 -10   1  16 607.373 195.450  34
  10   1  16 616.759 185.768   6
  10  -1  17 180.160 127.835   3
 -10  -1  17 230.007 160.576  34
  10  -1 -17 486.695 193.143  12
  10   1  17 177.730 115.791   6
  10  -1  17 43.1863 138.433   6
  10  -1  17 206.352 132.161   7
  10  -1 -17 318.422 126.772  37
  10  -1 -17 444.189 202.528   4
  10   1 -17 398.584 169.761   4
  10  -1 -17 283.932 185.679  31
  10   1  17 355.352 122.722   7
 -10   1  17 196.087 152.610  34
  10   1  18 574.059 200.694   3
  10   1 -18 686.705 251.761  31
  10  -1  18 635.401 223.948   3
  10  -1 -18 792.409 227.702  12
  10  -1 -18 820.091 222.825  37
  10  -1 -18 754.674 273.222  31
  10  -1  18 780.633 238.008   7
  10   1  18 486.112 176.522   6
  10   1 -18 469.874 159.247   4
  10   1  18 393.660 198.896   7
 -10   1  18 402.134 164.775  34
 -10  -1  18 484.262 216.853  34
  10  -1  18 546.769 172.765   6
  10  -1  19 6917.79 699.095   3
  10   1  19 7406.02 711.166   3
  10   1  19 7412.14 649.908   6
  10  -1 -19 8286.68 804.036  31
  10   1  19 6364.42 657.412   7
  10  -1 -19 7203.78 611.062  37
 -10   1  19 6404.74 690.192  34
 -10  -1  19 6673.64 702.097  34
  10  -1  19 6828.08 644.858   7
  10  -1  19 7266.21 706.110   6
  10   1 -19 6827.65 728.015  31
  10  -1 -19 6291.88 632.779  12
  10   1 -19 9016.19 748.357   4
  10  -1  20 6864.37 697.110   6
  10   1  20 7674.29 741.876   3
  10  -1 -20 6758.20 672.104  12
  10   1 -20 8694.74 724.640   4
  10  -1  20 7123.75 683.731   7
  10   1 -20 6822.83 747.827  31
  10   1  20 7239.89 720.819   7
  10  -1  20 6454.82 698.324   3
  10  -1 -20 8587.17 824.044  31
 -10  -1  20 6851.34 728.951  34
  10   1  20 7410.57 664.541   6
 -10   1  20 6768.19 729.839  34
  10  -1  21 375.935 193.191   3
  10  -1 -21 619.438 239.092  12
 -10  -1  21 242.327 176.598  34
  10   1  21 305.016 130.991   3
  10  -1  21 269.327 131.654   6
  10   1 -21 565.914 255.486  31
  10  -1  21 721.961 253.749   7
 -10   1  21 302.529 183.231  34
  10   1  21 489.451 210.537   7
 -10   1  22 31.0313 138.934  34
  10   1 -22 145.292 185.032  31
  10  -1  22-130.280 183.634   3
  10  -1  22-202.022 260.483   6
  10  -1  22 118.686 158.540   7
  10   1  22-60.0160 206.176   7
 -10  -1  22-181.991 257.812  33
  10   1  22-89.9193 186.362   3
  10  -1 -22 223.264 183.578  12
 -10  -1  22-162.502 259.940  34
 -10  -1  23 1716.55 425.294  33
  10   1 -23 2144.62 211.326  30
  10  -1  23 2255.09 221.519  29
 -10   1  23 1507.46 366.088  34
  10   1  23 2147.02 219.577  25
  10  -1  23 2527.79 227.002  23
 -10  -1  23 2341.84 227.313  21
  10   1  23 2247.88 409.158   3
  10  -1  23 1893.30 386.191   6
 -10  -1  24 2705.50 256.618  21
 -10  -1 -24 2324.19 228.161  30
  10  -1 -24 2265.43 212.559  30
  10   1  24 2135.55 220.569  25
  10  -1  24 2171.67 218.435  23
  10  -1 -24 2605.31 227.726  19
  10  -1  24 2253.09 219.613  29
  10   1 -24 2125.61 214.333  30
  10  -1 -24 2588.43 233.313  26
  10  -1  25 126.350 79.3299  23
  10  -1  25 52.8206 73.3837  29
 -10  -1  25 48.1333 84.9722  21
 -10  -1 -25 78.5187 76.7405  30
  10  -1 -25 142.988 71.7011  19
  10   1 -25 14.8680 78.0199  30
  10  -1 -25 49.2715 61.5686  30
  10   1  25 48.3498 70.3841  25
  10   1 -26 528.076 121.771  30
  10  -1  26 510.348 108.763  29
  10   1  26 550.087 128.993  25
 -10  -1 -26 488.933 113.842  30
  10  -1 -26 583.358 119.969  30
  10  -1  26 537.991 130.067  23
 -10  -1  26 613.806 134.217  21
  10  -1 -27 10422.5 471.114  30
  10  -1  27 9650.08 457.285  29
 -10  -1  27 11421.2 505.792  21
  10  -1  27 10090.4 461.830  23
  10   1  27 9530.39 464.107  25
 -10  -1  27 10198.9 471.294  22
 -10  -1 -27 10367.7 473.793  30
 -10   1  27 11300.7 508.036  21
  10   1 -27 9637.43 454.694  30
  10   1 -28 3646.53 291.577  30
  10  -1 -28 3633.87 286.090  30
 -10  -1  28 4292.04 317.511  21
  10  -1  28 3660.94 286.674  29
  10   1  28 3400.55 273.952  29
 -10   1  28 3942.05 308.584  21
 -10  -1  28 4108.07 299.681  22
 -10  -1 -28 3505.95 281.615  30
  10  -1  28 3625.35 278.500  23
 -10  -1 -29 1658.20 200.109  30
 -10   1  29 1434.02 202.264  21
  10  -1  29 1563.74 188.650  23
  10   1  29 1627.96 199.753  29
  10  -1  29 1735.74 205.949  29
  10   1 -29 1480.93 193.539  30
  10  -1 -29 1815.36 208.289  30
 -10  -1  29 1402.12 195.377  21
  10  -1 -30 82.2121 83.5974  30
  10   1 -30 24.6399 82.0285  30
  10  -1  30 98.6916 97.5556  23
 -10   1  30 343.076 125.550  21
  10  -1  30-8.19025 80.6483  29
 -10  -1  30 24.0754 97.9787  21
 -10  -1 -30 44.6871 89.3689  30
  10   1  30 113.239 96.0791  29
  10  -1 -31 19475.3 625.432  30
  10   1  31 18762.2 615.200  29
 -10   1  31 18902.8 640.316  21
 -10  -1 -31 19512.1 634.968  30
 -10  -1  31 18732.3 636.321  21
  10  -1  31 18897.0 608.448  23
  10   1 -31 17949.7 618.724  30
  10  -1  31 17902.4 605.384  29
 -10  -1  32 362.552 139.659  21
  10   1  32 320.907 116.749  29
  10   1 -32 220.255 115.423  30
 -10   1  32 363.726 128.763  21
  10  -1  32 241.470 106.472  23
 -10  -1 -32 418.135 124.481  30
  10  -1 -32 289.577 112.226  30
  10  -1  32 326.043 120.865  29
  10  -1  33 7027.53 373.503  29
 -10  -1 -33 7907.85 394.920  30
  10  -1  33 7823.07 374.423  23
 -10  -1  33 7941.27 407.721  21
  10   1  33 7411.06 373.881  29
  10  -1 -33 7556.48 380.197  30
 -10   1  33 7541.78 397.983  21
  10  -1 -34 720.286 125.022  30
 -10  -1  34 808.681 142.564  21
 -10   1  34 629.014 137.837  21
 -10  -1 -34 689.886 131.087  30
  10  -1  34 706.615 141.291  29
  10  -1  34 657.914 118.458  23
  10   1  34 619.063 126.561  29
  10  -1 -35 1016.90 136.717  30
 -10  -1  35 1210.31 163.261  21
  10   1  35 1207.76 149.200  29
  10  -1  35 1171.47 158.428  29
  10  -1  35 1256.70 151.625  23
 -10  -1 -35 1092.36 147.955  30
 -10   1  35 1135.52 159.165  21
 -10  -1  36 600.426 123.265  21
  10  -1  36 642.116 120.755  29
  10  -1 -36 610.121 110.682  30
  10   1  36 591.342 109.358  29
 -10   1  36 631.272 125.104  21
 -10  -1 -36 609.763 113.150  30
 -10  -1  37 1524.13 163.575  21
 -10  -1 -37 1391.71 146.351  30
 -10   1  37 1545.44 164.401  21
  10  -1  37 1424.34 153.071  29
  10   1  37 1393.05 145.038  29
 -10  -1  38 674.298 103.466  21
 -10   1  38 706.426 113.172  21
 -10  -1 -38 693.639 106.367  30
  10  -1  38 714.270 110.399  29
  10   1  38 804.334 107.530  29
  10  -1  39 587.992 91.7724  29
 -10  -1 -39 539.489 83.1915  30
 -10  -1  39 572.596 94.2168  21
  10   1  39 638.636 85.2833  29
 -10   1  39 465.233 86.6580  21
  10  -1  40 1095.56 106.870  29
 -10  -1 -40 1271.61 106.545  30
 -10  -1  40 1046.79 110.101  21
 -10   1  40 1104.88 110.156  21
  10   1  40 1104.67 97.0533  29
  11   1   0-113.610 135.651   7
  11  -1   0-92.5360 92.0052   7
  11  -1   0 157.390 117.064   4
  11  -1  -1 2737.15 274.420   7
  11   1   1 2183.84 255.545   7
  11  -1   1 2184.77 247.968   5
  11  -1   1 2564.56 255.052   7
  11  -1   1 2590.69 293.381   4
  11   1  -1 2231.78 267.019   7
  11  -1  -1 2419.19 291.825   4
  11   1  -2 36016.4 1028.42   7
  11  -1   2 34669.0 980.818   5
 -11  -1   2 34921.8 951.161   9
  11  -1  -2 35714.5 966.616   7
  11  -1  -2 38309.3 851.526  31
  11  -1   2 35812.4 941.546   7
  11  -1   2 34143.9 1018.35   4
  11   1   2 33145.7 995.157   7
  11  -1  -2 35705.6 1107.03   4
  11  -1   3 55983.6 1283.36   4
  11   1  -3 57392.1 1308.03   7
 -11  -1   3 56336.9 1225.11   9
  11  -1   3 57292.0 1329.08   6
  11   1   3 57377.7 1314.29   7
  11   1   3 59288.1 1323.36   5
  11  -1  -3 56539.1 1424.02   4
  11  -1   3 53486.9 1247.50   5
  11  -1  -3 56619.4 1242.80   7
  11  -1   3 57234.0 1193.54   7
  11  -1  -3 59118.8 1172.08  31
 -11   1   3 54803.3 1274.77   9
 -11   1   4 8017.79 492.713   9
  11  -1   4 7662.52 494.876   6
  11  -1  -4 7237.17 458.359   7
  11  -1  -4 8522.21 486.030  31
  11   1  -4 8065.21 536.590   4
  11   1  -4 7198.30 473.737   7
 -11  -1   4 7529.13 456.543   9
  11  -1   4 7496.45 480.117   5
  11  -1  -4 7631.27 545.529   4
  11  -1   4 7839.66 483.905   4
  11   1   4 8202.24 496.869   5
  11   1   4 7591.04 492.228   7
  11  -1   4 7713.45 443.701   7
  11  -1   5 1701.16 235.030   4
 -11  -1   5 1641.97 226.913   9
  11  -1  -5 2078.14 309.961   4
  11  -1   5 1847.56 247.650   5
  11  -1   5 1888.50 231.985   7
  11  -1  -5 1941.29 248.082  31
  11  -1   5 1757.70 244.761   6
  11   1   5 2190.02 270.531   5
  11  -1  -5 1829.09 247.603   7
  11   1   5 1665.62 231.640   7
  11   1  -5 1813.93 271.288   4
  11   1  -5 1725.22 249.228   7
 -11   1   6 35241.6 1068.68   9
  11   1  -6 35251.8 1063.83   7
  11  -1   6 33416.9 998.863   4
 -11  -1   6 34839.7 1024.07   9
  11  -1  -6 34231.7 1188.89   4
  11  -1  -6 35023.8 1027.74  37
  11   1  -6 37564.1 1167.75   4
  11  -1  -6 34449.0 1050.28   7
  11  -1  -6 32517.9 1056.70  31
  11   1   6 34506.1 1093.86   7
  11   1   6 37221.2 1098.28   5
  11  -1   7 458.479 173.626   5
  11   1  -7 602.724 202.482   7
  11   1   7 262.755 132.523   5
  11  -1  -7 271.545 98.3571  37
  11  -1  -7 283.599 109.705  12
  11   1  -7 449.745 171.875   4
  11  -1   7 360.268 169.571   6
  11  -1   7 491.217 135.597   4
  11  -1  -7 321.528 205.099   4
  11  -1   7 210.398 102.290   7
  11  -1  -7 419.596 186.100  31
  11   1   7 219.829 114.843   6
  11   1   7 74.3025 155.973   7
 -11   1   7 639.914 265.087   9
 -11  -1   7 144.955 136.727   9
  11   1   8 36364.9 1147.50   5
  11  -1  -8 35290.6 1243.96   4
  11  -1  -8 36332.9 1075.93  37
  11  -1   8 33067.8 1115.37   5
  11   1  -8 33848.4 1092.13   7
 -11   1   8 35401.5 1124.77   9
 -11  -1   8 32445.3 1062.27   9
  11   1  -8 36580.1 1178.84   4
  11   1   8 34904.3 1151.13   7
  11  -1   8 37732.7 1192.73   6
  11  -1   8 34723.3 977.684   4
  11   1   8 38590.0 1110.09   6
  11  -1   8 34277.8 1025.34   7
  11  -1  -8 35670.7 1041.61  12
  11  -1  -8 32151.1 1154.50  31
  11   1  -8 39407.7 868.078  12
  11  -1  -9 2765.89 382.004   4
  11   1   9 2912.73 323.117   6
  11   1   9 2526.85 337.309   7
  11  -1   9 2772.96 307.789   7
  11   1   9 2703.90 333.199   5
 -11   1   9 2676.90 329.514   9
  11   1  -9 2989.23 345.368   7
  11  -1  -9 2568.35 298.130  12
  11   1  -9 2587.49 327.831   4
  11  -1  -9 2779.24 370.375  31
 -11  -1   9 2394.24 302.439   9
  11  -1   9 3179.78 368.872   6
  11  -1  -9 3606.26 388.932  37
  11   1  -9 3065.28 264.788  12
  11  -1  10 56.2310 100.023  11
  11  -1  10-1.84097 132.220   7
  11   1  10 51.8810 125.820   5
  11   1  10-221.814 208.140   7
 -11  -1  10-4.12748 135.977   9
  11  -1 -10-118.140 135.039  11
 -11   1  10 73.8705 168.955   9
  11  -1 -10 131.439 114.787  12
  11  -1 -10 63.1329 123.368  31
  11  -1 -10-51.8631 126.049  37
  11   1 -10 196.930 122.431   4
  11   1  10 25.9065 104.416   6
  11  -1  10-48.2689 154.474   6
  11  -1 -10 8.59692 150.179   4
  11  -1  11 2210.95 328.378   6
  11  -1  11 2317.92 297.386   7
  11  -1 -11 2834.77 360.319  11
  11  -1 -11 2192.43 352.818   4
  11   1  11 2155.96 320.168   5
  11  -1  11 2473.83 331.053  11
  11  -1 -11 2030.96 289.006  12
  11  -1 -11 2083.04 279.995  37
 -11   1  11 1981.09 299.757   9
  11  -1 -11 2477.14 386.262  31
  11   1 -11 2379.78 324.448   4
 -11  -1  11 1999.51 258.189   2
  11   1  11 2235.79 290.897   6
  11   1  11 1958.16 309.919   7
  11  -1 -12 27835.6 1214.02   4
  11  -1  12 27817.2 1149.19   6
  11   1  12 28632.2 1073.37   6
  11  -1 -12 26331.5 1197.70  31
  11  -1  12 30158.5 1093.33  11
  11  -1 -12 27184.3 1011.15  37
 -11  -1  12 27441.6 962.309   2
  11  -1  12 27814.3 1049.24   7
  11  -1 -12 27660.9 1055.83  12
  11  -1 -12 28262.1 1058.54  11
 -11   1  12 26805.4 1106.06   9
  11   1  12 31381.5 1228.84   7
  11   1 -12 28606.7 1114.78   4
  11  -1  13 894.606 203.462   7
  11  -1 -13 691.404 212.869  31
  11   1 -13 679.041 204.314   4
  11  -1 -13 457.223 198.557   4
 -11  -1  13 532.664 142.576   2
  11  -1  13 759.406 184.881  11
  11  -1 -13 713.073 169.415  37
  11   1  13 484.851 182.999   7
  11  -1  13 617.404 202.447   6
  11   1  13 808.811 193.874   6
  11  -1 -13 743.877 183.537  11
  11  -1 -13 758.934 183.467  12
  11  -1  14 737.153 196.919   7
  11   1 -14 807.554 208.891   4
  11  -1 -14 515.327 209.017  31
  11  -1 -14 940.167 216.165  12
 -11  -1  14 461.883 139.871   2
  11   1  14 688.793 192.943   6
  11  -1 -14 929.973 258.275   4
  11  -1  14 695.788 195.078   6
  11  -1 -14 923.165 208.093  37
  11   1  14 465.835 159.155   7
  11   1  15 40.8966 143.502   7
  11  -1 -15 258.913 158.716  12
  11  -1 -15 285.286 182.107   4
  11   1  15 235.124 129.276   6
  11  -1  15-48.6125 139.290   6
  11  -1 -15 243.412 182.755  31
  11   1 -15 182.193 143.804   4
  11  -1 -15-29.1048 109.961  37
 -11  -1  15 23.7049 76.5646   2
  11  -1  15 107.418 122.881   7
  11   1  16 29017.6 1311.80   7
  11  -1  16 30386.4 1336.85   6
  11   1  16 31138.5 1249.27   6
  11  -1  16 29373.4 1238.04   7
  11  -1 -16 29751.8 1168.81  37
 -11  -1  16 28142.0 1340.60  34
  11   1 -16 31647.2 1288.79   4
 -11   1  16 29327.2 1363.16  34
  11  -1 -16 29282.8 1406.60  31
  11  -1  16 28075.4 1310.97   3
  11  -1 -16 29493.5 1248.66  12
  11  -1 -16 30951.2 1412.38   4
  11  -1 -17 311.918 132.397   4
  11   1  17 365.342 177.796   6
  11  -1 -17 628.895 243.006  31
  11  -1 -17 228.169 167.519  37
  11  -1  17 232.714 133.683   7
 -11  -1  17 324.813 160.164  34
  11  -1  17 300.020 173.616   6
  11   1  17 370.480 207.381   7
  11   1 -17 1066.85 279.535   4
  11  -1 -17 549.473 208.870  12
  11  -1  17 193.971 138.767   3
 -11   1  17 175.364 141.553  34
  11  -1 -18 5202.06 569.861  12
  11  -1  18 4721.84 573.994   3
  11   1  18 4812.17 568.878   7
  11  -1  18 4920.54 543.142   7
  11   1 -18 5380.00 563.477   4
  11  -1 -18 5734.59 657.767  31
 -11   1  18 5250.26 625.083  34
  11   1 -18 4859.97 612.562  31
  11  -1 -18 4931.32 596.606   4
 -11  -1  18 4448.92 566.587  34
  11  -1  18 4767.13 561.014   6
  11   1  18 5424.27 542.999   6
  11  -1  19 568.533 202.431   7
  11  -1  19 1064.23 303.931   3
  11   1 -19 1064.37 329.148  31
  11  -1  19 915.147 259.109   6
  11   1  19 922.323 228.493   6
 -11   1  19 838.227 272.768  34
  11   1 -19 848.263 226.747   4
 -11  -1  19 731.347 262.286  34
  11  -1 -19 1037.17 309.284  12
  11   1  19 915.817 304.547   7
  11  -1 -19 736.651 264.367  31
  11   1  20 672.944 271.055   7
 -11  -1  20 652.501 253.657  34
  11   1 -20 712.710 257.951  31
  11  -1  20 475.527 202.530   7
  11  -1  20 301.435 158.588   6
  11   1 -20 423.813 173.092   4
 -11   1  20 457.280 201.036  34
  11  -1 -20 553.212 213.080  12
  11  -1  20 664.116 246.204   3
  11   1 -21 1985.77 428.343  31
 -11  -1  21 1565.54 386.013  34
 -11   1  21 1789.85 376.012  34
  11  -1  21 2156.92 438.354   3
  11  -1  21 1571.69 329.505   7
  11  -1  21 1890.98 394.367   6
  11   1  21 2252.02 455.791   7
  11  -1 -21 1853.24 372.492  12
  11   1  22 51.2049 164.098   7
 -11  -1  22 96.5187 149.883  33
 -11   1  22-453.847 309.141  34
  11   1  22 61.9971 86.3258  25
 -11  -1  22-169.046 289.237  34
  11  -1  22 148.989 164.356   3
  11  -1 -22 85.5103 122.747  12
  11   1 -22 85.9282 129.886  31
  11  -1  22-122.385 156.833   6
  11  -1  23 6593.09 377.439  29
 -11  -1  23 6681.33 378.327  21
  11  -1 -23 6898.67 369.687  19
 -11  -1 -23 6508.43 374.482  30
  11   1  23 5982.76 362.622  25
  11   1 -23 6355.23 359.897  30
  11  -1  23 6004.10 357.122  23
  11  -1 -23 6838.01 359.704  30
  11  -1  24 523.569 112.273  29
  11  -1 -24 636.088 119.668  30
  11  -1  24 587.232 113.798  25
  11   1 -24 514.183 117.904  30
  11  -1 -24 624.193 119.182  19
  11   1  24 475.535 122.822  25
  11  -1  24 645.271 128.784  23
 -11  -1  24 520.223 115.896  21
 -11  -1 -24 870.276 149.138  30
  11  -1 -25 454.988 106.419  30
  11   1 -25 462.787 110.565  30
 -11  -1  25 588.040 145.881  21
  11  -1 -25 668.129 127.365  19
  11  -1  25 431.504 112.397  29
  11  -1  25 528.098 120.047  23
  11   1  25 469.259 123.719  25
 -11  -1 -25 503.001 116.557  30
  11  -1 -26 3273.96 257.854  30
 -11  -1 -26 3789.56 296.435  30
  11  -1 -26 4012.58 281.943  19
  11  -1  26 3393.04 276.181  29
  11  -1  26 3374.77 271.334  23
 -11   1  26 3554.76 295.478  21
  11   1 -26 3176.70 266.357  30
  11   1  26 3299.21 276.309  25
 -11  -1  26 3686.36 293.492  21
 -11  -1  27 249.662 116.204  22
  11   1 -27 63.9910 74.4251  30
 -11  -1 -27-16.3085 77.0150  30
  11  -1  27 93.7735 76.1180  23
  11   1  27 224.852 104.576  25
  11  -1  27 36.3113 81.6823  29
 -11  -1  27 175.407 108.795  21
  11  -1 -27 14.8015 70.3142  30
 -11   1  27 165.522 95.5079  21
 -11  -1 -28 127.747 87.7064  30
  11  -1  28 121.099 82.0096  23
  11   1 -28 36.3157 85.3162  30
 -11  -1  28 165.215 94.5431  22
 -11  -1  28 56.8431 77.1327  21
 -11   1  28-37.1180 87.9165  21
  11  -1 -28 64.3461 83.3331  30
  11  -1  28 16.9648 81.2707  29
  11  -1 -29 8323.37 415.881  30
 -11  -1  29 8390.73 422.062  22
  11   1 -29 7368.44 403.653  30
  11   1  29 7856.71 408.613  29
 -11  -1  29 8249.13 430.586  21
  11  -1  29 7658.74 405.994  29
 -11  -1 -29 8441.51 421.588  30
  11  -1  29 7860.31 403.457  23
 -11   1  29 8296.88 438.721  21
  11  -1  30 1865.45 211.800  23
  11   1 -30 1468.59 189.351  30
 -11  -1  30 1904.04 205.994  22
  11  -1 -30 1904.43 211.664  30
 -11  -1 -30 2033.18 212.336  30
  11   1  30 1471.06 193.767  29
  11  -1  30 1728.66 200.990  29
 -11   1  30 1775.24 215.293  21
 -11  -1  30 1770.12 212.895  21
  11   1  31 1974.18 211.871  29
 -11   1  31 1836.20 221.710  21
  11  -1  31 1913.02 209.377  29
  11  -1  31 2139.83 219.015  23
  11  -1 -31 2205.74 215.628  30
 -11  -1  31 1963.97 224.091  21
 -11  -1 -31 2077.41 219.139  30
  11   1  32 1749.12 195.593  29
  11  -1 -32 1917.39 204.577  30
 -11  -1  32 1858.85 212.378  21
  11  -1  32 1710.97 199.419  29
 -11   1  32 2112.40 225.524  21
  11  -1  32 1849.41 201.175  23
 -11  -1 -32 2033.39 209.386  30
 -11   1  33 14.8656 82.4957  21
  11   1  33 165.669 93.4151  29
  11  -1  33 95.0118 96.0504  29
  11  -1 -33-24.0126 69.7607  30
 -11  -1  33 78.0876 91.3784  21
  11  -1  33 84.8320 83.6503  23
 -11  -1 -33 51.6938 78.7171  30
  11  -1 -34-6.70356 78.1046  30
  11   1  34 47.3262 77.5934  29
  11  -1  34-21.1492 65.3079  23
 -11   1  34 60.4119 80.6777  21
 -11  -1 -34 124.055 82.0616  30
 -11  -1  34 73.2935 91.4746  21
  11  -1  34 55.5241 85.6553  29
  11  -1  35-100.315 90.3671  29
 -11  -1 -35 81.7659 74.0019  30
  11   1  35-26.8535 61.6972  29
  11  -1  35 24.3317 64.4889  23
 -11   1  35-3.32820 76.5035  21
 -11  -1  35 17.5044 79.7399  21
 -11  -1  36 36.8328 72.0323  21
  11   1  36 86.8692 68.8728  29
  11  -1  36 77.9278 65.4904  29
 -11   1  36 112.673 80.2786  21
 -11  -1 -36 129.591 75.3640  30
  11   1  37 111.720 64.1429  29
 -11  -1 -37 121.870 63.1695  30
 -11   1  37 145.504 81.7398  21
  11  -1  37 160.942 81.5856  29
 -11  -1  37-12.6259 65.8840  21
  11   1  38 1326.11 128.490  29
 -11  -1  38 1340.11 135.790  21
 -11   1  38 1318.02 138.915  21
 -11  -1 -38 1367.01 127.427  30
  11  -1  38 1332.14 134.573  29
 -11   1  39 96.2784 54.1210  21
  11  -1  39 68.4395 46.5792  29
 -11  -1  39 92.5131 56.4801  21
  11   1  39 103.577 49.7961  29
 -11  -1 -39 118.436 49.8832  30
 -11  -1  40 332.070 65.2127  21
 -11   1  40 400.025 72.8283  21
  11  -1  40 497.728 75.0853  29
  12  -1   0 2390.67 311.427   4
  12   1   0 2716.86 296.662   7
  12  -1   0 2653.18 279.322   7
  12  -1  -1 5980.16 415.053   7
  12  -1  -1 5712.59 465.596   4
  12  -1   1 5551.41 449.584   4
  12   1   1 5815.20 458.560   7
  12  -1   1 5792.36 412.456   7
  12   1  -1 5852.45 469.352   7
  12  -1   2 17389.6 715.795   7
  12  -1  -2 17238.0 709.587   7
 -12  -1   2 15657.2 677.084   9
  12  -1   2 17717.1 784.228   4
  12   1  -2 16755.5 741.361   7
  12  -1   2 15831.0 711.921   5
  12  -1  -2 17280.0 812.269   4
  12   1   2 16628.0 736.565   7
  12  -1   3 429.873 117.549   7
  12   1  -3 442.296 148.718   7
  12  -1  -3 687.318 166.323   7
  12  -1  -3 507.625 181.636   4
  12  -1   3 508.465 143.090   6
 -12   1   3 255.976 153.782   9
  12   1   3 660.074 175.914   7
 -12  -1   3 493.309 125.583   9
  12  -1   3 345.687 118.529   5
  12  -1   3 882.251 228.306   4
  12  -1  -4 953.705 193.937   7
  12  -1   4 857.825 190.809   4
 -12  -1   4 941.045 188.555   9
  12  -1   4 877.623 189.134   5
  12  -1  -4 1153.26 190.572  31
  12  -1  -4 1128.13 251.003   4
  12  -1   4 689.606 165.335   6
  12   1  -4 707.466 188.632   7
 -12   1   4 581.073 148.367   9
  12   1   4 627.317 143.258   5
  12  -1   4 1009.66 180.469   7
  12   1   4 955.596 215.847   7
  12   1  -4 1138.92 230.250   4
  12   1   5 13738.5 694.111   5
  12   1  -5 14325.8 753.673   4
  12  -1   5 13015.2 675.632   5
  12  -1  -5 12778.3 653.437   7
  12   1  -5 13301.7 680.429   7
  12  -1   5 13519.6 699.730   6
 -12   1   5 13665.8 687.941   9
  12  -1  -5 13445.7 762.463   4
  12  -1   5 14012.7 643.393   7
 -12  -1   5 12614.7 635.518   9
  12   1   5 12713.8 676.603   7
  12  -1  -5 13371.7 657.843  31
  12  -1   5 13285.7 665.581   4
  12  -1  -6 6524.38 474.896   7
  12   1  -6 6679.71 517.577   4
  12  -1   6 6641.84 503.609   6
  12  -1  -6 6597.35 488.694  31
 -12  -1   6 5950.27 452.620   9
  12  -1   6 5961.39 442.773   4
  12  -1   6 5968.02 462.941   5
  12  -1   6 5944.52 431.975   7
 -12   1   6 6118.02 480.092   9
  12   1   6 5769.33 468.263   7
  12   1   6 7185.48 510.880   5
  12  -1  -6 6683.42 551.117   4
  12   1  -6 6101.26 467.638   7
  12  -1  -7 20437.6 830.819  37
  12  -1   7 20299.7 885.305   5
  12   1  -7 19414.5 839.027   7
  12  -1   7 21222.5 915.222   6
 -12  -1   7 19528.2 832.815   9
  12  -1  -7 20332.0 966.846   4
  12   1   7 21214.3 908.254   7
  12   1   7 21315.8 892.526   5
  12  -1  -7 20118.7 911.581  31
  12   1  -7 21024.2 925.737   4
 -12   1   7 19724.8 857.860   9
  12  -1   7 20368.3 803.806   7
  12  -1   7 21118.6 827.561   4
  12   1  -8 68796.9 1687.36   4
  12  -1  -8 63092.2 1653.49  31
 -12   1   8 64672.2 1576.38   9
  12   1   8 70538.4 1660.77   5
  12  -1   8 65505.0 1487.95   7
  12   1   8 66506.4 1641.75   7
  12   1   8 71992.3 1601.13   6
  12  -1   8 64636.2 1609.97   5
  12   1  -8 65398.3 1568.65   7
 -12  -1   8 64891.2 1547.32   9
  12  -1   8 64873.9 1438.10   4
  12  -1   8 69737.1 1699.22   6
  12  -1  -8 67763.4 1545.11  37
  12  -1  -8 65262.5 1771.20   4
  12   1   9 63620.4 1533.20   6
  12  -1   9 58080.2 1590.60   6
  12  -1  -9 60394.2 1442.86  12
  12   1   9 57028.3 1565.58   7
  12   1  -9 58147.4 1514.59   7
  12   1  -9 61963.0 1629.44   4
  12  -1  -9 59048.4 1467.06  37
  12  -1   9 59841.5 1458.40   7
 -12   1   9 55307.4 1501.22   9
 -12  -1   9 56253.2 1487.87   9
  12  -1  -9 56664.3 1630.19  31
  12  -1   9 55831.8 1549.16   5
  12   1   9 58969.8 1563.03   5
  12  -1  -9 58441.3 1710.68   4
  12   1  10 2382.81 371.427   7
  12  -1  10 1298.81 224.821   7
  12  -1 -10 2553.31 407.180  31
  12  -1  10 1415.68 262.773  11
 -12  -1  10 964.996 208.661   9
  12  -1  10 1560.17 275.451   6
  12   1 -10 1412.29 270.006   4
  12  -1 -10 1448.42 240.121  12
  12  -1 -10 1588.97 287.224  11
  12  -1  10 1179.74 245.740   5
  12  -1 -10 1474.08 254.940  37
 -12   1  10 972.159 230.166   9
  12   1  10 1743.35 297.002   5
  12   1  10 1336.99 239.960   6
  12  -1 -10 1475.93 313.045   4
  12   1 -11 35857.2 1280.60   4
  12  -1 -11 36237.9 1191.15  12
  12  -1 -11 34455.3 1359.82   4
 -12   1  11 32887.2 1216.34   9
  12  -1 -11 34292.5 1359.31  31
 -12  -1  11 31986.5 1191.74   9
  12   1  11 33890.7 1245.62   5
  12   1  11 38290.1 1247.78   6
  12  -1  11 35471.2 1189.53   7
  12  -1 -11 36246.9 1182.14  37
  12   1  11 35048.3 1292.74   7
  12  -1 -11 34360.4 1229.43  11
  12  -1  11 35998.9 1315.61   6
  12  -1  11 37223.9 1281.80  11
  12  -1  12 6724.23 584.938   6
  12  -1 -12 6692.62 619.408   4
 -12  -1  12 6658.73 488.072   2
  12  -1  12 7084.97 554.713  11
  12  -1 -12 6935.34 537.378  37
  12  -1 -12 6675.12 626.776  31
  12   1  12 7176.81 592.291   5
 -12   1  12 6351.84 560.616   9
  12  -1 -12 6450.29 528.269  12
  12   1  12 6326.96 565.154   7
  12  -1 -12 7450.13 571.457  11
  12   1 -12 6652.13 564.266   4
  12   1  12 7186.18 556.507   6
  12  -1  12 7441.92 562.522   7
  12   1  13-25.6551 131.943   7
 -12   1  13 120.208 132.310   9
  12  -1  13-62.8951 142.362   7
  12  -1 -13 49.8469 88.4371  11
 -12  -1  13-17.9935 76.0640   2
  12   1 -13 63.5579 136.636   4
  12  -1 -13 88.7710 147.900   4
  12  -1  13-141.444 132.496   6
  12  -1 -13-45.8669 96.0780  37
  12   1  13-11.2521 115.813   5
  12  -1 -13 239.827 144.893  31
  12   1  13 64.7819 105.073   6
  12  -1 -13-53.1167 88.9577  12
  12  -1  13 50.2937 86.1468  11
  12  -1 -14 10501.2 825.020  31
  12   1  14 10567.6 756.499   5
  12  -1 -14 10624.5 686.455  37
  12  -1 -14 10576.4 714.307  12
  12  -1  14 9989.14 752.329   6
 -12  -1  14 11290.5 660.369   2
  12   1 -14 11210.4 761.567   4
  12  -1 -14 10864.3 822.983   4
  12   1  14 11162.7 733.649   6
  12   1  14 10386.9 759.839   7
  12  -1  14 10453.5 705.347   7
  12  -1  15 77.6245 140.894   7
  12   1  15 27.5834 154.221   7
 -12  -1  15-71.4851 107.510   2
  12  -1 -15 12.6738 109.824  31
  12  -1 -15 198.669 149.359   4
  12  -1 -15 46.3421 94.3489  12
  12  -1 -15 167.951 128.152  37
  12   1  15 213.446 124.354   6
  12   1 -15 39.8281 102.945   4
  12  -1  16 1327.35 270.757   7
  12  -1 -16 1188.89 240.888  37
  12  -1 -16 1391.25 326.274  31
  12  -1  16 969.615 270.127   6
  12  -1 -16 930.673 244.876  12
 -12  -1  16 889.537 266.583  34
  12   1  16 728.308 236.375   7
  12   1  16 1026.91 240.138   6
  12  -1 -16 1554.79 356.648   4
 -12   1  16 943.632 279.603  34
  12   1  17 4025.26 470.902   6
 -12   1  17 3147.45 477.498  34
  12  -1 -17 3826.69 542.356  31
  12  -1 -17 3817.25 479.558  12
 -12  -1  17 3234.00 505.326  34
  12  -1  17 4037.98 525.510   6
  12  -1 -17 4191.44 574.902   4
  12   1  17 3677.86 489.809   7
  12   1 -17 3596.82 466.419   4
  12   1 -18 8447.23 718.906   4
  12  -1  18 8628.71 727.364   7
  12  -1  18 8351.56 757.696   6
  12  -1 -18 8334.31 723.613  12
 -12   1  18 8084.83 768.300  34
  12  -1 -18 8734.86 831.316  31
  12   1  18 7581.96 724.893   7
 -12  -1  18 7680.66 771.702  34
  12  -1 -18 9631.93 854.932   4
  12   1 -18 8321.07 823.589  31
  12   1  18 8660.78 715.059   6
  12   1 -19 137.755 192.592  31
  12   1  19-110.834 181.806   7
  12  -1  19-14.6494 126.258   7
 -12   1  19-283.138 235.834  34
  12  -1  19 46.7638 156.005   6
  12   1 -19 51.2937 174.035   4
  12  -1 -19 294.298 189.964  12
  12  -1 -19 408.933 224.562  31
 -12  -1  19-35.4892 138.619  34
  12   1  20 725.697 221.189   7
  12  -1 -20 936.168 289.221  12
 -12   1  20 478.359 159.630  34
  12   1 -20 909.869 269.102   4
  12  -1  20 617.961 203.630   6
  12   1 -20 933.349 345.750  31
 -12  -1  20 519.164 255.137  34
  12  -1  20 746.425 243.544   7
  12   1 -21 1928.68 413.177  31
  12  -1 -21 1428.59 330.014  12
 -12   1  21 1728.99 415.811  34
  12  -1  21 1524.06 325.113   6
 -12  -1  21 1488.64 348.015  34
  12   1  21 1237.14 321.841   7
  12   1  22 4396.15 311.858  25
  12  -1 -22 5465.78 330.193  19
  12  -1  22 5142.77 326.309  23
  12   1 -22 4668.69 303.026  30
 -12  -1 -22 5002.09 323.437  30
 -12  -1  22 5122.30 329.615  21
  12  -1  23 573.303 133.111  29
  12  -1  23 372.024 110.097  23
  12  -1 -23 554.651 117.032  19
 -12  -1 -23 619.592 138.953  30
  12   1  23 496.538 139.470  25
  12   1  23 495.030 131.683  23
  12   1 -23 297.427 100.176  30
  12  -1  24 2188.30 222.926  23
  12  -1 -24 2617.10 236.996  19
  12  -1  24 2280.49 229.583  29
  12   1  24 2026.28 204.696  23
 -12  -1  24 2493.28 237.408  21
  12   1 -24 2247.99 223.111  30
 -12  -1 -24 2517.52 239.923  30
  12  -1 -24 2582.12 233.394  30
  12   1  24 2090.21 223.615  25
  12  -1  25 26.5575 78.5358  23
 -12   1  25 117.640 84.7378  21
 -12  -1 -25 259.632 105.042  30
 -12  -1  25 78.4291 77.2962  21
  12  -1 -25 41.3125 67.7912  19
  12   1 -25 91.4954 67.8718  30
  12  -1  25 119.271 74.8461  29
  12   1  25 126.668 86.3985  25
  12  -1 -25 46.2602 65.0335  30
 -12  -1  26 27.6030 76.3946  21
  12  -1 -26-110.409 91.1052  19
  12  -1 -26 18.6417 67.5799  30
 -12  -1 -26-16.3100 76.7648  30
  12   1 -26-28.9718 67.9867  30
 -12   1  26 5.57615 72.1865  21
  12  -1  26-6.78306 87.2963  23
  12  -1  26 79.9765 76.8757  29
  12   1  26 100.069 92.7026  25
  12   1 -27 2863.53 252.200  30
 -12   1  27 3027.71 273.637  21
  12  -1 -27 3295.94 256.552  19
 -12  -1  27 3182.45 276.286  22
  12  -1  27 2835.49 252.225  23
  12   1  27 2661.54 250.343  25
 -12  -1 -27 3403.45 276.419  30
 -12  -1  27 3284.21 279.982  21
  12  -1 -27 3456.19 269.759  30
  12  -1  27 2932.12 257.946  29
 -12  -1  28 3479.94 284.591  21
 -12  -1 -28 3321.49 269.484  30
  12  -1  28 3177.09 269.029  29
  12   1  28 3132.23 272.567  25
 -12   1  28 3150.85 275.239  21
 -12  -1  28 3252.90 276.695  22
  12  -1  28 3142.07 267.121  23
  12  -1 -28 3104.51 256.424  30
  12   1  29 642.738 138.650  29
 -12   1  29 571.199 134.605  21
 -12  -1  29 692.197 145.452  22
  12  -1  29 636.831 132.603  23
  12  -1  29 498.429 131.105  29
 -12  -1  29 530.739 132.931  21
  12  -1 -29 673.545 127.481  30
 -12  -1 -29 574.224 127.043  30
 -12   1  30 951.529 154.407  21
  12  -1  30 972.006 159.405  29
  12   1  30 722.837 142.139  29
 -12  -1  30 929.453 161.209  21
  12  -1  30 1012.38 160.784  23
 -12  -1  30 869.371 146.692  22
 -12  -1 -30 1021.43 157.201  30
  12  -1 -30 861.281 140.055  30
 -12  -1  31 2770.04 245.401  21
  12   1  31 2469.93 227.991  29
 -12  -1  31 2731.85 237.288  22
  12  -1  31 2309.97 228.364  29
 -12  -1 -31 2779.04 241.448  30
  12  -1  31 2465.45 225.995  23
  12  -1 -31 2509.82 224.815  30
 -12   1  31 2739.66 253.234  21
  12  -1  32 321.204 100.918  23
  12  -1 -32 272.119 79.7582  30
  12  -1  32 173.186 99.6358  29
 -12   1  32 276.021 114.401  21
  12   1  32 260.089 95.1892  29
 -12  -1  32 428.519 122.954  21
 -12  -1 -32 298.200 96.6934  30
  12   1  33 1059.14 152.221  29
 -12  -1  33 1017.84 160.711  21
 -12  -1 -33 1092.97 144.576  30
  12  -1  33 1196.04 165.510  29
 -12   1  33 1004.41 156.316  21
  12  -1  33 1010.09 147.031  23
  12  -1  34 405.690 113.609  29
 -12  -1  34 538.101 120.425  21
  12  -1  34 396.381 93.1025  23
  12   1  34 352.216 102.485  29
 -12   1  34 415.555 113.287  21
 -12  -1 -34 475.520 108.539  30
  12  -1  35 1596.12 172.798  29
 -12  -1 -35 1560.73 158.544  30
 -12  -1  35 1546.49 172.165  21
  12   1  35 1642.49 165.869  29
 -12   1  35 1747.02 183.028  21
  12  -1  35 1439.54 150.101  23
  12  -1  36 331.968 91.9931  29
 -12   1  36 378.735 102.462  21
  12   1  36 426.216 97.1075  29
 -12  -1 -36 405.658 87.9234  30
 -12  -1  36 450.466 109.788  21
 -12  -1  37 60.4943 62.6294  21
 -12  -1 -37 115.740 64.2882  30
  12   1  37 142.782 69.0148  29
 -12   1  37 113.747 71.3051  21
  12  -1  37 119.886 68.5718  29
 -12  -1 -38 415.748 74.5533  30
 -12   1  38 450.717 87.8353  21
 -12  -1  38 336.500 81.6032  21
  12   1  38 395.116 79.5441  29
  12  -1  38 345.199 74.4382  29
  12  -1  39 300.752 68.4454  29
  12  -1  39 296.836 62.0815  27
 -12   1  39 320.747 70.0413  21
  12   1  39 367.972 67.9671  29
 -12  -1 -39 270.357 56.7498  30
 -12  -1  39 245.482 63.7411  21
  12  -1  40 1115.97 96.9573  29
 -12  -1  40 1191.07 102.963  21
 -12   1  40 1162.26 100.085  21
  13  -1   0 93.8458 81.5762   7
  13   1   0 153.926 110.575   7
  13  -1   0 39.2339 94.4379   4
  13  -1   1 102.537 101.183   7
  13   1  -1 257.640 118.189   7
  13  -1   1 530.199 151.782   4
  13   1   1 275.018 101.204   7
  13  -1  -1 279.842 123.387   7
  13  -1  -1 185.701 122.295   4
  13  -1   2 2836.51 339.806   4
 -13  -1   2 2551.43 292.599   9
  13  -1  -2 2629.89 351.487   4
  13   1  -2 2597.64 313.987   7
  13  -1   2 2492.35 288.191   7
  13  -1  -2 2753.32 313.406   7
  13   1   2 2665.09 324.478   7
 -13  -1   3 3491.81 344.206   9
  13   1  -3 4641.56 452.735   4
  13  -1  -3 3762.91 414.557   4
 -13   1   3 3385.96 350.044   9
  13  -1   3 3623.56 376.655   5
  13  -1  -3 3803.87 363.132   7
  13  -1   3 3741.99 353.554   7
  13   1  -3 3179.07 353.089   7
  13  -1   3 3878.60 394.222   4
  13  -1   4 58540.6 1472.91   4
  13   1   4 60231.9 1499.44   5
  13   1   4 58726.1 1486.24   7
  13  -1  -4 59320.6 1629.84   4
  13   1  -4 57091.1 1450.91   7
  13  -1   4 60227.6 1513.08   6
  13   1  -4 60353.0 1602.76   4
  13  -1  -4 60340.9 1445.11   7
  13  -1   4 59095.5 1474.61   5
 -13  -1   4 55772.7 1377.56   9
  13  -1   4 57462.5 1362.32   7
 -13   1   4 58123.4 1461.93   9
  13  -1   5 1151.62 233.559   6
  13  -1   5 989.552 211.978   5
  13   1  -5 1139.28 219.040   7
 -13   1   5 1034.97 204.875   9
  13  -1   5 1211.28 208.290   7
  13   1   5 1265.88 237.016   7
  13   1  -5 1241.81 258.379   4
  13   1   5 1026.62 203.686   5
 -13  -1   5 869.313 168.116   9
  13  -1  -5 1223.19 260.568   4
  13  -1   5 1202.41 211.295   4
  13  -1  -5 1328.76 237.005   7
  13   1  -6 18419.3 842.639   7
  13  -1   6 19933.1 902.653   6
 -13   1   6 18618.3 846.534   9
  13  -1  -6 19139.9 968.241   4
  13  -1   6 19015.4 803.415   7
  13  -1  -6 19206.5 847.845  31
  13   1  -6 19781.9 938.492   4
  13   1   6 18433.5 870.629   7
 -13  -1   6 18441.1 820.694   9
  13  -1  -6 19134.8 855.211   7
  13   1   6 18896.9 871.495   5
  13  -1   6 18766.2 860.469   5
  13  -1   6 18430.4 825.046   4
  13  -1   7 24313.0 925.111   7
  13  -1   7 23214.6 911.746   4
  13  -1  -7 23597.6 988.805  31
  13   1  -7 24438.5 980.966   7
  13  -1   7 24862.3 1031.32   6
 -13  -1   7 21902.5 920.179   9
 -13   1   7 22393.3 956.328   9
  13   1   7 22445.2 990.873   7
  13   1  -7 24637.6 1050.61   4
  13   1   7 24834.7 1007.60   5
  13  -1   7 22202.8 955.676   5
  13  -1  -7 24139.2 1102.84   4
  13   1  -8 4860.91 479.169   4
 -13  -1   8 4322.49 426.937   9
  13  -1   8 4761.19 457.865   6
  13  -1   8 4581.21 455.545   5
  13  -1  -8 4267.44 448.377  31
  13  -1   8 4618.69 416.212   7
  13  -1  -8 4206.91 480.384   4
  13   1   8 4750.70 449.194   5
 -13   1   8 4159.43 427.331   9
  13   1   8 4267.02 446.210   7
  13   1  -8 4364.00 434.134   7
  13  -1   9 416.154 126.611   7
  13  -1  -9 312.008 161.437  31
  13   1  -9 413.102 175.174   4
 -13   1   9 443.662 158.828   9
  13  -1  -9 511.971 188.821   4
  13   1   9 467.465 147.651   7
  13   1   9 302.659 135.179   5
  13   1  -9 516.554 170.503   7
  13  -1   9 303.151 145.784   6
  13  -1   9 395.816 144.416   5
  13  -1  -9 498.077 163.495  37
  13   1   9 561.733 180.631   6
 -13  -1   9 287.661 147.836   9
  13   1  10 769.515 197.935   7
  13  -1 -10 915.732 198.581  12
  13   1  10 721.933 194.987   5
  13  -1 -10 1046.64 257.265  31
  13  -1  10 594.205 170.062  11
  13   1  10 696.422 197.613   6
  13  -1  10 740.671 199.085   6
  13  -1 -10 754.890 233.752   4
 -13  -1  10 623.562 188.642   9
  13  -1 -10 921.835 212.230  37
  13  -1 -10 615.124 174.595  11
  13   1 -10 571.909 195.286   4
  13  -1  10 699.887 200.569   5
  13  -1  10 784.561 188.103   7
 -13   1  10 508.095 162.127   9
  13  -1  11 20406.3 936.493   7
  13  -1 -11 20668.4 917.796  12
  13  -1  11 20527.4 1020.17   6
  13  -1  11 18974.2 985.512   5
  13   1  11 20880.3 1013.08   5
  13  -1 -11 20593.7 932.003  37
 -13   1  11 18420.9 942.654   9
  13   1  11 21724.8 982.056   6
  13   1  11 19301.0 986.885   7
  13   1 -11 20142.5 1009.74   4
  13  -1 -11 20791.3 1080.80  31
  13  -1  11 21581.4 1026.60  11
  13  -1 -11 19045.2 1058.02   4
  13  -1 -11 21230.7 1012.75  11
 -13  -1  11 18528.9 948.604   9
  13  -1 -12 0.22831 98.1814  12
  13  -1  12 137.994 120.170  11
  13  -1  12 26.4922 140.249   7
  13   1  12 275.097 146.825   5
 -13  -1  12 99.3163 99.4080   2
  13  -1 -12 108.848 109.481  37
  13   1  12-94.3296 159.488   7
  13  -1  12 69.2458 99.9672   6
  13  -1 -12 17.1937 105.011  31
  13  -1  12 279.301 146.384   5
 -13   1  12 43.1654 143.195   9
  13   1 -12-25.1504 141.320   4
  13   1  12 113.106 91.3312   6
  13  -1 -12 58.0359 118.230   4
  13  -1 -12 223.231 99.2277  11
  13   1 -13 3376.60 429.308   4
  13  -1  13 3508.75 416.548   7
  13   1  13 3246.01 403.665   6
  13  -1  13 4272.71 451.719  11
  13   1  13 3534.11 443.832   5
 -13   1  13 3796.76 460.427   9
  13  -1 -13 4074.36 442.951  11
  13  -1 -13 3901.81 426.084  37
  13  -1  13 3354.57 436.574   6
  13  -1 -13 3728.07 494.561   4
  13   1  13 3354.83 432.289   7
  13  -1 -13 3675.48 495.919  31
 -13  -1  13 4043.99 400.878   2
  13  -1  13 3641.85 463.249   5
  13  -1 -13 3779.61 427.059  12
  13   1  14 674.094 208.736   7
  13   1 -14 627.298 184.696   4
  13  -1 -14 929.262 227.128  12
  13   1  14 954.882 229.579   6
  13  -1  14 702.897 187.096   7
  13  -1 -14 924.819 272.515  31
  13  -1  14 891.809 234.855   6
 -13  -1  14 780.136 176.662   2
  13  -1 -14 655.867 243.676   4
  13  -1 -14 606.923 165.589  37
  13   1  14 733.522 209.443   5
  13   1 -15 3812.46 476.394   4
  13  -1 -15 4683.54 564.362   4
  13  -1  15 4418.30 530.091   6
  13  -1 -15 3727.12 425.504  37
  13   1  15 4307.54 509.626   5
  13  -1 -15 4532.04 490.062  12
  13   1  15 3732.86 482.143   7
  13  -1  15 4705.60 499.469   7
  13  -1 -15 4518.47 580.318  31
  13   1  15 4139.87 474.435   6
  13  -1 -16 1517.85 353.702  31
  13   1  16 1306.54 318.604   7
  13  -1  16 1385.18 278.705   7
  13  -1 -16 1635.26 331.896  12
  13   1  16 1400.56 321.118   5
  13   1  16 1357.58 279.709   6
  13   1 -16 1224.39 282.746   4
  13  -1 -16 1691.17 359.945   4
  13  -1  16 1272.17 304.244   6
  13  -1  17 4357.74 541.007   6
 -13  -1  17 4587.23 590.701  34
  13  -1 -17 5871.24 591.775  12
 -13   1  17 4448.38 571.890  34
  13   1  17 5160.12 552.325   6
  13  -1 -17 5289.18 640.112  31
  13   1 -17 4645.04 629.670  31
  13   1 -17 5565.35 588.787   4
  13   1  17 5203.96 593.209   5
  13  -1  17 5639.65 583.896   7
  13  -1 -17 5535.47 645.961   4
  13   1  17 4051.13 542.146   7
  13  -1  18 1757.29 331.981   7
  13  -1  18 1944.39 386.692   6
 -13  -1  18 1709.06 391.469  34
  13   1  18 2181.44 373.314   6
  13   1  18 1832.89 364.465   7
 -13   1  18 1846.78 382.800  34
  13  -1 -18 2367.52 449.120  31
  13   1 -18 2341.57 395.943   4
  13  -1 -18 2167.36 430.606   4
  13   1  18 1937.68 388.720   5
  13  -1 -18 2111.72 372.681  12
  13   1 -18 2265.43 457.931  31
  13  -1 -19 3580.78 490.791  12
  13   1  19 2974.42 483.909   7
 -13  -1  19 3510.45 545.680  34
  13  -1 -19 3934.51 577.848  31
  13  -1  19 3647.36 522.917   6
 -13   1  19 3294.42 524.545  34
  13   1  19 3559.94 518.061   5
  13   1 -19 3533.49 550.264  31
  13   1 -19 3534.36 492.497   4
  13   1 -20 15986.2 1073.39   4
  13   1  20 15885.5 1109.72   5
  13  -1  20 15283.9 1083.04   6
 -13   1  20 16239.0 1164.51  34
 -13  -1  20 15505.6 1144.61  34
  13   1  20 14339.0 1062.09   7
  13   1 -20 16793.9 1221.85  31
  13  -1 -20 15115.0 1022.91  12
  13  -1 -21 98.3038 71.2534  19
 -13  -1 -21 249.928 127.653  30
 -13  -1  21 72.6790 71.0752  21
  13  -1 -21 132.421 168.319  12
  13  -1  21 65.5050 92.9467  23
  13   1  22 1112.95 164.492  25
  13  -1  22 1349.38 182.623  23
  13  -1 -22 1324.19 170.759  19
  13   1  22 1292.87 163.266  23
 -13  -1 -22 1383.12 178.982  30
 -13  -1  22 1622.91 192.495  21
  13  -1 -23 33.2051 73.9152  19
 -13  -1  23 34.3446 65.1350  21
  13   1  23 39.8366 74.4708  25
 -13   1  23 15.5424 79.8650  21
 -13  -1 -23-71.3805 86.4021  30
  13  -1  23 7.63629 72.2907  23
  13   1  23 53.7063 65.9136  23
  13  -1  24 97.9805 84.7828  29
 -13   1  24 98.6989 69.4930  21
 -13  -1  24 262.681 91.7322  21
  13  -1 -24 116.621 66.5575  19
  13  -1  24 18.5426 74.4807  23
 -13  -1 -24 66.1671 67.9440  30
  13   1  24 106.530 74.3912  25
  13   1  24 26.9836 64.3528  23
 -13  -1 -25 14.2402 71.7324  30
  13  -1 -25 101.337 63.4866  19
  13  -1  25-31.9142 86.2176  29
  13   1  25 210.531 93.8815  25
 -13  -1  25 120.458 82.7982  21
 -13   1  25 52.6212 83.9436  21
  13  -1  25-15.3033 89.2742  23
  13   1  25 150.683 85.0599  23
 -13  -1 -26 6401.47 376.657  30
  13  -1 -26 6356.17 360.821  30
  13   1  26 5622.61 331.877  23
 -13  -1  26 6204.24 374.297  21
 -13   1  26 6180.06 380.525  21
  13   1  26 5251.86 345.233  25
  13  -1  26 5754.32 357.774  29
  13  -1 -26 6311.23 364.868  19
 -13  -1  26 5989.73 375.134  22
  13  -1  26 5137.80 334.558  23
 -13   1  27 1.56336 76.0827  21
  13  -1 -27 68.5806 72.3338  19
  13   1  27 7.27689 94.7259  25
  13  -1 -27 49.4481 65.7363  30
  13  -1  27 54.4396 77.6428  29
  13  -1  27-72.8004 98.0710  23
 -13  -1  27 25.9655 79.3793  21
 -13  -1  27 10.2066 87.7575  22
 -13  -1 -27 24.2449 76.4544  30
  13   1  28 117.988 89.7074  25
 -13  -1  28 316.198 112.355  21
 -13  -1  28 455.266 128.473  22
  13  -1 -28 202.106 82.4319  19
  13  -1 -28 241.145 77.1591  30
 -13   1  28 199.415 90.2289  21
  13  -1  28 204.954 99.1129  23
  13  -1  28 154.989 99.5532  29
 -13  -1 -28 297.148 97.3084  30
 -13  -1  29 223.377 101.789  21
  13  -1  29 235.407 105.310  29
  13  -1 -29 381.605 102.842  30
  13   1  29 167.081 88.8225  29
 -13  -1  29 465.227 125.213  22
 -13  -1 -29 292.901 95.3581  30
 -13   1  29 394.915 113.233  21
  13  -1  29 293.941 97.9911  23
  13   1  30 161.217 82.7756  29
  13  -1 -30 103.137 62.2592  30
  13  -1  30 47.9333 80.6518  29
  13  -1  30 210.557 90.8373  23
 -13   1  30 177.959 98.0083  21
 -13  -1  30 249.802 109.959  21
 -13  -1 -30 162.840 74.0131  30
 -13  -1  30 178.265 84.5931  22
 -13   1  31 196.328 100.928  21
  13   1  31 95.8166 86.4157  29
  13  -1  31 85.6020 72.4489  23
 -13  -1 -31 91.4737 83.1711  30
  13  -1  31 122.338 95.0672  29
 -13  -1  31 99.6455 81.7865  22
 -13  -1  31 54.4912 73.5884  21
 -13  -1  32 1586.16 187.870  21
 -13   1  32 1303.64 179.481  21
  13  -1  32 1101.75 153.008  23
 -13  -1 -32 1300.58 166.950  30
  13  -1  32 1324.09 173.093  29
 -13  -1  32 1220.95 154.590  22
  13   1  32 1345.23 175.371  29
 -13   1  33 662.850 128.198  22
  13   1  33 587.801 123.766  29
 -13   1  33 654.100 136.935  21
 -13  -1 -33 656.537 123.838  30
  13  -1  33 554.126 107.905  23
  13  -1  33 664.184 126.137  29
[truncated: 2,400,950 more chars]
