# Supplementary material for: Crystal structures of 1-(4-chloro­phen­yl)-4-(4-methyl­phen­yl)-2,5-dioxo-1,2,5,6,7,8-hexa­hydro­quinoline-3-carb­oxy­lic acid and 4-(4-meth­oxy­phen­yl)-1-(4-methyl­phen­yl)-2,5-dioxo-1,2,5,6,7,8-hexa­hydro­quinoline-3-carbo­nitrile
Source: Acta Crystallogr E Crystallogr Commun. 2021 Mar 5;77(Pt 4):351–5. doi: 10.1107/S2056989021002140 (PMC8025871; doi:10.1107/S2056989021002140)
Supplement: Supplementary file 2 [file e-77-00351-Isup2.hkl]

data_I                                                                          
_shelx_title ' mohamed-os-103_a.res in Pbca'                                    
_shelx_refln_list_code          4                                               
_shelx_F_calc_maximum      643.84                                               
_exptl_crystal_F_000      3424.00                                               
_reflns_d_resolution_high  0.8130                                               
                                                                                
loop_                                                                           
 _space_group_symop_operation_xyz                                               
 'x, y, z'                                                                      
 '-x+1/2, -y, z+1/2'                                                            
 '-x, y+1/2, -z+1/2'                                                            
 'x+1/2, -y+1/2, -z'                                                            
 '-x, -y, -z'                                                                   
 'x-1/2, y, -z-1/2'                                                             
 'x, -y-1/2, z-1/2'                                                             
 '-x-1/2, y-1/2, z'                                                             
                                                                                
_cell_length_a    27.9446                                                       
_cell_length_b     8.4311                                                       
_cell_length_c    35.0101                                                       
_cell_angle_alpha  90.000                                                       
_cell_angle_beta   90.000                                                       
_cell_angle_gamma  90.000                                                       
                                                                                
_shelx_F_squared_multiplier     1.000                                           
                                                                                
loop_                                                                           
 _refln_index_h                                                                 
 _refln_index_k                                                                 
 _refln_index_l                                                                 
 _refln_F_squared_calc                                                          
 _refln_F_squared_meas                                                          
 _refln_F_squared_sigma                                                         
 _refln_observed_status                                                         
   4   0   0       1800.82       1742.03        49.90 o                         
   6   0   0       5869.45       5829.94       171.13 o                         
   8   0   0      45330.43      42630.35       494.98 o                         
  10   0   0        414.52        290.11        49.94 o                         
  12   0   0      15494.69      14899.14       279.12 o                         
  14   0   0       3073.60       3172.29       143.54 o                         
  16   0   0       5706.06       6958.96       354.16 o                         
  18   0   0          0.01         -4.63        24.99 o                         
  20   0   0      14781.83      13669.67       435.11 o                         
  22   0   0       6971.54       6530.51       136.59 o                         
  24   0   0       9634.06       9430.74       171.43 o                         
  26   0   0       5449.72       5527.59       128.30 o                         
  28   0   0        108.97        183.32        28.45 o                         
  30   0   0         50.31         71.23        24.02 o                         
  32   0   0        989.58       1239.37        57.94 o                         
  34   0   0        783.06        994.15        69.97 o                         
   2   1   0      73788.41      65919.52       195.65 o                         
   4   1   0       5548.86       4903.62        68.52 o                         
   6   1   0       8098.47       8429.50        87.72 o                         
   8   1   0      77075.43      72060.64       396.78 o                         
  10   1   0      37155.45      34557.59       308.15 o                         
  12   1   0        798.22        842.44        55.11 o                         
  14   1   0       7424.07       6787.15       170.55 o                         
  16   1   0        568.86        630.30        52.57 o                         
  18   1   0        774.95        920.25        54.19 o                         
  20   1   0       5740.06       5623.61       145.00 o                         
  22   1   0       2398.75       2281.02        61.17 o                         
  24   1   0        809.84        613.86        38.43 o                         
  26   1   0        353.24        308.61        29.88 o                         
  28   1   0        574.19        603.98        30.57 o                         
  30   1   0       1866.90       1947.83        49.21 o                         
  32   1   0         47.93         39.74        11.43 o                         
  34   1   0        111.99        160.08        20.22 o                         
   0   2   0       4174.88       4091.28        55.65 o                         
   2   2   0      11750.55      12071.10        68.61 o                         
   4   2   0     123326.27     115021.59       416.82 o                         
   6   2   0       7535.81       7311.07        70.79 o                         
   8   2   0       6129.74       6801.02        78.53 o                         
  10   2   0        967.22        775.41        44.11 o                         
  12   2   0      36099.99      36794.26       345.56 o                         
  14   2   0        762.09        893.10        50.18 o                         
  16   2   0       1048.12       1517.05        82.26 o                         
  18   2   0        799.64        780.95        66.39 o                         
  20   2   0       5114.03       4632.56        75.89 o                         
  22   2   0       4455.52       4027.30        74.10 o                         
  24   2   0       7634.57       7056.13       130.12 o                         
  26   2   0       3308.59       3107.99        74.69 o                         
  28   2   0        307.73        406.38        31.64 o                         
  30   2   0         26.14         85.51        14.96 o                         
  32   2   0         15.23         39.16        22.24 o                         
   2   3   0       4587.65       5099.91        52.64 o                         
   4   3   0       2296.65       2442.73        45.68 o                         
   6   3   0       2796.58       3445.23        62.36 o                         
   8   3   0        561.85        998.65        70.64 o                         
  10   3   0         34.27         52.81        23.79 o                         
  12   3   0       7523.20       8172.25       243.21 o                         
  14   3   0      13450.78      13334.96       393.50 o                         
  16   3   0       3618.78       3403.40       178.52 o                         
  18   3   0       1785.05       1481.40       108.13 o                         
  20   3   0       3142.95       2867.86        77.07 o                         
  22   3   0       2512.50       2225.72        63.35 o                         
  24   3   0         28.35         38.73        15.86 o                         
  26   3   0          7.24         -0.06        13.27 o                         
  28   3   0        681.52        749.14        53.53 o                         
  30   3   0        809.40        772.73        30.25 o                         
  32   3   0         71.66         93.05        15.65 o                         
   0   4   0       7916.54       9124.31       179.78 o                         
   2   4   0       9120.87       9628.38       122.98 o                         
   4   4   0        133.01        349.05        29.47 o                         
   6   4   0       2262.21       2681.83        73.71 o                         
   8   4   0       2067.90       2640.02        86.66 o                         
  10   4   0         20.41         11.40        16.50 o                         
  12   4   0         20.59         54.08        20.41 o                         
  14   4   0       2421.52       2498.80       128.82 o                         
  16   4   0        413.62        312.24        46.22 o                         
  18   4   0        861.78        809.80        29.80 o                         
  20   4   0          6.62         11.60        14.44 o                         
  22   4   0        405.84        395.76        23.05 o                         
  24   4   0         49.60        112.44        28.55 o                         
  26   4   0        863.40        858.24        31.89 o                         
  28   4   0         36.48         90.54        27.41 o                         
  30   4   0         57.66         58.55        16.42 o                         
   2   5   0       1856.98       2194.69        86.84 o                         
   4   5   0        326.93        332.32        39.57 o                         
   6   5   0       2647.34       2847.98        97.72 o                         
   8   5   0        405.20        361.93        38.11 o                         
  10   5   0       1211.48       1371.56        88.22 o                         
  12   5   0         49.12        -18.78        32.28 o                         
  14   5   0       1703.61       1561.00        39.65 o                         
  16   5   0       1449.58       1324.91        47.25 o                         
  18   5   0          8.01         17.27        11.46 o                         
  20   5   0       1001.32        861.08        39.66 o                         
  22   5   0        383.08        459.42        26.18 o                         
  24   5   0        103.98        112.87        15.28 o                         
  26   5   0        196.87        261.30        22.72 o                         
  28   5   0        343.42        381.50        34.78 o                         
  30   5   0       1201.96       1915.96        83.61 o                         
   0   6   0       3631.06       3751.65       302.94 o                         
   2   6   0         20.57         31.12        36.11 o                         
   4   6   0       1779.97       1736.22        93.79 o                         
   6   6   0       7121.74       6845.23       187.52 o                         
   8   6   0        353.85        426.23        19.24 o                         
  10   6   0        357.53        376.45        22.58 o                         
  12   6   0        827.26        837.66        30.40 o                         
  14   6   0        485.37        385.06        21.30 o                         
  16   6   0        308.46        182.30        13.89 o                         
  18   6   0       1913.76       1848.69        60.13 o                         
  20   6   0        513.37        429.84        21.37 o                         
  22   6   0        747.68        707.70        27.50 o                         
  24   6   0       2895.42       3131.40       110.13 o                         
  26   6   0          2.08         67.99        37.25 o                         
   2   7   0         97.55         74.51        19.25 o                         
   4   7   0       8000.48       8375.16       115.11 o                         
   6   7   0        411.66        373.99        25.65 o                         
   8   7   0        419.62        456.52        32.39 o                         
  10   7   0        365.29        343.19        24.66 o                         
  12   7   0         15.71         48.42        23.31 o                         
  14   7   0        760.68        703.35        40.94 o                         
  16   7   0        346.17        359.33        22.74 o                         
  18   7   0        173.57        238.30        18.52 o                         
  20   7   0          1.90         -2.68        12.07 o                         
  22   7   0        497.16        852.52       108.31 o                         
  24   7   0         58.90        514.28       264.84 o                         
   0   8   0        398.91        367.56        51.78 o                         
   2   8   0        207.18        227.45        25.01 o                         
   4   8   0          5.44         -2.54        12.66 o                         
   6   8   0         23.54         20.03        13.37 o                         
   8   8   0        760.35        776.84        36.84 o                         
  10   8   0        213.41        167.40        18.11 o                         
  12   8   0         27.55         24.61        19.59 o                         
  14   8   0        711.07        678.20        33.30 o                         
  16   8   0        517.00        501.88        48.04 o                         
  18   8   0       1507.92       1514.23        43.20 o                         
  20   8   0        576.37        691.15        47.71 o                         
   2   9   0        135.45        120.07        19.69 o                         
   4   9   0       1281.76       1427.08        54.25 o                         
   6   9   0         71.15         61.16        12.77 o                         
   8   9   0          0.91        -11.81        11.81 o                         
  10   9   0       1189.88       1242.47        59.86 o                         
  12   9   0        205.93        149.78        20.32 o                         
  14   9   0       2280.92       2348.57        56.44 o                         
  16   9   0          7.38        349.88       248.09 o                         
   0  10   0        472.89        562.31        51.22 o                         
   2  10   0          0.44         69.04        24.66 o                         
   4  10   0         95.43        170.89        23.30 o                         
   6  10   0       1500.10       1592.85        54.09 o                         
   1   1   1      10514.81      10589.25        85.19 o                         
   2   1   1        122.16        184.42         5.20 o                         
   3   1   1          4.58         19.08         2.93 o                         
   4   1   1       6490.61       6609.28        43.81 o                         
   5   1   1      43696.12      41822.68       306.14 o                         
   6   1   1       1128.84       1155.17        19.85 o                         
   7   1   1        281.29        369.85        12.68 o                         
   8   1   1       7045.90       7051.33        74.53 o                         
   9   1   1      46003.02      45366.73       230.92 o                         
  10   1   1       1413.03       1590.93        42.63 o                         
  11   1   1        884.24        783.52        32.76 o                         
  12   1   1       1896.82       1874.80        58.57 o                         
  13   1   1         66.40         85.38        15.38 o                         
  14   1   1        649.59        670.41        36.11 o                         
  15   1   1       3670.98       3397.78        77.84 o                         
  16   1   1       8948.36       8942.60       132.20 o                         
  17   1   1       5555.02       5180.22        95.19 o                         
  18   1   1        466.93        490.27        29.65 o                         
  19   1   1       1172.06       1122.91        46.63 o                         
  20   1   1        948.35       1016.00        42.30 o                         
  21   1   1        598.22        611.74        20.54 o                         
  22   1   1       1095.09       1066.89        29.75 o                         
  23   1   1       1541.67       1471.94        33.34 o                         
  24   1   1       1845.54       1893.07        46.47 o                         
  25   1   1       1465.15       1481.16        41.79 o                         
  26   1   1          3.20         11.71        11.74 o                         
  27   1   1        190.53        206.80        16.48 o                         
  28   1   1         78.97        131.61        14.82 o                         
  29   1   1        845.14        813.65        24.01 o                         
  30   1   1         25.39         86.01        22.54 o                         
  31   1   1        194.70        185.54        11.22 o                         
  32   1   1         23.65         19.34         7.66 o                         
  33   1   1         32.15         30.57         7.15 o                         
  34   1   1          2.59         16.37        10.11 o                         
   0   2   1      11720.85      11082.06       109.23 o                         
   1   2   1       3239.69       3512.64        21.45 o                         
   2   2   1      18678.10      18327.08       181.93 o                         
   3   2   1      66746.66      64722.21       377.39 o                         
   4   2   1         10.11         37.46         6.97 o                         
   5   2   1       5670.58       5765.11        51.00 o                         
   6   2   1       4381.35       4162.83        40.20 o                         
   7   2   1       3109.57       3274.87        35.25 o                         
   8   2   1       1046.65       1062.69        22.69 o                         
   9   2   1       3843.77       3597.31        49.03 o                         
  10   2   1        279.24        417.75        20.02 o                         
  11   2   1        801.49        806.69        31.27 o                         
  12   2   1         12.79         49.06        12.95 o                         
  13   2   1       4711.24       4676.45        89.92 o                         
  14   2   1       3230.81       3563.65        75.11 o                         
  15   2   1       1217.67       1034.67        43.00 o                         
  16   2   1        238.88        205.60        20.66 o                         
  17   2   1       1530.59       1686.08        77.04 o                         
  18   2   1       2016.15       1817.18        76.39 o                         
  19   2   1       8584.16       8011.78       154.06 o                         
  20   2   1          7.84          8.83        11.89 o                         
  21   2   1       1035.38        798.34        25.28 o                         
  22   2   1        831.46        772.42        25.31 o                         
  23   2   1        116.30        159.72        19.10 o                         
  24   2   1        992.60        866.61        31.97 o                         
  25   2   1         69.80        112.56        19.16 o                         
  26   2   1        260.19        326.39        25.88 o                         
  27   2   1       2060.81       2143.99        43.93 o                         
  28   2   1       4231.86       4596.94        58.47 o                         
  29   2   1        230.85        243.40        13.78 o                         
  30   2   1        133.72        119.13        12.31 o                         
  31   2   1        805.21        964.51        21.30 o                         
  32   2   1        391.32        455.46        14.09 o                         
  33   2   1        178.20        260.02        33.01 o                         
   1   3   1        957.71       1033.49        13.14 o                         
   2   3   1       7241.09       7674.48        44.21 o                         
   3   3   1      11929.79      11230.23        68.34 o                         
   4   3   1       3580.39       3706.86        37.83 o                         
   5   3   1       1352.08       1651.57        27.58 o                         
   6   3   1      16650.70      17252.86       168.92 o                         
   7   3   1        294.89        460.79        19.94 o                         
   8   3   1       4160.63       4345.07        63.21 o                         
   9   3   1       5158.91       5239.95        89.71 o                         
  10   3   1       1737.53       1948.10        61.04 o                         
  11   3   1       8546.13       9024.76       127.43 o                         
  12   3   1       1322.93       1432.99        61.44 o                         
  13   3   1       4429.69       4760.15       115.18 o                         
  14   3   1        440.73        412.35        35.48 o                         
  15   3   1        532.53        354.76        38.87 o                         
  16   3   1        122.02         69.86        34.90 o                         
  17   3   1       2587.88       2116.41        87.99 o                         
  18   3   1         30.63         53.24        22.30 o                         
  19   3   1        208.67        167.59        12.45 o                         
  20   3   1        125.50        124.87        10.21 o                         
  21   3   1         88.36        106.56        17.69 o                         
  22   3   1         34.90         26.39        12.39 o                         
  23   3   1        129.29         91.02        10.66 o                         
  24   3   1        342.41        354.47        18.98 o                         
  25   3   1        245.52        254.55        14.50 o                         
  26   3   1         86.27         76.77        18.81 o                         
  27   3   1         77.53        114.59        32.21 o                         
  28   3   1        415.55        438.48        27.33 o                         
  29   3   1         17.90         22.37         9.60 o                         
  30   3   1         18.25         41.05        18.57 o                         
  31   3   1        689.96        590.34        21.08 o                         
  32   3   1          0.72          9.82         8.87 o                         
   0   4   1       2964.56       3587.53        67.36 o                         
   1   4   1       7640.60       7782.35        69.68 o                         
   2   4   1      26884.41      28197.92       144.13 o                         
   3   4   1        765.50        519.82        23.68 o                         
   4   4   1       4924.43       5079.36        77.78 o                         
   5   4   1        178.15        132.30        17.42 o                         
   6   4   1      20309.80      21560.07       228.52 o                         
   7   4   1       5263.01       5681.76        82.92 o                         
   8   4   1        238.08        187.48        18.14 o                         
   9   4   1         15.52         35.81        12.92 o                         
  10   4   1         41.69         30.63        10.20 o                         
  11   4   1       6128.46       6582.22        98.64 o                         
  12   4   1        113.85         79.56        13.32 o                         
  13   4   1       2004.64       2101.65        70.28 o                         
  14   4   1       2837.52       2784.06        96.03 o                         
  15   4   1        599.33        510.33        42.44 o                         
  16   4   1        233.56        129.65        23.55 o                         
  17   4   1        127.83        102.52         7.46 o                         
  18   4   1          8.17          7.50         6.88 o                         
  19   4   1       3197.79       2890.53        38.60 o                         
  20   4   1         29.49          1.72         8.25 o                         
  21   4   1       2644.78       2437.43        36.27 o                         
  22   4   1        591.65        639.35        24.64 o                         
  23   4   1        849.83        947.84        27.51 o                         
  24   4   1       1868.91       1810.80        31.42 o                         
  25   4   1        126.80        275.06        48.48 o                         
  26   4   1        194.44        196.27        15.58 o                         
  27   4   1         63.14         56.92        11.29 o                         
  28   4   1        852.16        950.25        26.27 o                         
  29   4   1        667.60        787.71        27.32 o                         
  30   4   1         94.85        117.53        13.47 o                         
  31   4   1        135.81        171.49        40.66 o                         
   1   5   1       2228.45       2397.55        67.83 o                         
   2   5   1        794.41        710.28        34.29 o                         
   3   5   1       8645.07       8001.71       114.48 o                         
   4   5   1       8449.99       9025.15       117.56 o                         
   5   5   1       1163.61       1300.81        44.15 o                         
   6   5   1        934.24       1045.06        42.36 o                         
   7   5   1        122.29        114.15        17.46 o                         
   8   5   1        646.29        677.30        36.97 o                         
   9   5   1        175.78        221.68        23.75 o                         
  10   5   1       1268.36       1170.22        54.06 o                         
  11   5   1       5201.03       5378.85       134.72 o                         
  12   5   1        101.84         64.44        18.75 o                         
  13   5   1          0.29         -8.45         9.40 o                         
  14   5   1        416.86        424.96        15.88 o                         
  15   5   1       1731.05       1600.90        30.02 o                         
  16   5   1         84.25         72.32         7.51 o                         
  17   5   1        152.22        101.84         8.79 o                         
  18   5   1        859.40        799.01        28.99 o                         
  19   5   1          2.61         -8.48         8.48 o                         
  20   5   1        220.34        219.66        19.24 o                         
  21   5   1        105.84         90.22        13.02 o                         
  22   5   1        183.47        214.61        21.31 o                         
  23   5   1       1721.42       1753.41        28.94 o                         
  24   5   1       1090.50       1157.74        25.38 o                         
  25   5   1        119.40        314.89        60.14 o                         
  26   5   1        286.36        299.16        18.82 o                         
  27   5   1       1391.33       1472.54        33.54 o                         
  28   5   1        885.43        923.74        38.04 o                         
  29   5   1        328.53        388.69        23.30 o                         
   0   6   1        160.30        132.79        48.71 o                         
   1   6   1       2312.98       2320.26       120.18 o                         
   2   6   1        142.43        154.37        30.49 o                         
   3   6   1       2174.87       2174.34        93.96 o                         
   4   6   1        434.86        357.10        31.57 o                         
   5   6   1         92.62        105.12        21.76 o                         
   6   6   1        752.37        795.69        47.35 o                         
   7   6   1        161.77        159.49        12.13 o                         
   8   6   1          0.49          3.62         5.27 o                         
   9   6   1          0.43         -5.21         5.21 o                         
  10   6   1        320.66        316.82        14.14 o                         
  11   6   1        316.56        382.05        15.45 o                         
  12   6   1        239.27        241.95        12.85 o                         
  13   6   1          5.39          0.33         6.39 o                         
  14   6   1        182.59        158.21        10.19 o                         
  15   6   1         81.97         65.75         7.88 o                         
  16   6   1         15.11         -2.31         6.93 o                         
  17   6   1         39.72         29.97         7.07 o                         
  18   6   1          7.52          3.98         8.33 o                         
  19   6   1        390.63        345.93        17.51 o                         
  20   6   1       1366.40       1202.56        24.55 o                         
  21   6   1         11.19         -0.94        11.48 o                         
  22   6   1        191.35        226.26        25.06 o                         
  23   6   1          0.09        125.53        44.51 o                         
  24   6   1         26.44        572.41       101.36 o                         
  25   6   1       1464.03       1636.96        85.69 o                         
  26   6   1        502.58        597.34        20.17 o                         
  27   6   1        210.05        236.31        24.29 o                         
   1   7   1          0.70        -11.18        11.18 o                         
   2   7   1        179.49        179.85        17.17 o                         
   3   7   1      10658.13      10932.93       135.00 o                         
   4   7   1       3631.66       3793.29        59.17 o                         
   5   7   1       2409.21       2360.11        43.37 o                         
   6   7   1        526.69        541.36        21.58 o                         
   7   7   1        304.31        322.32        15.98 o                         
   8   7   1         33.01         21.65         7.60 o                         
   9   7   1        690.83        779.64        31.70 o                         
  10   7   1         77.47         90.28         9.84 o                         
  11   7   1        279.84        258.93        16.43 o                         
  12   7   1         76.58         93.69        10.28 o                         
  13   7   1         16.93          6.18         8.44 o                         
  14   7   1         21.79         24.49         9.29 o                         
  15   7   1         55.65         31.23         8.12 o                         
  16   7   1        321.66        254.04        12.79 o                         
  17   7   1          8.41         11.47         9.23 o                         
  18   7   1         43.24         15.68        10.42 o                         
  19   7   1         79.83        110.32        10.92 o                         
  20   7   1        135.86        114.72        17.93 o                         
  21   7   1        243.25        338.19        31.75 o                         
  22   7   1        101.04        308.66        55.22 o                         
  23   7   1         39.68        276.50        79.20 o                         
  24   7   1        254.90        824.23        51.70 o                         
  25   7   1         62.29         60.00        15.68 o                         
   0   8   1        711.82        738.74        52.73 o                         
   1   8   1        395.51        409.83        22.66 o                         
   2   8   1          9.29         12.24        12.36 o                         
   3   8   1        366.63        366.20        22.20 o                         
   4   8   1        293.66        323.58        19.66 o                         
   5   8   1       3993.40       3963.38        56.34 o                         
   6   8   1         45.14         49.26         9.72 o                         
   7   8   1        607.78        628.84        23.59 o                         
   8   8   1        252.23        307.00        17.63 o                         
   9   8   1        815.56        804.15        25.89 o                         
  10   8   1          0.81         -2.76         8.46 o                         
  11   8   1        573.49        553.13        27.73 o                         
  12   8   1        206.00        207.99        21.59 o                         
  13   8   1        845.99        943.32        29.22 o                         
  14   8   1        272.02        249.27        29.22 o                         
  15   8   1        302.77        265.76        19.14 o                         
  16   8   1        154.35         83.23        12.56 o                         
  17   8   1         78.72         65.01        10.75 o                         
  18   8   1        138.90        204.23        24.00 o                         
  19   8   1        223.39        286.11        21.15 o                         
  20   8   1        138.63        307.26        46.66 o                         
  21   8   1        110.68        247.72        64.71 o                         
   1   9   1          9.52         15.24        15.13 o                         
   2   9   1         40.63         32.61        10.87 o                         
   3   9   1         38.62         24.87        11.11 o                         
   4   9   1         32.59         81.70        23.95 o                         
   5   9   1         68.78         48.72        11.08 o                         
   6   9   1        237.22        212.08        14.91 o                         
   7   9   1          0.01         -9.27         9.27 o                         
   8   9   1         27.16         11.17         8.33 o                         
   9   9   1          0.89         -7.97         7.97 o                         
  10   9   1          0.42          8.68        11.61 o                         
  11   9   1         23.64         -8.40        10.32 o                         
  12   9   1        105.67         77.53        17.15 o                         
  13   9   1         48.48         16.37         9.48 o                         
  14   9   1        140.03        473.39        79.71 o                         
  15   9   1         36.83         52.83        12.23 o                         
  16   9   1         31.09         46.24        14.55 o                         
   0  10   1         28.19        103.21        43.17 o                         
   1  10   1        832.31       1029.46        33.80 o                         
   2  10   1        483.47        563.38        32.45 o                         
   3  10   1          0.24         25.49        10.75 o                         
   4  10   1        228.94        262.72        18.83 o                         
   5  10   1        522.21        592.65        24.66 o                         
   6  10   1          6.95         94.47        18.53 o                         
   2   0   2      22780.24      23378.59       162.56 o                         
   3   0   2        549.99        557.82        13.43 o                         
   4   0   2      16956.00      17303.12       122.10 o                         
   5   0   2      42331.92      39344.97       159.91 o                         
   6   0   2      13117.27      12751.48        94.59 o                         
   7   0   2        200.94        353.78        22.61 o                         
   8   0   2      11195.61      11401.40       120.28 o                         
   9   0   2       2753.96       3302.82        78.09 o                         
  10   0   2      17389.52      18131.63       192.75 o                         
  11   0   2       1239.49       1005.80        49.16 o                         
  12   0   2       7786.59       6717.18       131.44 o                         
  13   0   2       4250.73       3956.40       108.75 o                         
  14   0   2       7451.48       7837.07       141.48 o                         
  15   0   2      10913.11      10340.93       171.36 o                         
  16   0   2       2457.85       2965.44        96.51 o                         
  17   0   2       8969.05       8496.85       170.88 o                         
  18   0   2       8539.28       7934.48       172.44 o                         
  19   0   2       1223.28       1031.06        66.23 o                         
  20   0   2       3120.30       2853.97       103.38 o                         
  21   0   2       2393.95       2290.73        76.81 o                         
  22   0   2      12582.98      12332.11       118.82 o                         
  23   0   2        641.67        613.18        28.03 o                         
  24   0   2        318.06        267.04        20.42 o                         
  25   0   2       1564.51       1498.49        45.06 o                         
  26   0   2       3341.56       3355.11        67.32 o                         
  27   0   2        695.92        711.38        32.20 o                         
  28   0   2          3.43          4.83        11.54 o                         
  29   0   2       1562.15       1497.73        57.82 o                         
  30   0   2        586.07        736.49        35.37 o                         
  31   0   2        362.17        355.41        25.75 o                         
  32   0   2        240.74        228.24        19.86 o                         
  33   0   2        169.31        195.34        17.65 o                         
  34   0   2       4204.83       5029.48        67.47 o                         
   1   1   2       1251.54       1359.35        12.60 o                         
   2   1   2      19188.04      19008.74       128.58 o                         
   3   1   2       9385.51       9498.09        81.04 o                         
   4   1   2      13288.42      12944.88        70.42 o                         
   5   1   2      13070.86      12797.41        66.46 o                         
   6   1   2         86.79        147.21         7.70 o                         
   7   1   2      23786.27      21462.67       110.70 o                         
   8   1   2       7707.64       7361.45        62.01 o                         
   9   1   2       4776.16       4562.94        54.17 o                         
  10   1   2       2073.43       2173.60        39.98 o                         
  11   1   2      10959.15      11506.37       116.04 o                         
  12   1   2       5466.45       5434.96        83.86 o                         
  13   1   2        986.92        854.87        38.60 o                         
  14   1   2      15882.10      15579.75       166.98 o                         
  15   1   2       2153.81       1741.30        53.05 o                         
  16   1   2       1751.75       1821.28        56.68 o                         
  17   1   2        180.89        133.25        18.67 o                         
  18   1   2          9.21          9.97        14.30 o                         
  19   1   2       1722.17       1871.35        60.08 o                         
  20   1   2       1117.48       1030.55        43.15 o                         
  21   1   2       2733.80       2475.51        41.24 o                         
  22   1   2        433.92        408.74        18.87 o                         
  23   1   2         65.85         89.55        10.78 o                         
  24   1   2        121.11        106.93        11.72 o                         
  25   1   2       1240.68       1238.98        35.38 o                         
  26   1   2        432.19        382.09        19.57 o                         
  27   1   2        961.59       1067.01        29.52 o                         
  28   1   2       1483.59       1520.54        34.19 o                         
  29   1   2        279.11        265.95        15.22 o                         
  30   1   2          1.49          9.19         8.84 o                         
  31   1   2         89.85        101.56        10.24 o                         
  32   1   2         41.46         20.66         7.67 o                         
  33   1   2          6.94         12.96         6.39 o                         
  34   1   2       1154.65       1345.26        35.20 o                         
   0   2   2     176273.44     151672.56      1099.19 o                         
   1   2   2      15680.50      16049.02       101.62 o                         
   2   2   2      20166.75      21026.76       165.46 o                         
   3   2   2       3222.15       3472.75        43.45 o                         
   4   2   2      26749.55      27161.93       194.18 o                         
   5   2   2      15479.87      15487.30        80.45 o                         
   6   2   2        618.37        562.49        15.56 o                         
   7   2   2       4378.01       4637.23        45.93 o                         
   8   2   2       7883.67       7752.21        69.83 o                         
   9   2   2         60.14         63.02         8.32 o                         
  10   2   2       1082.99       1014.96        28.84 o                         
  11   2   2        835.58       1015.64        31.59 o                         
  12   2   2       1979.01       2228.57        54.13 o                         
  13   2   2         32.51         16.52        11.07 o                         
  14   2   2       1334.38       1309.42        43.86 o                         
  15   2   2       7866.87       7681.30       137.04 o                         
  16   2   2         42.95         54.67        16.41 o                         
  17   2   2       1864.39       1760.97        73.23 o                         
  18   2   2        567.66        592.58        44.66 o                         
  19   2   2       1722.31       1500.26        72.49 o                         
  20   2   2       1695.31       1466.84        32.35 o                         
  21   2   2       1785.79       1698.52        35.71 o                         
  22   2   2        267.08        308.71        16.77 o                         
  23   2   2       5027.95       4711.46        57.66 o                         
  24   2   2        183.89        236.36        16.37 o                         
  25   2   2       3850.28       3678.05        61.66 o                         
  26   2   2       6761.35       6876.25        78.25 o                         
  27   2   2         62.17         78.82        14.75 o                         
  28   2   2        552.93        588.00        26.57 o                         
  29   2   2         71.11         77.16        10.24 o                         
  30   2   2         93.29        102.93         9.49 o                         
  31   2   2         21.73         32.01         8.25 o                         
  32   2   2        225.93        303.69        15.86 o                         
  33   2   2        672.31        809.22        23.62 o                         
   1   3   2       4750.85       4638.31        31.80 o                         
   2   3   2        824.08        864.44        26.32 o                         
   3   3   2       6201.76       6213.17        44.10 o                         
   4   3   2       5051.22       5596.62        44.79 o                         
   5   3   2       6684.14       7374.34        62.18 o                         
   6   3   2       9178.34       9066.89        72.02 o                         
   7   3   2        532.51        501.15        21.71 o                         
   8   3   2       5485.92       5294.41        63.34 o                         
   9   3   2       5094.89       5797.52        76.30 o                         
  10   3   2       8223.98       9623.03       165.97 o                         
  11   3   2        807.25        709.18        39.06 o                         
  12   3   2        364.85        380.24        29.98 o                         
  13   3   2       1182.88       1204.23        58.65 o                         
  14   3   2       7579.65       7870.60       154.06 o                         
  15   3   2         25.48         62.15        18.73 o                         
  16   3   2        335.04        261.02        32.97 o                         
  17   3   2       1468.21       1466.51        81.56 o                         
  18   3   2         46.17         37.24        20.02 o                         
  19   3   2          0.55         -0.52         9.34 o                         
  20   3   2        452.23        423.28        19.43 o                         
  21   3   2       1225.44       1214.72        30.93 o                         
  22   3   2         30.87         26.03         8.94 o                         
  23   3   2         70.84         76.15        12.34 o                         
  24   3   2          8.97         16.20        14.89 o                         
  25   3   2         48.63         60.10        11.90 o                         
  26   3   2        189.09        192.73        17.68 o                         
  27   3   2       1255.04       1294.85        32.64 o                         
  28   3   2        221.53        247.23        17.74 o                         
  29   3   2        869.66        940.05        27.52 o                         
  30   3   2          5.06         28.83        23.64 o                         
  31   3   2         50.27        107.46        26.75 o                         
  32   3   2         14.41         15.69         8.60 o                         
   0   4   2      43429.71      45574.79       355.40 o                         
   1   4   2        276.70        492.56        23.51 o                         
   2   4   2       4351.58       5261.32        85.72 o                         
   3   4   2        816.58       1046.92        33.20 o                         
   4   4   2       1193.21       1328.75        37.16 o                         
   5   4   2         27.50         23.83        12.33 o                         
   6   4   2      19855.30      22196.87       232.73 o                         
   7   4   2         72.72        161.90        16.43 o                         
   8   4   2       2438.91       2992.87        62.93 o                         
   9   4   2          1.14          7.22        12.09 o                         
  10   4   2         77.91         60.98        12.95 o                         
  11   4   2        532.55        667.65        34.30 o                         
  12   4   2       1988.40       1846.48        67.63 o                         
  13   4   2       1623.90       1597.94        61.79 o                         
  14   4   2       2699.81       2726.89        95.27 o                         
  15   4   2        209.69        276.23        33.65 o                         
  16   4   2        193.90        202.20        28.66 o                         
  17   4   2        160.17        123.88         8.02 o                         
  18   4   2       1810.75       1800.94        32.81 o                         
  19   4   2        108.14         80.96         8.13 o                         
  20   4   2        222.23        238.23        11.73 o                         
  21   4   2        330.00        306.37        13.76 o                         
  22   4   2       1929.78       1812.62        31.47 o                         
  23   4   2        317.27        280.99        14.40 o                         
  24   4   2        377.17        408.61        19.48 o                         
  25   4   2       1138.70       1196.53        29.78 o                         
  26   4   2        378.64        498.52        46.89 o                         
  27   4   2          0.96          8.99        10.42 o                         
  28   4   2         10.22         37.82        15.76 o                         
  29   4   2        283.55        303.34        22.23 o                         
  30   4   2        116.81        120.42        19.68 o                         
  31   4   2          5.26         86.68        36.05 o                         
   1   5   2        609.24        611.32        33.07 o                         
   2   5   2        122.19        148.09        19.73 o                         
   3   5   2        217.90        212.27        20.16 o                         
   4   5   2       2219.83       2246.31        59.32 o                         
   5   5   2       4341.30       4440.04        83.67 o                         
   6   5   2       2116.46       2132.45        56.95 o                         
   7   5   2        995.33       1102.68        41.92 o                         
   8   5   2          0.86         11.43        16.35 o                         
   9   5   2         25.78         67.76        18.11 o                         
  10   5   2       1900.72       1921.26        74.63 o                         
  11   5   2        172.12        164.45        24.32 o                         
  12   5   2        132.00         80.40        26.59 o                         
  13   5   2        439.31        453.75        22.99 o                         
  14   5   2        300.95        265.14        12.56 o                         
  15   5   2        383.92        358.66        14.83 o                         
  16   5   2          7.12         14.34         6.46 o                         
  17   5   2         31.61         28.30         7.31 o                         
  18   5   2         77.44         75.92         8.30 o                         
  19   5   2       2212.34       2114.41        49.77 o                         
  20   5   2        159.48        125.41        10.14 o                         
  21   5   2        379.98        248.16        12.69 o                         
  22   5   2        680.78        677.62        22.98 o                         
  23   5   2        907.47       1080.65        58.78 o                         
  24   5   2          4.88         24.66        11.00 o                         
  25   5   2        303.76        320.72        16.01 o                         
  26   5   2         52.98         48.13        11.04 o                         
  27   5   2         89.52        269.43        63.46 o                         
  28   5   2          3.66         38.96        25.93 o                         
  29   5   2        243.76        299.74        17.54 o                         
   0   6   2       4013.60       4162.16       227.60 o                         
   1   6   2         72.68        106.62        29.36 o                         
   2   6   2       2032.12       1969.78        89.79 o                         
   3   6   2        422.24        396.79        41.39 o                         
   4   6   2        511.96        535.19        40.97 o                         
   5   6   2       1515.44       1473.79        61.36 o                         
   6   6   2       3021.33       2914.03        82.51 o                         
   7   6   2       1169.67       1120.56        25.78 o                         
   8   6   2       1046.76       1151.41        21.17 o                         
   9   6   2        605.10        553.06        15.96 o                         
  10   6   2          1.46          7.59         5.86 o                         
  11   6   2        406.60        433.41        16.42 o                         
  12   6   2       1563.13       1456.04        29.56 o                         
  13   6   2        274.29        242.09        13.20 o                         
  14   6   2       1033.83        971.29        24.45 o                         
  15   6   2       1287.49       1351.41        27.64 o                         
  16   6   2         48.30          1.01         8.95 o                         
  17   6   2          4.40         -8.25         8.25 o                         
  18   6   2       1028.37        920.87        22.96 o                         
  19   6   2       1164.13        989.27        22.72 o                         
  20   6   2       4491.37       4654.10        84.73 o                         
  21   6   2         26.20         62.31        14.65 o                         
  22   6   2        116.32        170.49        30.08 o                         
  23   6   2        246.56        235.45        11.90 o                         
  24   6   2         31.42        275.60        62.70 o                         
  25   6   2        275.18        624.20        93.35 o                         
  26   6   2        252.00        268.96        24.21 o                         
  27   6   2          7.91         56.70        24.17 o                         
   1   7   2         73.67        113.14        15.60 o                         
   2   7   2        676.88        772.52        29.83 o                         
   3   7   2       1500.91       1553.27        38.08 o                         
   4   7   2        194.99        166.10        14.12 o                         
   5   7   2        637.86        718.90        23.10 o                         
   6   7   2         59.72         46.87        10.27 o                         
   7   7   2        834.53        899.92        21.78 o                         
   8   7   2         15.62          3.37         6.89 o                         
   9   7   2        266.59        241.04        12.06 o                         
  10   7   2        166.89        163.06         9.91 o                         
  11   7   2        224.09        243.31        13.50 o                         
  12   7   2       1822.53       1723.42        32.95 o                         
  13   7   2        427.25        431.32        17.22 o                         
  14   7   2        436.56        452.43        31.91 o                         
  15   7   2        455.98        421.95        16.25 o                         
  16   7   2         85.85         54.93         9.17 o                         
  17   7   2        636.63        620.67        19.67 o                         
  18   7   2         61.99         52.22         9.22 o                         
  19   7   2        314.55        385.06        16.80 o                         
  20   7   2          0.39         36.41        22.18 o                         
  21   7   2        891.09        970.63        42.03 o                         
  22   7   2         29.14         77.59        28.44 o                         
  23   7   2         88.57        415.52       101.43 o                         
  24   7   2         12.43         18.25        37.31 o                         
  25   7   2        100.38        130.17        22.95 o                         
   0   8   2       1182.63       1311.04        55.48 o                         
   1   8   2        286.98        297.32        20.65 o                         
   2   8   2       1429.41       1446.39        40.82 o                         
   3   8   2        642.30        632.23        28.80 o                         
   4   8   2       1228.97       1287.57        35.18 o                         
   5   8   2        251.71        258.62        16.77 o                         
   6   8   2        256.30        275.49        16.33 o                         
   7   8   2        795.22        910.62        27.95 o                         
   8   8   2         57.01         52.05         9.63 o                         
   9   8   2         56.40         71.08        12.70 o                         
  10   8   2        104.24         95.21        10.80 o                         
  11   8   2        405.42        396.48        25.40 o                         
  12   8   2        294.21        296.77        25.17 o                         
  13   8   2          8.57         -7.10        11.90 o                         
  14   8   2        519.23        479.69        20.03 o                         
  15   8   2        718.87        641.42        22.29 o                         
  16   8   2         84.14         40.68         9.96 o                         
  17   8   2        220.35        228.24        14.06 o                         
  18   8   2         50.80         33.12        10.30 o                         
  19   8   2         13.55          9.51         9.11 o                         
  20   8   2         78.01        169.34        43.71 o                         
  21   8   2        107.41         97.48        17.68 o                         
   1   9   2        123.12        136.55        19.35 o                         
   2   9   2         58.60         66.86        13.79 o                         
   3   9   2        172.74        209.04        17.54 o                         
   4   9   2        870.03        888.09        31.76 o                         
   5   9   2        136.86        153.93        15.18 o                         
   6   9   2        231.94        245.18        20.24 o                         
   7   9   2        330.98        325.12        16.04 o                         
   8   9   2         25.64          6.94         8.60 o                         
   9   9   2         58.77         98.61        17.27 o                         
  10   9   2       1263.99       1277.52        31.48 o                         
  11   9   2          6.16          9.21        22.34 o                         
  12   9   2          0.66        -11.61        11.61 o                         
  13   9   2         83.72        213.26        62.74 o                         
  14   9   2        407.60        383.08        20.26 o                         
  15   9   2         91.37        126.25        15.76 o                         
  16   9   2         16.48         48.33        11.78 o                         
   0  10   2       1334.33       1289.49        53.42 o                         
   1  10   2         10.43         63.49        29.33 o                         
   2  10   2        475.14        595.61        32.43 o                         
   3  10   2        182.43        210.53        17.51 o                         
   4  10   2        168.92        184.79        15.92 o                         
   5  10   2          1.52          5.65        10.38 o                         
   6  10   2         14.70         67.81        13.90 o                         
   1   1   3      38666.39      38424.98       268.82 o                         
   2   1   3        187.88        286.17         7.96 o                         
   3   1   3      29695.21      28891.12       207.63 o                         
   4   1   3      12394.92      12649.79        71.11 o                         
   5   1   3       2631.88       2580.25        25.25 o                         
   6   1   3       2182.42       2220.36        39.40 o                         
   7   1   3       6715.03       6956.80        72.90 o                         
   8   1   3        788.64        835.86        19.20 o                         
   9   1   3      31344.37      31401.08       139.35 o                         
  10   1   3       5655.73       5890.53        66.78 o                         
  11   1   3      17643.19      18396.30       118.96 o                         
  12   1   3        186.92        165.53        15.07 o                         
  13   1   3        927.26       1199.40        40.34 o                         
  14   1   3       4863.90       4812.18        83.63 o                         
  15   1   3       1460.68       1397.92        47.85 o                         
  16   1   3          7.17          8.02        14.31 o                         
  17   1   3       1487.51       1311.97        51.05 o                         
  18   1   3        334.04        288.12        24.39 o                         
  19   1   3        298.30        235.44        23.76 o                         
  20   1   3         22.07         12.86        15.01 o                         
  21   1   3        279.09        271.18        14.45 o                         
  22   1   3       1650.91       1591.76        36.08 o                         
  23   1   3        603.06        578.54        24.32 o                         
  24   1   3        944.01        948.19        29.15 o                         
  25   1   3       1233.61       1133.90        31.76 o                         
  26   1   3        100.04         76.66        10.97 o                         
  27   1   3        990.80        947.11        26.30 o                         
  28   1   3        210.55        258.67        15.48 o                         
  29   1   3        138.51        160.69        13.30 o                         
  30   1   3         75.65         87.55        10.21 o                         
  31   1   3         35.56         91.58        18.52 o                         
  32   1   3        120.08        117.57        10.07 o                         
  33   1   3         21.15         32.03         6.50 o                         
  34   1   3         31.25         13.53        10.78 o                         
   0   2   3       4888.92       5665.90        65.91 o                         
   1   2   3        258.31        233.94        11.37 o                         
   2   2   3     117246.12     111696.53       517.10 o                         
   3   2   3     126409.50     117162.80       551.36 o                         
   4   2   3      10111.66       9566.34        63.90 o                         
   5   2   3      19872.01      20771.61       168.65 o                         
   6   2   3      39582.05      39523.06       243.94 o                         
   7   2   3        595.82        564.00        16.45 o                         
   8   2   3       5830.86       5753.51        70.42 o                         
   9   2   3       8926.58       9257.37        86.33 o                         
  10   2   3        584.93        550.51        19.96 o                         
  11   2   3      18742.13      18269.11       291.86 o                         
  12   2   3       3221.16       2919.20        53.57 o                         
  13   2   3        359.90        308.73        19.66 o                         
  14   2   3       3990.18       3768.13        79.15 o                         
  15   2   3       2396.78       2611.63        73.45 o                         
  16   2   3        582.92        689.64        40.53 o                         
  17   2   3       2063.30       2249.76        82.70 o                         
  18   2   3       1661.52       1335.10        65.51 o                         
  19   2   3        586.46        505.73        42.46 o                         
  20   2   3         35.03         45.27        10.63 o                         
  21   2   3        922.02        743.45        24.40 o                         
  22   2   3         11.01         36.04         9.69 o                         
  23   2   3         13.23         35.22         9.86 o                         
  24   2   3       1079.35        974.30        27.60 o                         
  25   2   3       1643.10       1495.43        40.49 o                         
  26   2   3       2269.95       2201.38        44.91 o                         
  27   2   3        457.41        524.93        28.57 o                         
  28   2   3        250.02        259.72        16.81 o                         
  29   2   3         36.91         31.75         8.97 o                         
  30   2   3         10.38         23.49         8.42 o                         
  31   2   3        208.07        217.40        11.65 o                         
  32   2   3         66.28        105.30        11.80 o                         
  33   2   3        278.63        308.32        26.46 o                         
   1   3   3       3531.22       3763.12        35.46 o                         
   2   3   3       5177.27       5326.39        46.17 o                         
   3   3   3      15729.19      16975.42        98.02 o                         
   4   3   3      25837.68      28181.37       202.25 o                         
   5   3   3       1821.93       2219.26        34.72 o                         
   6   3   3       8337.29       9323.17        74.23 o                         
   7   3   3       7480.56       9019.65        75.65 o                         
   8   3   3       4576.11       4289.21        55.72 o                         
   9   3   3      23160.66      25634.84       233.84 o                         
  10   3   3       2295.88       1950.73        47.04 o                         
  11   3   3        439.23        275.08        20.42 o                         
  12   3   3        856.48        759.75        41.82 o                         
  13   3   3        163.58        101.96        26.20 o                         
  14   3   3       7742.25       7495.81       151.59 o                         
  15   3   3       3716.10       3635.15       109.34 o                         
  16   3   3       5473.34       5167.23       135.83 o                         
  17   3   3        182.40        122.79        24.07 o                         
  18   3   3       4551.86       4377.48       132.72 o                         
  19   3   3       1398.01       1202.10        36.68 o                         
  20   3   3        129.02        130.17        12.47 o                         
  21   3   3         73.75         78.37        12.88 o                         
  22   3   3        630.58        570.04        22.29 o                         
  23   3   3       5518.92       4874.33        79.88 o                         
  24   3   3        827.40        755.77        25.06 o                         
  25   3   3        681.69        741.94        25.73 o                         
  26   3   3        487.13        455.39        21.87 o                         
  27   3   3        667.63        629.66        26.38 o                         
  28   3   3        174.22        172.24        16.62 o                         
  29   3   3          9.42          9.61        10.36 o                         
  30   3   3        407.92        494.83        19.24 o                         
  31   3   3        446.88        426.78        20.91 o                         
  32   3   3          1.35          2.91         7.42 o                         
   0   4   3         85.19         73.62        19.11 o                         
   1   4   3       1800.46       1887.93        40.64 o                         
   2   4   3       1267.33       1514.20        38.73 o                         
   3   4   3       3744.44       3714.28        60.89 o                         
   4   4   3      11556.56      11679.38       103.99 o                         
   5   4   3      13276.68      13863.93       132.90 o                         
   6   4   3        332.52        506.15        24.27 o                         
   7   4   3       4706.30       5558.28        75.77 o                         
   8   4   3       3640.36       3826.94        71.79 o                         
   9   4   3       1053.38        901.84        36.12 o                         
  10   4   3       1481.95       1801.11        51.56 o                         
  11   4   3         34.63          4.72        14.26 o                         
  12   4   3       3569.14       3216.81        99.30 o                         
  13   4   3         83.73         35.16        19.01 o                         
  14   4   3       3199.79       3289.09       116.05 o                         
  15   4   3          4.01         -1.06        19.95 o                         
  16   4   3        112.96         23.68        24.90 o                         
  17   4   3        118.17        129.48         8.43 o                         
  18   4   3        581.92        537.44        16.47 o                         
  19   4   3        146.00        131.13         8.79 o                         
  20   4   3       5520.27       5272.63        90.49 o                         
  21   4   3         50.64         31.37         8.21 o                         
  22   4   3        446.81        447.92        18.39 o                         
  23   4   3        281.10        313.09        15.12 o                         
  24   4   3       1039.08       1058.32        25.89 o                         
  25   4   3        624.82        670.38        21.93 o                         
  26   4   3       1441.13       1400.98        32.66 o                         
  27   4   3         64.98         41.60         9.63 o                         
  28   4   3       2515.68       2763.86        43.37 o                         
  29   4   3          0.37         10.93         8.79 o                         
  30   4   3        111.54        130.26        13.57 o                         
  31   4   3        183.54        231.18        23.26 o                         
   1   5   3        722.68        620.37        36.92 o                         
   2   5   3       3789.33       3799.90        84.25 o                         
   3   5   3        154.80        151.70        18.30 o                         
   4   5   3        642.24        618.21        33.54 o                         
   5   5   3        745.41        709.35        34.56 o                         
   6   5   3       3628.90       3625.24        73.94 o                         
   7   5   3        928.98       1095.05        43.74 o                         
   8   5   3        260.91        220.28        22.72 o                         
   9   5   3        110.29         61.20        17.41 o                         
  10   5   3        118.32         59.07        19.95 o                         
  11   5   3        493.45        406.89        40.03 o                         
  12   5   3         12.01         15.46        19.79 o                         
  13   5   3          0.20          9.09         7.41 o                         
  14   5   3        583.33        560.85        19.02 o                         
  15   5   3        179.35        161.79        10.45 o                         
  16   5   3       1776.76       1698.97        39.99 o                         
  17   5   3       1564.26       1412.73        32.34 o                         
  18   5   3          5.89          2.13         6.64 o                         
  19   5   3        248.26        176.13        14.88 o                         
  20   5   3        987.02        899.86        31.47 o                         
  21   5   3        450.57        427.68        15.77 o                         
  22   5   3        514.45        524.45        17.00 o                         
  23   5   3       1203.98       1317.80        49.97 o                         
  24   5   3        219.01        236.91        16.57 o                         
  25   5   3         89.77        131.56        16.46 o                         
  26   5   3        105.09        112.28        11.50 o                         
  27   5   3        139.61        124.93        12.57 o                         
  28   5   3          4.40          1.81         9.98 o                         
  29   5   3         40.36         56.50        13.99 o                         
   0   6   3         90.57         96.41        40.45 o                         
   1   6   3        814.19        723.10        54.87 o                         
   2   6   3       3133.60       2971.76       110.22 o                         
   3   6   3         33.80         24.52        20.78 o                         
   4   6   3       4951.02       4906.52       117.95 o                         
   5   6   3       1952.72       1935.62        70.95 o                         
   6   6   3        284.45        379.68        38.83 o                         
   7   6   3        417.05        420.45        16.03 o                         
   8   6   3        961.95        968.65        18.98 o                         
   9   6   3       1112.95       1162.11        22.63 o                         
  10   6   3          1.57          3.74         5.92 o                         
  11   6   3         36.86         37.29         6.97 o                         
  12   6   3          9.20          2.95         6.71 o                         
  13   6   3        222.66        232.51        12.98 o                         
  14   6   3       1065.74       1002.27        27.73 o                         
  15   6   3          0.74         -0.49         8.22 o                         
  16   6   3        163.48        204.10        12.17 o                         
  17   6   3         35.02          2.44         7.82 o                         
  18   6   3          9.84         -1.07         8.10 o                         
  19   6   3        242.52        232.11        12.69 o                         
  20   6   3        425.45        433.92        21.58 o                         
  21   6   3       2279.68       2190.11        32.70 o                         
  22   6   3        147.63        264.52        42.10 o                         
  23   6   3          0.22          6.80         9.53 o                         
  24   6   3       1495.35       1686.30        50.00 o                         
  25   6   3         62.33         52.91        12.12 o                         
  26   6   3        160.43        191.87        26.43 o                         
  27   6   3        146.29        166.63        18.50 o                         
   1   7   3      11933.64      11955.62       174.91 o                         
   2   7   3        262.49        282.21        20.97 o                         
   3   7   3        337.47        264.23        16.53 o                         
   4   7   3       1061.03       1108.30        28.62 o                         
   5   7   3        742.82        788.72        23.40 o                         
   6   7   3        877.18        894.18        23.77 o                         
   7   7   3       3154.23       3331.00        42.91 o                         
   8   7   3       1120.98       1097.79        25.08 o                         
   9   7   3        630.86        647.63        18.70 o                         
  10   7   3        111.09        121.19         9.25 o                         
  11   7   3        236.16        205.54        12.74 o                         
  12   7   3        194.14        166.28        12.77 o                         
  13   7   3         36.65         27.83         8.59 o                         
  14   7   3        192.64        198.30        15.44 o                         
  15   7   3        490.11        453.81        17.56 o                         
  16   7   3         54.73         31.20        12.13 o                         
  17   7   3         64.77         22.55         9.93 o                         
  18   7   3         38.00         24.61         9.17 o                         
  19   7   3          9.06          1.83        11.55 o                         
  20   7   3          9.47          0.14         9.77 o                         
  21   7   3         13.78         64.17        28.65 o                         
  22   7   3         47.67         89.54        17.15 o                         
  23   7   3         45.95        328.86        74.10 o                         
  24   7   3          4.54        113.70        61.38 o                         
  25   7   3        382.97        453.40        34.13 o                         
   0   8   3       2955.40       3289.69        88.67 o                         
   1   8   3        300.15        368.41        22.65 o                         
   2   8   3         35.40         43.91        12.29 o                         
   3   8   3        303.41        324.25        19.68 o                         
   4   8   3         50.22         58.61        11.91 o                         
   5   8   3        951.96       1105.19        48.63 o                         
   6   8   3        403.11        482.45        21.29 o                         
   7   8   3         36.18         24.67         9.36 o                         
   8   8   3         39.73         42.23         9.86 o                         
   9   8   3       1787.88       1863.63        38.76 o                         
  10   8   3        136.94        126.60        12.41 o                         
  11   8   3       1185.08       1170.58        30.71 o                         
  12   8   3        535.55        521.59        25.73 o                         
  13   8   3        603.36        578.28        26.09 o                         
  14   8   3          7.31         -6.90        12.21 o                         
  15   8   3          1.30        -10.71        10.71 o                         
  16   8   3         26.47         21.44        15.74 o                         
  17   8   3        117.37        113.41        11.97 o                         
  18   8   3        193.84        203.61        15.81 o                         
  19   8   3          2.17        -12.45        12.45 o                         
  20   8   3        153.10        263.35        25.88 o                         
  21   8   3         84.17         66.38        16.42 o                         
   1   9   3         10.36         28.11        16.31 o                         
   2   9   3        195.83        217.44        18.66 o                         
   3   9   3        131.25        169.13        16.06 o                         
   4   9   3        523.80        565.57        35.60 o                         
   5   9   3        124.10        142.30        14.86 o                         
   6   9   3        288.21        285.03        16.92 o                         
   7   9   3         60.45         52.01         9.64 o                         
   8   9   3        182.75        200.44        12.81 o                         
   9   9   3        761.79        877.80        26.21 o                         
  10   9   3          5.69         10.82        12.24 o                         
  11   9   3         96.57        135.55        24.55 o                         
  12   9   3         56.03         21.81        11.88 o                         
  13   9   3        501.57        537.24        35.74 o                         
  14   9   3         33.10         -7.90        16.25 o                         
  15   9   3        495.13        460.75        26.81 o                         
  16   9   3        555.39        678.49        25.52 o                         
   0  10   3          1.34        124.81       112.36 o                         
   1  10   3        413.78        459.98        23.49 o                         
   2  10   3        939.07       1126.93        34.84 o                         
   3  10   3        273.17        297.96        19.05 o                         
   4  10   3         91.06         79.98        11.67 o                         
   5  10   3         87.06         86.84        11.69 o                         
   6  10   3        529.21        645.95        24.32 o                         
   0   0   4      23070.70      21742.02       189.22 o                         
   1   0   4       1858.24       1537.52        26.54 o                         
   2   0   4       2506.02       2726.22        36.91 o                         
   3   0   4        305.88        274.18        14.76 o                         
   4   0   4     404996.47     297259.22      2549.65 o                         
   5   0   4      94338.69      92231.77       247.03 o                         
   6   0   4      23689.87      22710.97       127.31 o                         
   7   0   4       9337.92       9048.25        79.07 o                         
   8   0   4       3332.40       3167.59        54.16 o                         
   9   0   4        476.76        423.22        22.00 o                         
  10   0   4        609.58        417.98        26.44 o                         
  11   0   4      12619.74      12387.31       188.93 o                         
  12   0   4      16557.12      17458.88       248.84 o                         
  13   0   4       2409.87       2065.62        70.29 o                         
  14   0   4       5611.49       5681.78       121.70 o                         
  15   0   4       2019.24       2203.04        80.54 o                         
  16   0   4       4657.91       5882.03       137.16 o                         
  17   0   4          5.33          4.69        16.75 o                         
  18   0   4        818.10        741.12        54.17 o                         
  19   0   4        276.68        330.15        37.51 o                         
  20   0   4       6404.62       5519.72       158.49 o                         
  21   0   4       7773.22       7436.19       131.85 o                         
  22   0   4       8423.51       8566.20       141.23 o                         
  23   0   4       1378.08       1237.77        39.99 o                         
  24   0   4        251.77        296.62        21.50 o                         
  25   0   4       1796.27       1806.12        49.29 o                         
  26   0   4       2495.70       2337.71        55.80 o                         
  27   0   4       3364.90       3408.04        62.15 o                         
  28   0   4       3000.79       3145.80        77.27 o                         
  29   0   4         55.28         33.91        11.92 o                         
  30   0   4        943.05        834.89        37.16 o                         
  31   0   4         70.66        139.92        21.96 o                         
  32   0   4        392.84        353.19        23.58 o                         
  33   0   4        741.51        860.69        31.47 o                         
  34   0   4         17.41          1.23        12.83 o                         
   1   1   4       4881.30       4776.27        38.57 o                         
   2   1   4      16491.93      16099.93        82.50 o                         
   3   1   4       3475.78       3102.13        24.45 o                         
   4   1   4      18900.33      18812.61       123.86 o                         
   5   1   4       8200.51       8314.98        48.02 o                         
   6   1   4      17887.15      17427.36       123.06 o                         
   7   1   4       6547.13       7696.34        57.78 o                         
   8   1   4       8176.80       8058.26        58.13 o                         
   9   1   4       6819.33       7031.35        67.38 o                         
  10   1   4       4312.76       4821.58        56.95 o                         
  11   1   4       2598.45       2508.19        43.58 o                         
  12   1   4        353.59        288.12        16.53 o                         
  13   1   4      17423.92      19003.57       137.90 o                         
  14   1   4          3.78          9.00        12.04 o                         
  15   1   4          2.81        -13.22        13.22 o                         
  16   1   4       4110.11       4162.44        86.50 o                         
  17   1   4       1409.40       1355.84        52.12 o                         
  18   1   4        224.27        240.59        23.03 o                         
  19   1   4        179.83        142.90        19.71 o                         
  20   1   4       1692.88       1421.47        56.19 o                         
  21   1   4       1345.04       1368.91        31.40 o                         
  22   1   4       1344.65       1293.81        38.22 o                         
  23   1   4        140.35        145.27        14.25 o                         
  24   1   4         77.38        101.91        11.43 o                         
  25   1   4          2.61          4.66         9.15 o                         
  26   1   4         25.77         37.65        10.39 o                         
  27   1   4       1058.49        993.57        28.43 o                         
  28   1   4         48.67         69.46        10.44 o                         
  29   1   4        741.05        778.21        22.12 o                         
  30   1   4        140.84        115.47        10.84 o                         
  31   1   4         19.20         24.92         8.57 o                         
  32   1   4        578.17        624.03        17.54 o                         
  33   1   4         33.41         40.28         6.74 o                         
  34   1   4        143.62        171.35        19.99 o                         
   0   2   4     414525.81     285931.78      6693.21 o                         
   1   2   4      27051.76      27260.87       137.85 o                         
   2   2   4      37516.33      37819.61       176.95 o                         
   3   2   4      12944.98      13246.71       111.76 o                         
   4   2   4       2562.05       2390.24        26.08 o                         
   5   2   4      13959.00      13197.76        80.87 o                         
   6   2   4        537.13        512.40        15.58 o                         
   7   2   4        376.01        451.13        15.34 o                         
   8   2   4      21700.42      21989.67       190.48 o                         
   9   2   4         68.05        107.41        10.27 o                         
  10   2   4        776.58        919.30        27.35 o                         
  11   2   4        140.83        111.41        12.81 o                         
  12   2   4       5405.11       6215.68        82.56 o                         
  13   2   4        155.89         84.85        12.76 o                         
  14   2   4         84.22         65.83        13.78 o                         
  15   2   4       1021.97        841.38        42.76 o                         
  16   2   4       4958.76       5035.26       108.34 o                         
  17   2   4         23.55         26.86        16.48 o                         
  18   2   4       2098.62       1941.88        79.76 o                         
  19   2   4      10264.44       9557.69       182.76 o                         
  20   2   4        168.69        203.69        13.02 o                         
  21   2   4        293.24        337.97        16.54 o                         
  22   2   4        620.86        631.54        20.01 o                         
  23   2   4       3005.52       2740.66        41.92 o                         
  24   2   4        645.51        626.24        22.43 o                         
  25   2   4        296.87        298.66        19.22 o                         
  26   2   4         20.63         65.43        14.05 o                         
  27   2   4        944.19        996.95        30.26 o                         
  28   2   4         97.42         90.35        12.32 o                         
  29   2   4        251.76        246.03        14.29 o                         
  30   2   4        672.29        778.59        24.49 o                         
  31   2   4          1.55          0.35         7.24 o                         
  32   2   4       1607.51       1931.43        35.74 o                         
  33   2   4         84.59         93.65        10.17 o                         
   1   3   4          1.50         38.44         7.05 o                         
   2   3   4      49287.75      49852.55       316.81 o                         
   3   3   4       5957.56       6553.37        52.31 o                         
   4   3   4       8621.95       9120.31        66.93 o                         
   5   3   4       1579.66       1576.59        34.15 o                         
   6   3   4        392.38        302.16        14.66 o                         
   7   3   4      10299.11      10758.95        83.90 o                         
   8   3   4        567.27        635.53        23.51 o                         
   9   3   4        183.85        192.20        13.88 o                         
  10   3   4       1089.19       1457.16        40.80 o                         
  11   3   4        324.61        285.61        22.78 o                         
  12   3   4       1448.32       1433.39        49.59 o                         
  13   3   4        349.52        304.16        28.48 o                         
  14   3   4       1692.49       1660.40        72.50 o                         
  15   3   4        166.16        164.70        27.30 o                         
  16   3   4        451.92        444.68        41.79 o                         
  17   3   4        472.08        456.56        39.04 o                         
  18   3   4       2026.52       2073.00        92.07 o                         
  19   3   4       2978.63       2877.75        48.07 o                         
  20   3   4       5158.58       4846.96        66.85 o                         
  21   3   4        986.91        915.51        29.14 o                         
  22   3   4         57.33         89.64        12.59 o                         
  23   3   4        254.90        328.47        16.44 o                         
  24   3   4          7.82         18.04        11.74 o                         
  25   3   4         42.67         27.76        12.92 o                         
  26   3   4          0.94         11.15        23.09 o                         
  27   3   4        211.29        210.43        33.03 o                         
  28   3   4        114.79        104.50        12.31 o                         
  29   3   4          5.79         17.72        11.53 o                         
  30   3   4         69.58         97.13        16.63 o                         
  31   3   4          3.21         13.20         8.66 o                         
  32   3   4         37.17         60.59        14.82 o                         
   0   4   4        354.08        386.94        32.73 o                         
   1   4   4      12851.80      14180.38       164.85 o                         
   2   4   4         51.97         59.41        12.27 o                         
   3   4   4       1141.41       1143.33        33.22 o                         
   4   4   4         25.27         36.62        11.20 o                         
   5   4   4       3909.10       4343.89        59.35 o                         
   6   4   4       8269.06       9464.77        95.56 o                         
   7   4   4        259.17        224.72        17.88 o                         
   8   4   4       3189.33       3292.71        71.85 o                         
   9   4   4         84.46        150.64        16.24 o                         
  10   4   4       5107.21       5442.50       100.29 o                         
  11   4   4        140.32        132.96        17.44 o                         
  12   4   4       1330.63       1501.31        68.44 o                         
  13   4   4       1873.06       2095.21        83.64 o                         
  14   4   4        872.10        821.77        59.23 o                         
  15   4   4          0.07          5.09        17.58 o                         
  16   4   4       1024.68        938.70        45.63 o                         
  17   4   4        144.32        142.69         9.29 o                         
  18   4   4         69.30         67.53         9.73 o                         
  19   4   4        256.49        219.76        12.81 o                         
  20   4   4        316.71        285.49        14.21 o                         
  21   4   4        289.69        234.59        12.67 o                         
  22   4   4        220.80        251.63        13.64 o                         
  23   4   4       2050.61       2093.12        43.62 o                         
  24   4   4        387.55        396.99        17.65 o                         
  25   4   4        168.70        138.75        25.23 o                         
  26   4   4          9.10         22.59        11.23 o                         
  27   4   4          0.87          9.35         8.34 o                         
  28   4   4          2.03         90.84        28.14 o                         
  29   4   4         15.08         16.10         9.76 o                         
  30   4   4        177.24        198.20        14.16 o                         
  31   4   4         35.31         75.12        19.27 o                         
   1   5   4          5.21          0.35        14.47 o                         
   2   5   4        600.96        621.30        33.64 o                         
   3   5   4         46.60         91.75        17.04 o                         
   4   5   4       3466.92       3503.31        77.93 o                         
   5   5   4        569.43        590.24        34.06 o                         
   6   5   4          1.01         13.96        12.55 o                         
   7   5   4        752.67        649.06        35.87 o                         
   8   5   4       1339.94       1364.36        55.34 o                         
   9   5   4       1162.15       1261.43        53.75 o                         
  10   5   4       1612.20       1632.09        75.33 o                         
  11   5   4       4465.21       4803.76       140.97 o                         
  12   5   4          2.97         -3.73        23.46 o                         
  13   5   4        545.61        556.86        20.08 o                         
  14   5   4          9.77         10.42         6.66 o                         
  15   5   4       1996.00       1857.70        34.60 o                         
  16   5   4        128.35        135.86         9.15 o                         
  17   5   4        345.78        251.51        11.14 o                         
  18   5   4        589.17        574.72        15.63 o                         
  19   5   4          0.38         -9.35         9.35 o                         
  20   5   4       1339.90       1420.99        32.71 o                         
  21   5   4         60.23         68.21        13.71 o                         
  22   5   4        130.92        164.34        16.85 o                         
  23   5   4        690.12        772.89        57.74 o                         
  24   5   4        376.96        455.03        23.94 o                         
  25   5   4        424.44        361.45        18.75 o                         
  26   5   4         17.56          8.74         9.58 o                         
  27   5   4         31.97         49.49        11.47 o                         
  28   5   4        195.56        405.55        31.34 o                         
  29   5   4        112.57        157.65        19.27 o                         
   0   6   4      21991.89      21516.73       355.75 o                         
   1   6   4         51.42         47.09        22.12 o                         
   2   6   4       6713.31       6338.88       160.49 o                         
   3   6   4        376.78        402.11        38.93 o                         
   4   6   4        224.13        244.94        28.48 o                         
   5   6   4       1684.15       1768.21        69.00 o                         
   6   6   4        268.99        255.40        20.01 o                         
   7   6   4       1978.84       2096.74        34.82 o                         
   8   6   4        101.79        101.40         7.45 o                         
   9   6   4          4.03          1.75         5.51 o                         
  10   6   4        338.02        273.15        12.66 o                         
  11   6   4        132.22        120.89         9.99 o                         
  12   6   4         81.42        104.39         9.35 o                         
  13   6   4        583.52        486.00        20.15 o                         
  14   6   4        174.20        146.35        11.79 o                         
  15   6   4       2291.98       2032.59        35.68 o                         
  16   6   4         10.18          7.90         8.52 o                         
  17   6   4        728.80        622.82        19.56 o                         
  18   6   4        761.33        718.72        21.36 o                         
  19   6   4          6.67         20.49         7.38 o                         
  20   6   4         36.67         41.11         9.89 o                         
  21   6   4          2.90         47.53        17.28 o                         
  22   6   4         11.19         49.54        28.24 o                         
  23   6   4        597.62        666.02        23.04 o                         
  24   6   4        124.91        259.42        33.40 o                         
  25   6   4         70.48        157.03        23.70 o                         
  26   6   4        161.71        212.25        13.95 o                         
  27   6   4         12.49         10.34        10.50 o                         
   1   7   4        458.94        489.13        22.68 o                         
   2   7   4       1296.23       1284.72        34.39 o                         
   3   7   4        648.26        695.23        36.26 o                         
   4   7   4       6598.52       6652.24        70.47 o                         
   5   7   4       6399.45       6442.21        64.38 o                         
   6   7   4       2804.70       2691.13        38.68 o                         
   7   7   4          2.25         22.79         8.34 o                         
   8   7   4       1341.20       1424.25        28.78 o                         
   9   7   4        204.65        214.98        12.30 o                         
  10   7   4        105.62         78.36         8.50 o                         
  11   7   4         77.93         48.22         8.65 o                         
  12   7   4       1028.44        946.67        27.39 o                         
  13   7   4        251.75        206.50        14.31 o                         
  14   7   4        505.41        492.43        19.24 o                         
  15   7   4        940.27        954.54        30.61 o                         
  16   7   4       2638.23       2430.58        46.09 o                         
  17   7   4          0.73         -1.92         8.91 o                         
  18   7   4        181.21        185.11        12.84 o                         
  19   7   4          3.09         -3.69         8.79 o                         
  20   7   4        443.58        398.60        19.75 o                         
  21   7   4         46.02         67.76        26.31 o                         
  22   7   4        141.38        183.00        13.96 o                         
  23   7   4        101.42        305.37        70.32 o                         
  24   7   4        675.87        822.64        72.26 o                         
  25   7   4        417.50        587.27        35.39 o                         
   0   8   4       2896.27       3016.85       109.04 o                         
   1   8   4        452.26        528.13        26.13 o                         
   2   8   4          1.78          4.96        10.84 o                         
   3   8   4        107.69        130.04        13.10 o                         
   4   8   4        540.09        517.16        22.25 o                         
   5   8   4       3503.53       3637.61        53.75 o                         
   6   8   4       2241.27       2352.80        43.49 o                         
   7   8   4         38.30         52.54         9.69 o                         
   8   8   4        612.03        696.41        23.36 o                         
   9   8   4         45.87         84.90        11.49 o                         
  10   8   4        928.04        935.16        25.74 o                         
  11   8   4         63.28         42.42        10.25 o                         
  12   8   4        452.49        473.40        20.72 o                         
  13   8   4         27.50         14.14         8.62 o                         
  14   8   4         39.86         22.13         8.67 o                         
  15   8   4        364.69        385.08        16.91 o                         
  16   8   4        240.54        237.26        15.27 o                         
  17   8   4         88.05         68.54        14.32 o                         
  18   8   4         21.12         39.32        18.50 o                         
  19   8   4         17.56         49.53        20.34 o                         
  20   8   4         44.57        146.78        26.67 o                         
  21   8   4         25.32        387.40        58.33 o                         
   1   9   4        450.88        533.74        33.46 o                         
   2   9   4          0.77         21.10        13.20 o                         
   3   9   4        214.07        201.74        16.69 o                         
   4   9   4        123.78        180.68        16.71 o                         
   5   9   4          0.14        -10.32        10.32 o                         
   6   9   4          7.04          6.50         9.00 o                         
   7   9   4         11.06         -1.87         9.11 o                         
   8   9   4        136.57        129.79        12.43 o                         
   9   9   4        708.76        718.54        22.02 o                         
  10   9   4         19.51         21.34         9.83 o                         
  11   9   4        135.22        104.30        27.69 o                         
  12   9   4        140.37         74.27        21.19 o                         
  13   9   4        195.90        204.86        19.73 o                         
  14   9   4       1469.30       1479.11        73.16 o                         
  15   9   4          3.38         10.40        15.73 o                         
  16   9   4        538.18        674.92        30.33 o                         
   0  10   4        252.70        338.92        31.43 o                         
   1  10   4         35.59         27.69        10.08 o                         
   2  10   4         20.01         37.65        13.88 o                         
   3  10   4         97.55         99.06        12.70 o                         
   4  10   4         10.21          8.97         8.95 o                         
   5  10   4         56.79         65.05        11.34 o                         
   6  10   4          0.05         11.16        10.43 o                         
   1   1   5      14494.17      15144.84       109.11 o                         
   2   1   5       6326.84       5993.47        38.81 o                         
   3   1   5        691.12        647.12        11.45 o                         
   4   1   5      45244.65      43200.06       228.55 o                         
   5   1   5       3322.40       3781.70        31.02 o                         
   6   1   5      13200.70      14265.95        78.50 o                         
   7   1   5        622.35        592.25        17.06 o                         
   8   1   5       9698.60       9661.42        75.08 o                         
   9   1   5        335.10        435.57        14.74 o                         
  10   1   5       9595.07      10643.49        82.08 o                         
  11   1   5        547.87        593.86        23.23 o                         
  12   1   5       4313.87       4324.47        61.11 o                         
  13   1   5        421.22        366.20        20.25 o                         
  14   1   5       4372.26       4449.50        74.01 o                         
  15   1   5       3841.98       3395.69        71.24 o                         
  16   1   5        112.65         95.48        15.37 o                         
  17   1   5         93.44        124.24        17.08 o                         
  18   1   5       8313.19       8105.46       140.38 o                         
  19   1   5        993.62        959.36        44.66 o                         
  20   1   5        728.80        753.23        43.67 o                         
  21   1   5        321.11        318.15        18.89 o                         
  22   1   5       3470.37       3449.60        61.94 o                         
  23   1   5       4183.69       3908.26        61.20 o                         
  24   1   5        917.68        922.26        29.39 o                         
  25   1   5        959.09       1082.66        59.71 o                         
  26   1   5        350.86        359.61        18.25 o                         
  27   1   5        316.40        276.34        16.79 o                         
  28   1   5        707.93        732.54        23.22 o                         
  29   1   5         22.82         35.35        10.63 o                         
  30   1   5         25.71         25.69         8.17 o                         
  31   1   5        475.86        512.07        17.83 o                         
  32   1   5        716.24        830.32        19.64 o                         
  33   1   5        131.52        147.28        10.26 o                         
   0   2   5       8316.36       8503.12        94.37 o                         
   1   2   5      14474.72      15078.52        93.74 o                         
   2   2   5       9197.85      10448.64       106.48 o                         
   3   2   5        771.49        839.34        17.36 o                         
   4   2   5         14.04         40.21         5.01 o                         
   5   2   5       1582.08       1927.73        24.86 o                         
   6   2   5       3808.76       4249.88        37.41 o                         
   7   2   5      10057.79      10247.01        61.72 o                         
   8   2   5         25.80         12.09         6.07 o                         
   9   2   5         35.01         40.14         7.73 o                         
  10   2   5       1071.24       1072.17        28.93 o                         
  11   2   5       7072.62       7121.04        75.42 o                         
  12   2   5        561.96        631.08        29.76 o                         
  13   2   5       5341.89       5441.02        93.11 o                         
  14   2   5        125.09         95.90        16.12 o                         
  15   2   5         37.73         36.08        14.20 o                         
  16   2   5       1699.10       1847.88        66.43 o                         
  17   2   5       1476.50       1305.64        64.03 o                         
  18   2   5       1616.41       1656.27        74.50 o                         
  19   2   5        182.90        103.95        28.03 o                         
  20   2   5        643.99        672.06        21.12 o                         
  21   2   5        431.66        470.01        18.14 o                         
  22   2   5       2188.84       2191.53        37.44 o                         
  23   2   5        652.76        730.47        23.80 o                         
  24   2   5        952.24        950.93        26.89 o                         
  25   2   5        434.85        493.85        21.60 o                         
  26   2   5       1680.20       1638.87        36.17 o                         
  27   2   5        270.12        269.56        16.28 o                         
  28   2   5         69.90         84.12        11.66 o                         
  29   2   5          3.96          6.22        10.37 o                         
  30   2   5        892.08       1049.86        23.91 o                         
  31   2   5          2.76          8.55         7.56 o                         
  32   2   5        731.06        916.33        26.42 o                         
  33   2   5        140.21        142.21        11.56 o                         
   1   3   5         14.89         12.65         8.29 o                         
   2   3   5       5152.50       5967.08        51.13 o                         
   3   3   5      28576.97      28124.50       125.15 o                         
   4   3   5      40506.60      40901.34       203.18 o                         
   5   3   5      22160.39      23175.92       147.02 o                         
   6   3   5        222.33        153.01        14.39 o                         
   7   3   5          0.70          3.43         8.06 o                         
   8   3   5       8046.48       9043.89        82.84 o                         
   9   3   5        883.17        769.73        26.23 o                         
  10   3   5       1276.76       1218.51        39.61 o                         
  11   3   5       2698.19       3141.40        64.93 o                         
  12   3   5         54.85         32.25        12.44 o                         
  13   3   5       1552.95       1960.10        64.34 o                         
  14   3   5          6.58         -3.23        19.29 o                         
  15   3   5       7353.72       7024.83       154.18 o                         
  16   3   5        247.72        130.45        20.18 o                         
  17   3   5       3858.41       3692.09       111.46 o                         
  18   3   5        702.23        716.87        32.35 o                         
  19   3   5         62.86         63.00         9.20 o                         
  20   3   5        117.85        140.59        11.97 o                         
  21   3   5         24.95         55.05        11.79 o                         
  22   3   5       6329.43       5811.85        74.79 o                         
  23   3   5       1882.38       1838.76        33.67 o                         
  24   3   5        121.37        120.57        11.82 o                         
  25   3   5        247.17        274.43        16.48 o                         
  26   3   5        762.26        811.90        29.76 o                         
  27   3   5       2674.30       2627.23        60.40 o                         
  28   3   5        135.17        143.72        14.00 o                         
  29   3   5       1298.18       1353.81        40.44 o                         
  30   3   5         50.24         42.19         9.27 o                         
  31   3   5        198.64        186.35        11.68 o                         
  32   3   5        202.46        212.18        15.02 o                         
   0   4   5        512.81        606.92        36.30 o                         
   1   4   5      11091.57      11593.36       109.45 o                         
   2   4   5      10633.44      10949.54        96.09 o                         
   3   4   5         81.84        122.28        12.06 o                         
   4   4   5       3203.43       3850.82        54.26 o                         
   5   4   5         36.44         64.56        11.66 o                         
   6   4   5        579.62        573.87        26.10 o                         
   7   4   5       3805.01       4306.94        70.84 o                         
   8   4   5       5165.21       5275.57        82.33 o                         
   9   4   5        846.08        939.83        39.66 o                         
  10   4   5        508.01        614.95        35.23 o                         
  11   4   5        557.25        713.35        39.91 o                         
  12   4   5       1213.55       1233.33        57.34 o                         
  13   4   5       2743.33       2597.52        93.51 o                         
  14   4   5         65.98         32.13        21.66 o                         
  15   4   5          6.14         49.44        23.19 o                         
  16   4   5        578.11        480.25        24.76 o                         
  17   4   5       1669.86       1715.12        30.42 o                         
  18   4   5       2206.22       2046.10        36.19 o                         
  19   4   5       4298.74       4045.15        75.15 o                         
  20   4   5       1293.61       1295.17        27.30 o                         
  21   4   5       4602.63       4277.65        64.93 o                         
  22   4   5        878.34        819.57        21.85 o                         
  23   4   5        381.46        381.72        17.28 o                         
  24   4   5        245.97        234.16        22.43 o                         
  25   4   5        418.81        326.16        18.84 o                         
  26   4   5         23.73         50.30        21.29 o                         
  27   4   5         48.27         50.25         9.83 o                         
  28   4   5        483.63        441.92        20.26 o                         
  29   4   5        253.54        264.54        19.06 o                         
  30   4   5        375.46        350.10        17.31 o                         
  31   4   5        791.77        964.85        36.48 o                         
   1   5   5        347.43        325.87        25.13 o                         
   2   5   5         31.13         24.86        14.40 o                         
   3   5   5        671.92        591.39        32.18 o                         
   4   5   5       3459.19       3618.67        80.60 o                         
   5   5   5        126.10        144.34        18.50 o                         
   6   5   5        258.40        209.85        20.17 o                         
   7   5   5       2858.65       2880.52        77.93 o                         
   8   5   5       4902.12       5229.35       106.81 o                         
   9   5   5       9339.29       9183.13       153.07 o                         
  10   5   5        367.12        363.80        33.51 o                         
  11   5   5        394.41        371.41        41.32 o                         
  12   5   5        152.72        164.30        27.23 o                         
  13   5   5        881.20        722.45        25.63 o                         
  14   5   5        953.97        864.80        22.35 o                         
  15   5   5       1243.88       1159.08        26.15 o                         
  16   5   5          9.97         10.17         7.39 o                         
  17   5   5        521.71        537.63        17.38 o                         
  18   5   5        951.04        887.43        21.04 o                         
  19   5   5        199.83        173.12        10.84 o                         
  20   5   5       1080.20       1005.25        23.65 o                         
  21   5   5       1308.44       1359.17        33.30 o                         
  22   5   5          0.25         22.24        17.29 o                         
  23   5   5        759.56        776.56        27.53 o                         
  24   5   5          2.16         19.00        15.26 o                         
  25   5   5        106.22        102.61        13.32 o                         
  26   5   5         62.31         56.81        11.32 o                         
  27   5   5         68.82         70.86        10.87 o                         
  28   5   5       1087.67       1082.21        27.16 o                         
  29   5   5         82.33         91.62        12.93 o                         
   0   6   5        572.46        539.18        59.64 o                         
   1   6   5          6.41          9.30        19.32 o                         
   2   6   5       1904.37       2153.95        85.75 o                         
   3   6   5       3025.42       3148.49       105.92 o                         
   4   6   5       2761.35       2672.15        88.06 o                         
   5   6   5         86.86        114.37        19.62 o                         
   6   6   5         20.80         26.12        10.00 o                         
   7   6   5        746.31        702.62        17.19 o                         
   8   6   5        498.33        512.76        14.82 o                         
   9   6   5         54.82         67.17         6.51 o                         
  10   6   5        485.69        494.58        15.84 o                         
  11   6   5        195.61        216.06        12.16 o                         
  12   6   5        891.98        939.62        26.71 o                         
  13   6   5       3336.69       3062.83        50.08 o                         
  14   6   5        377.92        369.39        15.97 o                         
  15   6   5        818.89        683.32        21.08 o                         
  16   6   5        881.58        660.73        22.55 o                         
  17   6   5          1.54          1.93         8.04 o                         
  18   6   5        667.48        575.33        20.96 o                         
  19   6   5        170.80        167.68        12.20 o                         
  20   6   5       1982.38       1975.32        34.14 o                         
  21   6   5        485.48        505.29        18.90 o                         
  22   6   5        190.58        258.69        27.00 o                         
  23   6   5        482.18        433.78        21.26 o                         
  24   6   5        207.26        205.79        17.95 o                         
  25   6   5        325.06        382.42        27.97 o                         
  26   6   5        134.95        328.72        36.89 o                         
  27   6   5        124.25        122.94        12.72 o                         
   1   7   5         15.66         13.59         9.45 o                         
   2   7   5         68.55         67.84        13.19 o                         
   3   7   5       8102.96       8072.89        94.74 o                         
   4   7   5       3210.86       3211.91        48.10 o                         
   5   7   5       2733.60       2712.11        44.53 o                         
   6   7   5        200.00        162.86        12.54 o                         
   7   7   5        607.30        649.68        19.87 o                         
   8   7   5       5311.24       5353.05        54.40 o                         
   9   7   5       1087.78       1176.95        25.16 o                         
  10   7   5         38.72         64.66         8.36 o                         
  11   7   5        177.74        120.94        10.42 o                         
  12   7   5        182.95        118.10        12.40 o                         
  13   7   5          4.95         -9.20         9.20 o                         
  14   7   5        103.29        119.15        10.91 o                         
  15   7   5         75.39         82.07        10.61 o                         
  16   7   5        420.68        398.91        17.46 o                         
  17   7   5        372.80        284.11        14.41 o                         
  18   7   5        746.40        735.49        22.66 o                         
  19   7   5         40.88         46.52        15.97 o                         
  20   7   5        168.77        178.99        13.28 o                         
  21   7   5        309.17        337.69        20.69 o                         
  22   7   5          0.73         -2.33         9.41 o                         
  23   7   5          8.65         28.15        12.32 o                         
  24   7   5         47.01        144.14        38.33 o                         
   0   8   5        603.09        721.94        54.02 o                         
   1   8   5        224.50        265.07        22.18 o                         
   2   8   5        150.81        137.59        15.50 o                         
   3   8   5        484.21        456.32        22.43 o                         
   4   8   5       1200.27       1234.07        34.82 o                         
   5   8   5       2614.35       2613.95        51.65 o                         
   6   8   5        115.83        160.72        13.91 o                         
   7   8   5         66.46        111.68        11.07 o                         
   8   8   5        422.34        474.36        19.80 o                         
   9   8   5        622.51        652.25        22.35 o                         
  10   8   5         48.96         39.22         9.87 o                         
  11   8   5          5.31         -1.72        10.50 o                         
  12   8   5        297.19        307.56        18.08 o                         
  13   8   5         20.32         17.47         9.01 o                         
  14   8   5        103.30         84.93         9.50 o                         
  15   8   5        335.65        374.10        18.72 o                         
  16   8   5         48.69         61.48        10.57 o                         
  17   8   5         37.67         38.56        12.24 o                         
  18   8   5         19.83         22.75        10.62 o                         
  19   8   5        202.87        217.63        13.07 o                         
  20   8   5        344.78        387.10        18.39 o                         
  21   8   5         33.50        306.54        24.92 o                         
   1   9   5        748.24        942.70        43.78 o                         
   2   9   5        276.07        321.34        22.17 o                         
   3   9   5        180.17        216.21        17.23 o                         
   4   9   5        165.21        146.74        15.18 o                         
   5   9   5         62.31        146.47        24.21 o                         
   6   9   5          7.54          9.94         9.03 o                         
   7   9   5         19.12         15.94         8.82 o                         
   8   9   5          3.40         -5.27         8.81 o                         
   9   9   5        143.60        224.00        30.30 o                         
  10   9   5        379.31        389.03        20.79 o                         
  11   9   5        213.12        224.76        18.17 o                         
  12   9   5         24.23         19.41        15.61 o                         
  13   9   5         23.30          0.13        26.41 o                         
  14   9   5         39.04          5.75        15.73 o                         
  15   9   5         15.82         17.15        13.82 o                         
  16   9   5         10.53         31.89        12.46 o                         
   0  10   5        369.19        413.07        31.49 o                         
   1  10   5          4.08          3.54         9.63 o                         
   2  10   5         40.31         35.72        10.92 o                         
   3  10   5         39.91         55.18        10.43 o                         
   4  10   5        108.32        102.51        14.83 o                         
   5  10   5        468.15        441.59        20.94 o                         
   6  10   5          1.94         85.02        41.65 o                         
   0   0   6        110.06        172.21        17.38 o                         
   1   0   6       7441.18       7090.88        98.24 o                         
   2   0   6     248325.23     201967.33       993.65 o                         
   3   0   6       1968.49       2217.22        50.75 o                         
   4   0   6       1660.87       1490.28        39.59 o                         
   5   0   6       2409.42       2263.33        51.50 o                         
   6   0   6      11145.46      10593.00        83.36 o                         
   7   0   6      60242.69      61174.65       456.04 o                         
   8   0   6       7752.86       7843.28        95.98 o                         
   9   0   6      22919.41      24366.91       297.24 o                         
  10   0   6        269.56        203.77        18.22 o                         
  11   0   6        334.61        630.79        33.59 o                         
  12   0   6      15495.90      15947.66       202.09 o                         
  13   0   6         15.95         28.48        15.84 o                         
  14   0   6       9287.97      10258.22       168.13 o                         
  15   0   6       3674.08       3629.95       104.58 o                         
  16   0   6        115.06        114.78        20.19 o                         
  17   0   6        854.29        741.26        52.35 o                         
  18   0   6          7.39        -10.97        19.53 o                         
  19   0   6        430.03        348.25        49.50 o                         
  20   0   6        339.24        293.15        43.40 o                         
  21   0   6       4467.84       4197.38        75.71 o                         
  22   0   6       1185.76       1086.92        38.44 o                         
  23   0   6      14411.96      13710.09       217.04 o                         
  24   0   6        213.10        172.79        17.57 o                         
  25   0   6       3096.61       3039.30        58.45 o                         
  26   0   6        209.92        242.05        18.78 o                         
  27   0   6       1827.56       1759.73        48.85 o                         
  28   0   6        567.76        529.25        25.32 o                         
  29   0   6        223.16        229.62        19.24 o                         
  30   0   6        986.83       1017.74        39.81 o                         
  31   0   6         62.62         47.87        16.89 o                         
  32   0   6       2799.63       3428.17        64.66 o                         
  33   0   6        345.53        348.73        20.45 o                         
  34   0   6        162.72        241.61        30.86 o                         
   1   1   6         47.41         30.63         5.80 o                         
   2   1   6       3006.75       3333.20        30.76 o                         
   3   1   6      16553.01      18279.69        88.52 o                         
   4   1   6       1613.44       1484.71        20.10 o                         
   5   1   6       6939.36       7244.84        39.68 o                         
   6   1   6       7324.70       8010.71        54.91 o                         
   7   1   6       9496.92       9721.48        70.10 o                         
   8   1   6        623.44        430.27        16.39 o                         
   9   1   6       4604.97       4066.98        49.87 o                         
  10   1   6         75.21        145.84        10.52 o                         
  11   1   6      11188.93      11303.38       104.82 o                         
  12   1   6       2001.58       2039.57        42.91 o                         
  13   1   6       5355.16       6124.81        77.41 o                         
  14   1   6        507.15        578.32        26.89 o                         
  15   1   6       2519.23       2557.33        59.62 o                         
  16   1   6        529.12        443.73        29.86 o                         
  17   1   6       1524.11       1464.09        62.71 o                         
  18   1   6        367.24        303.06        32.33 o                         
  19   1   6        181.86        179.87        21.05 o                         
  20   1   6          6.41         -0.34        16.21 o                         
  21   1   6       8220.61       7935.93       101.20 o                         
  22   1   6         13.43         41.21        10.60 o                         
  23   1   6       1566.04       1505.35        36.40 o                         
  24   1   6        371.94        371.35        18.92 o                         
  25   1   6         68.79         87.07        10.65 o                         
  26   1   6         66.44         72.03        10.44 o                         
  27   1   6        528.85        591.11        21.27 o                         
  28   1   6        871.62        922.02        25.60 o                         
  29   1   6       3949.34       3712.94        45.83 o                         
  30   1   6         23.54         29.25         7.89 o                         
  31   1   6          8.87         36.23         9.59 o                         
  32   1   6        828.91        832.23        20.09 o                         
  33   1   6         13.14         46.54        14.73 o                         
   0   2   6      23021.96      23476.18       228.44 o                         
   1   2   6       7641.96       7681.66        75.46 o                         
   2   2   6       1888.20       1792.80        23.31 o                         
   3   2   6       3204.93       3422.00        34.98 o                         
   4   2   6       5150.98       5370.18        40.60 o                         
   5   2   6       1179.79       1014.68        18.93 o                         
   6   2   6      12506.82      11850.72        80.85 o                         
   7   2   6       3801.47       3957.82        38.55 o                         
   8   2   6        182.62        261.01        11.97 o                         
   9   2   6        285.97        200.37        12.20 o                         
  10   2   6       5577.88       5317.58        66.30 o                         
  11   2   6        367.68        353.41        18.87 o                         
  12   2   6       5394.22       4755.14        71.85 o                         
  13   2   6       7280.47       7123.21       102.62 o                         
  14   2   6      21660.01      22395.96       189.06 o                         
  15   2   6      14707.49      15499.88       164.04 o                         
  16   2   6       1110.20       1302.60        52.71 o                         
  17   2   6        603.22        625.47        45.23 o                         
  18   2   6       5342.81       4808.01       126.64 o                         
  19   2   6         65.77         44.09        20.73 o                         
  20   2   6       6926.57       6249.43        91.78 o                         
  21   2   6       1836.03       1915.80        34.68 o                         
  22   2   6       7114.52       6619.65        69.17 o                         
  23   2   6       1332.14       1299.55        30.83 o                         
  24   2   6        128.45        160.15        12.54 o                         
  25   2   6       4089.59       4030.28        55.06 o                         
  26   2   6        358.78        397.46        19.33 o                         
  27   2   6         13.86         16.06         8.98 o                         
  28   2   6         32.37         25.89         9.82 o                         
  29   2   6        752.14        711.20        22.84 o                         
  30   2   6         53.90         53.69         9.14 o                         
  31   2   6        119.40        115.26        12.54 o                         
  32   2   6        162.97        211.43        13.74 o                         
  33   2   6         16.35         47.35         9.12 o                         
   1   3   6        180.96        239.47        11.74 o                         
   2   3   6      10636.94      11402.59        82.59 o                         
   3   3   6          8.83         15.32         8.46 o                         
   4   3   6        279.57        285.04        13.24 o                         
   5   3   6      23031.62      25488.04       197.55 o                         
   6   3   6       8258.05       8402.86        92.72 o                         
   7   3   6        352.40        327.64        17.47 o                         
   8   3   6       2022.60       2318.21        44.04 o                         
   9   3   6        852.33        940.01        31.74 o                         
  10   3   6       1506.61       1691.19        43.97 o                         
  11   3   6        969.35        923.77        39.00 o                         
  12   3   6          7.72         13.43        12.59 o                         
  13   3   6       1760.99       1502.46        57.15 o                         
  14   3   6       5248.09       5437.48       105.24 o                         
  15   3   6        404.27        454.53        38.00 o                         
  16   3   6        700.98        685.20        47.29 o                         
  17   3   6        836.88        804.76        52.75 o                         
  18   3   6       2895.04       2962.54        56.52 o                         
  19   3   6        323.54        318.07        14.17 o                         
  20   3   6        984.82        972.32        23.59 o                         
  21   3   6        104.98        102.98        10.15 o                         
  22   3   6        440.05        501.95        18.57 o                         
  23   3   6       2254.67       2145.44        37.88 o                         
  24   3   6          8.75          0.09        11.06 o                         
  25   3   6         39.56         49.85         9.99 o                         
  26   3   6        444.38        454.42        20.79 o                         
  27   3   6       2343.50       2491.57        87.18 o                         
  28   3   6        554.86        501.05        21.23 o                         
  29   3   6          4.52         51.10        27.35 o                         
  30   3   6          3.76         -8.98         8.98 o                         
  31   3   6         14.56          5.93         7.17 o                         
  32   3   6         79.29        115.39        11.75 o                         
   0   4   6      17171.23      19459.06       212.62 o                         
   1   4   6       6911.01       8187.99       101.47 o                         
   2   4   6         64.57        129.36        15.07 o                         
   3   4   6       1367.74       1675.17        37.60 o                         
   4   4   6       1778.40       1826.91        43.00 o                         
   5   4   6       3241.88       3572.97        59.64 o                         
   6   4   6       1802.05       1904.09        45.84 o                         
   7   4   6       3442.80       3939.52        66.58 o                         
   8   4   6        300.21        368.99        24.06 o                         
   9   4   6       1571.99       1577.89        56.27 o                         
  10   4   6       2793.92       3103.07        85.47 o                         
  11   4   6        753.83        847.76        45.83 o                         
  12   4   6       1690.82       1467.97        59.37 o                         
  13   4   6        413.58        370.99        33.60 o                         
  14   4   6       2643.88       2517.59       104.29 o                         
  15   4   6        113.92        114.20        24.13 o                         
  16   4   6       3222.15       3099.19        47.04 o                         
  17   4   6         10.33         12.63         7.33 o                         
  18   4   6        159.73        167.68        10.01 o                         
  19   4   6        132.35        107.50         8.99 o                         
  20   4   6       1217.64       1120.06        25.70 o                         
  21   4   6       1421.97       1396.07        26.96 o                         
  22   4   6         84.67         84.67        18.58 o                         
  23   4   6        948.85        912.61        32.09 o                         
  24   4   6       1081.42       1090.04        34.87 o                         
  25   4   6        290.13        237.55        16.41 o                         
  26   4   6        561.14        565.45        41.48 o                         
  27   4   6          8.15         22.06        14.82 o                         
  28   4   6          0.57         -0.87        12.17 o                         
  29   4   6          1.28         15.74        12.52 o                         
  30   4   6         27.16         19.06        12.99 o                         
  31   4   6          1.53          4.97        19.03 o                         
   1   5   6       4984.08       5249.25        91.83 o                         
   2   5   6       2831.70       2667.97        64.78 o                         
   3   5   6       1895.60       1889.08        56.34 o                         
   4   5   6       2088.25       2193.55        60.27 o                         
   5   5   6       1831.39       1820.72        55.60 o                         
   6   5   6        915.31       1000.47        46.26 o                         
   7   5   6        585.48        559.47        36.35 o                         
   8   5   6         87.72        109.66        21.44 o                         
   9   5   6        363.90        329.19        31.65 o                         
  10   5   6         75.15         36.70        18.12 o                         
  11   5   6        558.69        398.93        41.96 o                         
  12   5   6        115.05        124.03        11.70 o                         
  13   5   6         33.87         47.02         8.57 o                         
  14   5   6       1067.95        976.64        26.64 o                         
  15   5   6       2367.21       2230.36        46.76 o                         
  16   5   6        269.07        210.58        11.77 o                         
  17   5   6         17.47         18.45         8.04 o                         
  18   5   6        409.85        391.63        15.39 o                         
  19   5   6       1323.63       1228.18        26.18 o                         
  20   5   6         77.33         81.94         9.15 o                         
  21   5   6        846.13        908.91        36.72 o                         
  22   5   6         83.51        143.83        25.02 o                         
  23   5   6        147.57        101.13        14.32 o                         
  24   5   6         26.67         31.48        10.76 o                         
  25   5   6        139.62        122.97        14.40 o                         
  26   5   6         44.17         38.94        11.44 o                         
  27   5   6        379.27        377.42        17.16 o                         
  28   5   6         10.26         41.17        11.15 o                         
  29   5   6          4.78        -11.19        11.19 o                         
   0   6   6       1131.12       1048.21        91.31 o                         
   1   6   6         16.26         11.34        22.34 o                         
   2   6   6        310.35        308.74        34.98 o                         
   3   6   6        123.53         98.73        22.10 o                         
   4   6   6        873.30        829.19        50.68 o                         
   5   6   6       6780.30       6711.56        73.77 o                         
   6   6   6       1332.88       1380.23        29.01 o                         
   7   6   6        329.96        292.29        13.27 o                         
   8   6   6        658.56        683.88        17.10 o                         
   9   6   6        654.96        718.12        18.36 o                         
  10   6   6        490.69        518.95        16.51 o                         
  11   6   6        407.52        422.88        17.90 o                         
  12   6   6          1.72         10.71         7.14 o                         
  13   6   6       1157.93       1010.14        48.36 o                         
  14   6   6        118.27         96.77         9.24 o                         
  15   6   6         17.35         30.14         9.62 o                         
  16   6   6          2.54         -2.54         7.95 o                         
  17   6   6        572.40        462.75        17.90 o                         
  18   6   6        203.99        191.26        12.64 o                         
  19   6   6        946.49        982.20        24.98 o                         
  20   6   6        155.26        211.28        13.65 o                         
  21   6   6        214.81        241.70        19.71 o                         
  22   6   6        339.59        324.72        30.75 o                         
  23   6   6          0.62         -7.95        12.22 o                         
  24   6   6        113.52         80.32        15.05 o                         
  25   6   6        788.74        838.62        27.25 o                         
  26   6   6        754.56        782.30        26.39 o                         
  27   6   6         21.85         20.05         9.67 o                         
   1   7   6       2534.40       2656.25        43.82 o                         
   2   7   6        136.58        141.35        15.09 o                         
   3   7   6       5032.30       5138.75        65.04 o                         
   4   7   6       1054.60       1044.84        30.19 o                         
   5   7   6         19.72         29.95        12.89 o                         
   6   7   6        884.62        819.63        23.96 o                         
   7   7   6        449.54        474.69        17.06 o                         
   8   7   6         15.00         12.32         8.02 o                         
   9   7   6        141.78        176.22        11.39 o                         
  10   7   6        836.14        886.21        23.01 o                         
  11   7   6        266.26        299.85        14.93 o                         
  12   7   6        747.28        670.42        22.24 o                         
  13   7   6          5.55         -8.90         8.90 o                         
  14   7   6          1.51         -8.66         8.66 o                         
  15   7   6         12.80         18.18         9.36 o                         
  16   7   6        150.30        156.81        12.05 o                         
  17   7   6         89.81        135.50        14.47 o                         
  18   7   6        632.38        676.52        22.51 o                         
  19   7   6       1590.92       1636.11        31.01 o                         
  20   7   6        872.95       1026.05        27.08 o                         
  21   7   6        436.50        486.02        33.21 o                         
  22   7   6         63.71         60.83        11.05 o                         
  23   7   6         48.22         69.71        14.09 o                         
  24   7   6         84.60        162.02        38.80 o                         
   0   8   6       3841.11       4011.72        95.12 o                         
   1   8   6       1701.49       1754.16        49.26 o                         
   2   8   6        238.30        240.99        18.97 o                         
   3   8   6       1143.12       1087.09        32.61 o                         
   4   8   6        181.02        207.30        16.92 o                         
   5   8   6        323.95        339.70        20.56 o                         
   6   8   6        791.79        785.02        24.61 o                         
   7   8   6       1974.37       1923.34        37.43 o                         
   8   8   6         19.97         19.41         9.44 o                         
   9   8   6        549.37        548.81        20.82 o                         
  10   8   6       1572.43       1513.41        34.63 o                         
  11   8   6        193.76        166.09        14.46 o                         
  12   8   6        601.81        595.51        25.86 o                         
  13   8   6        633.90        570.71        25.51 o                         
  14   8   6        107.83         96.70        12.85 o                         
  15   8   6        350.35        364.12        17.65 o                         
  16   8   6         15.50         -6.48         9.96 o                         
  17   8   6          7.08         -0.24         9.55 o                         
  18   8   6        655.62        754.24        43.36 o                         
  19   8   6         54.45         56.48        12.99 o                         
  20   8   6        223.56        234.41        19.75 o                         
  21   8   6         44.62        349.12        37.95 o                         
   1   9   6        144.60        158.50        18.42 o                         
   2   9   6         91.89        116.55        16.59 o                         
   3   9   6         64.83         82.77        13.66 o                         
   4   9   6        112.17        179.75        17.66 o                         
   5   9   6        856.90        921.26        27.55 o                         
   6   9   6        104.56        129.55        12.39 o                         
   7   9   6          0.05         -0.62         8.25 o                         
   8   9   6          1.95          1.88         9.13 o                         
   9   9   6        633.39        733.35        23.64 o                         
  10   9   6          4.46         -3.40         9.81 o                         
  11   9   6         94.18        109.49        14.33 o                         
  12   9   6          8.58        -10.21        16.16 o                         
  13   9   6          4.44        -13.25        18.39 o                         
  14   9   6        322.38        230.61        17.08 o                         
  15   9   6        493.74        465.17        27.54 o                         
  16   9   6        260.78        262.11        15.47 o                         
   0  10   6         11.22          6.58        12.82 o                         
   1  10   6         90.66         90.91        12.09 o                         
   2  10   6        113.56        150.96        14.52 o                         
   3  10   6          2.49          8.92         9.07 o                         
   4  10   6        416.80        445.88        21.34 o                         
   5  10   6         37.88         54.75        10.90 o                         
   1   1   7      21235.79      21422.34       153.58 o                         
   2   1   7       7272.96       8186.91        65.47 o                         
   3   1   7          5.63         47.11        12.12 o                         
   4   1   7       5544.30       6325.50        60.90 o                         
   5   1   7       6711.52       6692.14        47.20 o                         
   6   1   7       3659.70       3518.45        29.53 o                         
   7   1   7         54.73         80.38         6.35 o                         
   8   1   7       1671.54       1688.29        24.19 o                         
   9   1   7      17243.86      18502.18       143.49 o                         
  10   1   7      60709.33      64852.34       662.73 o                         
  11   1   7        114.51        104.83        11.76 o                         
  12   1   7       6161.75       6624.13        78.37 o                         
  13   1   7       7563.18       7627.84        93.76 o                         
  14   1   7      18610.03      19303.40       194.45 o                         
  15   1   7        275.64        354.44        24.94 o                         
  16   1   7        813.99        534.47        33.04 o                         
  17   1   7         12.48        -16.01        16.01 o                         
  18   1   7       3644.87       3325.80        88.54 o                         
  19   1   7        258.01        222.32        26.08 o                         
  20   1   7       3457.97       3247.03        73.46 o                         
  21   1   7       1305.65       1233.78        30.55 o                         
  22   1   7       2989.44       2682.26        47.49 o                         
  23   1   7        487.85        448.56        21.21 o                         
  24   1   7       1737.81       1553.17        37.29 o                         
  25   1   7        214.68        198.56        13.93 o                         
  26   1   7          5.24         -1.57        10.95 o                         
  27   1   7        255.24        274.68        15.75 o                         
  28   1   7         43.09         46.66         9.84 o                         
  29   1   7        683.53        781.91        24.79 o                         
  30   1   7         15.07         15.90         7.99 o                         
  31   1   7        378.62        385.22        16.47 o                         
  32   1   7        363.72        401.73        15.11 o                         
  33   1   7         37.60         44.62         8.10 o                         
   0   2   7         39.29        119.21         9.86 o                         
   1   2   7      42845.90      42051.82       239.22 o                         
   2   2   7       1761.08       2060.07        26.58 o                         
   3   2   7       5189.64       4904.77        44.76 o                         
   4   2   7      15812.70      16159.08       107.86 o                         
   5   2   7       1326.56       1527.52        24.79 o                         
   6   2   7       1927.56       1883.18        27.75 o                         
   7   2   7        135.64        109.99         8.71 o                         
   8   2   7        663.08        722.37        20.32 o                         
   9   2   7       1297.15       1404.54        31.45 o                         
  10   2   7       2837.24       3171.83        50.48 o                         
  11   2   7         58.41         45.31         9.88 o                         
  12   2   7       3045.69       3035.93        59.64 o                         
  13   2   7         33.34         53.05        12.24 o                         
  14   2   7       2434.59       2501.61        64.76 o                         
  15   2   7       1756.71       1785.57        56.88 o                         
  16   2   7         65.56        133.16        18.24 o                         
  17   2   7         69.51         59.16        16.29 o                         
  18   2   7          6.66          4.48        18.33 o                         
  19   2   7       1712.92       1494.51        73.56 o                         
  20   2   7       5087.44       4805.76        72.51 o                         
  21   2   7        857.31        800.09        23.24 o                         
  22   2   7        128.16        220.37        15.58 o                         
  23   2   7       1268.13       1292.36        32.68 o                         
  24   2   7          1.89        166.29        77.16 o                         
  25   2   7       1105.59       1142.73        31.33 o                         
  26   2   7        440.29        419.98        19.00 o                         
  27   2   7        292.80        249.94        17.02 o                         
  28   2   7         32.57         19.41        10.28 o                         
  29   2   7          0.08         14.78         9.28 o                         
  30   2   7        109.46        124.61        11.00 o                         
  31   2   7        227.76        262.53        14.73 o                         
  32   2   7        225.84        176.42        11.03 o                         
  33   2   7         10.67         11.94        11.45 o                         
   1   3   7        269.99        202.14        11.22 o                         
   2   3   7       2621.95       2239.59        35.48 o                         
   3   3   7       1323.82       1790.42        32.02 o                         
   4   3   7       1233.74       1115.37        24.27 o                         
   5   3   7        137.83        272.88        17.70 o                         
   6   3   7       9159.93      10070.99        77.85 o                         
   7   3   7        683.26        680.24        23.40 o                         
   8   3   7       3799.96       3891.65        62.66 o                         
   9   3   7       1056.41        850.00        30.19 o                         
  10   3   7         33.37         57.05        11.44 o                         
  11   3   7        134.83        113.51        15.72 o                         
  12   3   7       1432.61       1299.99        48.25 o                         
  13   3   7       5250.76       5757.82       104.12 o                         
  14   3   7       7390.64       7732.21       126.81 o                         
  15   3   7        726.70        764.32        41.96 o                         
  16   3   7        320.88        273.38        31.92 o                         
  17   3   7        552.63        476.88        41.54 o                         
  18   3   7         20.89         76.96        18.41 o                         
  19   3   7        157.35        137.55        15.31 o                         
  20   3   7        174.27        153.66        10.84 o                         
  21   3   7        162.99        192.95        11.74 o                         
  22   3   7       1043.42       1199.25        26.29 o                         
  23   3   7       1592.34       1638.65        59.78 o                         
  24   3   7       1195.23       1227.58        32.62 o                         
  25   3   7          6.45         18.59         9.08 o                         
  26   3   7          2.28         -6.21        10.64 o                         
  27   3   7        104.35         98.40        13.99 o                         
  28   3   7         97.61        136.49        14.51 o                         
  29   3   7        357.12        388.59        18.18 o                         
  30   3   7        287.19        296.11        16.54 o                         
  31   3   7         25.89         12.63         8.03 o                         
  32   3   7          1.64         18.95         9.39 o                         
   0   4   7       2305.27       2671.65        67.52 o                         
   1   4   7       8014.02       8908.10        87.12 o                         
   2   4   7      30314.80      31944.65       208.01 o                         
   3   4   7       4805.56       4970.22        64.34 o                         
   4   4   7         67.03         31.00        11.01 o                         
   5   4   7         13.13         15.93        11.50 o                         
   6   4   7       8096.46       8233.34        95.85 o                         
   7   4   7        981.13       1039.87        37.47 o                         
   8   4   7       4320.94       5126.04        91.58 o                         
   9   4   7       4750.50       5301.31       121.22 o                         
  10   4   7        115.97        138.03        22.72 o                         
  11   4   7       1108.70       1224.79        55.55 o                         
  12   4   7       4867.42       4937.23       113.73 o                         
  13   4   7       2554.93       2532.58        80.28 o                         
  14   4   7       1163.58       1143.76        55.89 o                         
  15   4   7        420.04        404.32        38.32 o                         
  16   4   7        307.31        286.04        17.79 o                         
  17   4   7        440.90        525.45        16.56 o                         
  18   4   7       1044.97        887.84        22.74 o                         
  19   4   7        390.49        311.06        13.58 o                         
  20   4   7         65.12        120.15        29.35 o                         
  21   4   7         32.70         37.62        10.04 o                         
  22   4   7        223.33        209.15        18.13 o                         
  23   4   7        379.57        440.37        21.92 o                         
  24   4   7         58.05         29.03        12.97 o                         
  25   4   7        439.91        425.72        22.30 o                         
  26   4   7        956.38       1056.15        38.90 o                         
  27   4   7        792.15        761.92        28.55 o                         
  28   4   7         19.52          7.49        12.18 o                         
  29   4   7        118.39        131.01        14.99 o                         
  30   4   7         25.87         22.44         8.84 o                         
  31   4   7        229.11        242.62        19.60 o                         
   1   5   7       2702.85       2469.34        63.95 o                         
   2   5   7       1978.28       1805.56        49.33 o                         
   3   5   7          3.03         43.83        13.88 o                         
   4   5   7       2786.23       2648.81        64.30 o                         
   5   5   7       3439.32       3306.92        77.85 o                         
   6   5   7         50.00         33.48        16.86 o                         
   7   5   7       7934.00       8237.71       140.07 o                         
   8   5   7       5270.22       5058.48       113.37 o                         
   9   5   7       3235.62       3068.64        95.57 o                         
  10   5   7        181.61        178.53        27.29 o                         
  11   5   7        219.98        228.33        30.39 o                         
  12   5   7       1107.60       1073.77        28.03 o                         
  13   5   7        671.95        577.60        20.34 o                         
  14   5   7          9.84         10.99         8.31 o                         
  15   5   7        486.64        468.65        16.67 o                         
  16   5   7        660.80        578.07        19.29 o                         
  17   5   7        601.13        616.27        18.49 o                         
  18   5   7      10041.20       9613.07       168.67 o                         
  19   5   7        692.78        658.39        20.00 o                         
  20   5   7         68.14        109.17        16.15 o                         
  21   5   7       2570.31       2508.09        58.70 o                         
  22   5   7       3318.80       3314.14        73.93 o                         
  23   5   7       1170.32       1015.40        27.84 o                         
  24   5   7         18.19         10.61        11.73 o                         
  25   5   7          0.15         30.29        11.33 o                         
  26   5   7        453.84        494.63        23.82 o                         
  27   5   7        198.63        191.77        13.18 o                         
  28   5   7        222.77        243.06        14.97 o                         
  29   5   7        401.34        528.84        22.25 o                         
   0   6   7        385.46        261.07        44.48 o                         
   1   6   7       1411.09       1350.08        68.06 o                         
   2   6   7       1395.79       1483.18        76.50 o                         
   3   6   7         68.86        112.16        25.55 o                         
   4   6   7         51.19         53.75        10.76 o                         
   5   6   7        498.69        520.28        19.02 o                         
   6   6   7        543.88        518.14        18.93 o                         
   7   6   7       1621.25       1443.02        27.16 o                         
   8   6   7        802.50        780.77        19.07 o                         
   9   6   7       3959.20       3960.94        55.90 o                         
  10   6   7       1876.31       1826.31        31.67 o                         
  11   6   7        810.76        721.20        23.28 o                         
  12   6   7        145.97        145.63        10.77 o                         
  13   6   7        604.58        632.99        19.35 o                         
  14   6   7        451.89        414.80        17.60 o                         
  15   6   7          3.48          1.37         8.49 o                         
  16   6   7       1214.60       1192.04        29.29 o                         
  17   6   7        432.47        470.35        18.37 o                         
  18   6   7        538.39        557.88        19.92 o                         
  19   6   7         10.94         80.39        37.46 o                         
  20   6   7        646.09        605.66        20.93 o                         
  21   6   7        877.69        851.66        22.49 o                         
  22   6   7         94.97         87.53        21.59 o                         
  23   6   7         28.64         17.83        14.93 o                         
  24   6   7         45.91         36.11        12.29 o                         
  25   6   7        747.64        796.35        30.07 o                         
  26   6   7          8.98         -5.89         9.57 o                         
  27   6   7        154.93        187.60        19.99 o                         
   1   7   7         18.13         35.18        10.00 o                         
   2   7   7        221.40        204.20        15.32 o                         
   3   7   7       3461.93       3325.76        52.90 o                         
   4   7   7       1826.39       1808.76        39.33 o                         
   5   7   7       2219.55       2099.64        39.20 o                         
   6   7   7        498.03        543.34        19.02 o                         
   7   7   7        645.62        628.99        20.28 o                         
   8   7   7         32.38         31.81         7.62 o                         
   9   7   7        808.95        751.17        20.33 o                         
  10   7   7        412.53        394.68        17.20 o                         
  11   7   7         47.79         57.57         9.01 o                         
  12   7   7        247.98        237.46        15.45 o                         
  13   7   7        168.13        123.64        12.95 o                         
  14   7   7        838.93        742.49        24.78 o                         
  15   7   7       1350.82       1215.73        30.75 o                         
  16   7   7        184.48        265.49        16.21 o                         
  17   7   7        812.11        776.15        23.26 o                         
  18   7   7         46.51         31.89        10.20 o                         
  19   7   7         83.40        165.75        13.36 o                         
  20   7   7        556.70        587.32        20.91 o                         
  21   7   7         42.66         91.94        23.83 o                         
  22   7   7         14.91          5.62         9.14 o                         
  23   7   7          1.30         22.12        12.92 o                         
  24   7   7          6.45         66.31        26.65 o                         
   0   8   7        593.19        601.28        49.16 o                         
   1   8   7          0.13         38.88        15.85 o                         
   2   8   7        349.89        447.14        27.57 o                         
   3   8   7          7.45         12.61        11.00 o                         
   4   8   7        850.21        932.02        30.41 o                         
   5   8   7        270.95        239.70        18.56 o                         
   6   8   7        176.02        169.91        13.18 o                         
   7   8   7         18.06         33.14        10.00 o                         
   8   8   7        454.95        444.49        19.27 o                         
   9   8   7         29.69         24.66         9.69 o                         
  10   8   7         78.29        107.86        12.55 o                         
  11   8   7        295.45        286.80        17.48 o                         
  12   8   7        199.22        230.51        19.98 o                         
  13   8   7          0.15         -4.66        11.71 o                         
  14   8   7        138.49        122.24        16.04 o                         
  15   8   7         14.79          3.64         9.64 o                         
  16   8   7         75.14         55.90        10.66 o                         
  17   8   7          9.90          3.77        10.21 o                         
  18   8   7       1062.97       1143.97        44.74 o                         
  19   8   7        187.97        214.87        13.69 o                         
  20   8   7         87.42         87.14        12.50 o                         
  21   8   7         12.31        249.84        32.41 o                         
   1   9   7        153.71        141.11        12.55 o                         
   2   9   7         63.30         74.12        12.08 o                         
   3   9   7          7.53         34.72        12.10 o                         
   4   9   7        228.39        317.28        16.23 o                         
   5   9   7         29.66        115.87        38.15 o                         
   6   9   7         10.72         23.31         8.97 o                         
   7   9   7         33.88         40.86        10.53 o                         
   8   9   7        508.41        507.91        18.70 o                         
   9   9   7        237.84        231.76        13.30 o                         
  10   9   7        134.42        125.76        12.05 o                         
  11   9   7         55.44         53.36        10.37 o                         
  12   9   7         20.08          0.83        13.29 o                         
  13   9   7        449.96        399.46        21.96 o                         
  14   9   7          3.92         -4.61        17.61 o                         
  15   9   7         97.48         81.06        12.57 o                         
  16   9   7        414.12        435.22        67.52 o                         
   0  10   7          0.51         34.71        16.78 o                         
   1  10   7         32.78         24.08         8.94 o                         
   2  10   7        147.55        141.60        14.14 o                         
   3  10   7         15.78         23.77         8.63 o                         
   4  10   7         51.96         42.71         9.28 o                         
   5  10   7         90.23        167.65        21.50 o                         
   0   0   8       9725.22      10781.80       153.05 o                         
   1   0   8      24484.12      25342.79       401.77 o                         
   2   0   8         34.68         49.74        11.86 o                         
   3   0   8       1739.04       1987.49        39.23 o                         
   4   0   8        678.29        668.59        33.63 o                         
   5   0   8      22545.90      21851.48       151.30 o                         
   6   0   8        522.40        486.24        21.40 o                         
   7   0   8      13862.93      13685.08       125.16 o                         
   8   0   8       9614.91       9879.64       104.64 o                         
   9   0   8       8230.24       7846.91       106.48 o                         
  10   0   8        766.33        839.38        37.74 o                         
  11   0   8      88995.27      92200.35      1790.13 o                         
  12   0   8        105.76        112.00        35.61 o                         
  13   0   8        623.92        767.96        43.13 o                         
  14   0   8       1135.26       1267.41        56.46 o                         
  15   0   8         45.81         11.14        16.18 o                         
  16   0   8       1478.36       1399.74        71.04 o                         
  17   0   8      10390.51      10455.79       181.90 o                         
  18   0   8       1412.34       1052.60        85.78 o                         
  19   0   8        993.10        975.40        87.34 o                         
  20   0   8       5203.61       5108.17       135.41 o                         
  21   0   8        164.92        141.63        20.40 o                         
  22   0   8       5576.08       5698.46        88.14 o                         
  23   0   8       1650.55       1564.45        46.22 o                         
  24   0   8         85.18         71.41        13.54 o                         
  25   0   8       1166.14       1186.12        37.55 o                         
  26   0   8        842.23        903.48        32.94 o                         
  27   0   8       2609.18       2684.54        55.36 o                         
  28   0   8        191.52        115.39        17.58 o                         
  29   0   8        124.66        165.50        17.31 o                         
  30   0   8        338.58        386.78        22.67 o                         
  31   0   8          0.97         -1.72        13.28 o                         
  32   0   8        146.23        115.97        14.70 o                         
  33   0   8        855.61        976.07        37.32 o                         
   1   1   8      40251.50      40812.82       546.74 o                         
   2   1   8      13222.16      13953.76        88.66 o                         
   3   1   8       1396.77       1414.25        28.49 o                         
   4   1   8      31956.12      33383.33       273.13 o                         
   5   1   8      11844.64      12083.63        64.94 o                         
   6   1   8       1010.98        837.37        15.56 o                         
   7   1   8       5473.54       5803.27        46.49 o                         
   8   1   8       1481.57       1664.40        29.30 o                         
   9   1   8       2061.80       2806.69        46.25 o                         
  10   1   8         50.26         62.27        16.98 o                         
  11   1   8      11116.43      11538.86       135.13 o                         
  12   1   8      20316.30      21590.29       197.60 o                         
  13   1   8       1316.04       1448.65        43.54 o                         
  14   1   8        540.36        562.33        30.13 o                         
  15   1   8       1177.01        976.85        40.55 o                         
  16   1   8         12.47          6.31        12.99 o                         
  17   1   8       2039.97       2157.37        65.70 o                         
  18   1   8        790.49        730.48        40.47 o                         
  19   1   8       1193.98       1274.78        62.19 o                         
  20   1   8       2297.68       2342.76        43.48 o                         
  21   1   8      12576.38      11684.23       136.75 o                         
  22   1   8          1.07         18.84         9.58 o                         
  23   1   8       5564.45       5307.65        74.72 o                         
  24   1   8       2730.17       2532.25        44.28 o                         
  25   1   8         57.42         46.16         9.35 o                         
  26   1   8         66.52         65.09        10.01 o                         
  27   1   8         45.74         23.93         9.68 o                         
  28   1   8          0.17          6.18         8.90 o                         
  29   1   8       1780.38       1789.16        33.31 o                         
  30   1   8         69.22         99.79        10.46 o                         
  31   1   8         25.49         44.17         7.99 o                         
  32   1   8        282.36        299.25        15.50 o                         
  33   1   8          8.44          2.69         7.04 o                         
   0   2   8        529.02        554.63        17.21 o                         
   1   2   8      12436.00      11797.34        90.50 o                         
   2   2   8       2834.73       2903.15        31.95 o                         
   3   2   8       3019.07       2824.13        32.13 o                         
   4   2   8         13.23         52.38         6.03 o                         
   5   2   8       1573.34       1823.50        30.87 o                         
   6   2   8      10013.32      10486.71        72.04 o                         
   7   2   8         34.99         34.23         6.11 o                         
   8   2   8       1857.57       1874.89        31.71 o                         
   9   2   8      11372.60      11802.91        98.71 o                         
  10   2   8       9918.25      10518.86       101.07 o                         
  11   2   8         21.42          9.59         9.32 o                         
  12   2   8        111.46        109.44        13.18 o                         
  13   2   8       1531.44       1671.46        46.90 o                         
  14   2   8         69.91         44.51        12.17 o                         
  15   2   8        986.18        978.00        42.90 o                         
  16   2   8        643.07        628.74        36.12 o                         
  17   2   8        549.08        527.76        39.20 o                         
  18   2   8         56.59         50.91        21.07 o                         
  19   2   8       6282.44       6018.04        75.15 o                         
  20   2   8         90.89        113.36        10.81 o                         
  21   2   8       4141.74       3807.71        51.39 o                         
  22   2   8        578.35        604.36        21.88 o                         
  23   2   8        273.76        244.02        17.18 o                         
  24   2   8       1824.80       1769.14        40.66 o                         
  25   2   8         30.14         26.20        10.94 o                         
  26   2   8         73.69         49.03         9.90 o                         
  27   2   8        258.85        196.41        15.67 o                         
  28   2   8         12.06          7.02         9.65 o                         
  29   2   8        175.24        154.21        13.70 o                         
  30   2   8        396.01        398.44        18.28 o                         
  31   2   8          6.95         16.34         8.33 o                         
  32   2   8         22.95         23.65         8.13 o                         
  33   2   8          2.60         16.21        18.20 o                         
   1   3   8        779.47        859.44        22.13 o                         
   2   3   8      16101.78      16216.52       116.66 o                         
   3   3   8        130.04        125.55        10.86 o                         
   4   3   8        594.14        737.00        29.48 o                         
   5   3   8          9.15          7.12         7.65 o                         
   6   3   8       8143.45       9070.56        78.26 o                         
   7   3   8        969.66       1012.90        30.38 o                         
   8   3   8        457.06        633.96        27.78 o                         
   9   3   8          2.65         16.34         9.74 o                         
  10   3   8          2.09         25.26        11.33 o                         
  11   3   8       4849.56       5224.30        88.76 o                         
  12   3   8         40.64         31.14        12.26 o                         
  13   3   8          2.02         15.26        13.94 o                         
  14   3   8        388.05        398.05        35.31 o                         
  15   3   8        451.63        534.16        36.71 o                         
  16   3   8       3419.32       3489.86        92.69 o                         
  17   3   8        427.83        466.54        42.57 o                         
  18   3   8         72.49         94.89         9.43 o                         
  19   3   8          0.40         -3.25         7.83 o                         
  20   3   8        103.28         96.02         8.73 o                         
  21   3   8         84.64         60.21        10.69 o                         
  22   3   8         40.34         42.73         9.51 o                         
  23   3   8        214.27        249.58        27.09 o                         
  24   3   8        232.14        220.38        14.83 o                         
  25   3   8       1155.76       1167.59        32.18 o                         
  26   3   8         82.01         63.89        10.28 o                         
  27   3   8       1401.60       1451.73        34.39 o                         
  28   3   8        228.39        197.74        15.78 o                         
  29   3   8        217.41        242.35        14.82 o                         
  30   3   8         30.18         11.27         8.23 o                         
  31   3   8         20.40         20.36         8.75 o                         
  32   3   8        865.69       1067.88        45.56 o                         
   0   4   8        106.58        351.65        29.44 o                         
   1   4   8       2132.57       2107.71        43.46 o                         
   2   4   8       3219.08       3397.96        51.48 o                         
   3   4   8       2784.90       3207.08        52.90 o                         
   4   4   8       5960.13       6484.06        79.73 o                         
   5   4   8      14157.67      15574.61       134.23 o                         
   6   4   8       2174.85       1832.57        48.85 o                         
   7   4   8       1504.75       1802.70        51.42 o                         
   8   4   8         35.31         69.04        14.22 o                         
   9   4   8         98.05        112.37        17.63 o                         
  10   4   8        646.17        586.89        42.77 o                         
  11   4   8        847.69        882.75        58.54 o                         
  12   4   8        709.33        796.21        47.50 o                         
  13   4   8       1214.58       1158.36        57.17 o                         
  14   4   8         14.62         25.05        15.49 o                         
  15   4   8         84.93        124.11        13.61 o                         
  16   4   8       1449.19       1362.63        26.61 o                         
  17   4   8        873.94        957.62        22.11 o                         
  18   4   8       2212.76       2072.65        39.10 o                         
  19   4   8       1485.79       1315.07        28.95 o                         
  20   4   8         16.74          7.43         9.57 o                         
  21   4   8       1620.78       1469.49        34.25 o                         
  22   4   8         36.70         20.89        13.13 o                         
  23   4   8         41.49         21.59        10.16 o                         
  24   4   8        442.72        497.84        26.95 o                         
  25   4   8          0.10          8.39        11.69 o                         
  26   4   8        305.11        291.22        21.52 o                         
  27   4   8          9.14        110.60        48.69 o                         
  28   4   8         25.19         35.87        10.01 o                         
  29   4   8        113.93         87.10        18.35 o                         
  30   4   8        166.42        149.97        13.93 o                         
  31   4   8         83.96         86.94        24.28 o                         
   1   5   8        219.88        328.41        24.68 o                         
   2   5   8        342.31        396.88        24.96 o                         
   3   5   8      13072.65      13667.18       155.40 o                         
   4   5   8       1792.03       1635.69        53.82 o                         
   5   5   8         18.02         60.37        16.38 o                         
   6   5   8       6724.65       6572.04       111.64 o                         
   7   5   8        133.74        171.27        22.89 o                         
   8   5   8        255.12        300.06        30.16 o                         
   9   5   8        329.59        314.07        31.51 o                         
  10   5   8         59.65         74.74        23.45 o                         
  11   5   8        677.17        686.89        54.01 o                         
  12   5   8         21.10         38.38         8.11 o                         
  13   5   8       1043.23        916.30        26.09 o                         
  14   5   8        364.73        370.47        16.33 o                         
  15   5   8        353.18        338.74        15.17 o                         
  16   5   8       2415.55       2292.29        50.30 o                         
  17   5   8       3826.26       3778.78        88.97 o                         
  18   5   8       1033.00        903.95        23.26 o                         
  19   5   8          0.73         17.64         8.07 o                         
  20   5   8       3239.60       3270.46        47.82 o                         
  21   5   8          4.72         19.83         8.50 o                         
  22   5   8        205.32        228.40        32.68 o                         
  23   5   8         48.41         49.51        14.12 o                         
  24   5   8        415.97        418.35        19.82 o                         
  25   5   8         37.28         58.14        12.79 o                         
  26   5   8          9.30         42.51        12.03 o                         
  27   5   8         12.22         20.84         9.54 o                         
  28   5   8        154.61        210.71        12.75 o                         
  29   5   8          2.89         -9.43        18.93 o                         
   0   6   8       1558.65       1557.68       110.70 o                         
   1   6   8        604.43        519.08        43.24 o                         
   2   6   8          1.18         -2.20        18.98 o                         
   3   6   8       1106.49       1068.32        32.76 o                         
   4   6   8        282.77        298.02        14.15 o                         
   5   6   8        578.43        502.84        19.68 o                         
   6   6   8       1463.78       1386.63        30.76 o                         
   7   6   8        159.49        152.57        10.29 o                         
   8   6   8       3776.23       3799.73        54.37 o                         
   9   6   8        305.58        280.89        14.00 o                         
  10   6   8        116.40        293.74        85.68 o                         
  11   6   8          4.13         23.79         8.93 o                         
  12   6   8         50.57         66.01         9.55 o                         
  13   6   8       2348.11       2325.55        39.83 o                         
  14   6   8        433.26        329.31        17.48 o                         
  15   6   8          1.10          9.39         9.18 o                         
  16   6   8         78.50         83.97        10.89 o                         
  17   6   8       1317.54       1161.33        27.42 o                         
  18   6   8       1949.08       2033.33        35.55 o                         
  19   6   8         14.24          4.65        11.44 o                         
  20   6   8         16.40         29.25         9.80 o                         
  21   6   8        259.32        275.03        14.91 o                         
  22   6   8        260.94        245.99        23.26 o                         
  23   6   8         78.79         85.73        14.85 o                         
  24   6   8         76.28         97.63        20.59 o                         
  25   6   8         73.83        137.88        21.31 o                         
  26   6   8         11.29         -6.09         9.70 o                         
   1   7   8       2869.77       2843.24        65.22 o                         
   2   7   8         45.84         86.07        11.48 o                         
   3   7   8       1043.58       1029.48        29.92 o                         
   4   7   8         32.76         22.36         9.43 o                         
   5   7   8        102.31         97.49        10.16 o                         
   6   7   8         20.14         34.89         8.32 o                         
   7   7   8        408.02        341.67        14.90 o                         
   8   7   8        810.98        773.63        22.05 o                         
   9   7   8          2.98         11.35         7.08 o                         
  10   7   8       2285.28       2198.35        42.55 o                         
  11   7   8        179.66        188.40        12.39 o                         
  12   7   8       1106.88       1030.52        27.07 o                         
  13   7   8        635.06        651.48        23.46 o                         
  14   7   8        291.41        317.02        17.61 o                         
  15   7   8        524.41        565.46        21.98 o                         
  16   7   8         55.78         27.98        10.82 o                         
  17   7   8        683.29        731.84        24.28 o                         
  18   7   8        355.76        372.22        18.13 o                         
  19   7   8        358.63        290.90        16.14 o                         
  20   7   8        118.08        121.31        12.39 o                         
  21   7   8        113.86         78.36        10.50 o                         
  22   7   8         10.65         -7.24         8.09 o                         
  23   7   8        994.94        992.10        28.73 o                         
  24   7   8          4.68         53.49        21.76 o                         
   0   8   8       2946.70       2975.56        82.35 o                         
   1   8   8        302.70        308.67        21.82 o                         
   2   8   8       3745.05       3751.80        63.85 o                         
   3   8   8         19.22         30.48        10.50 o                         
   4   8   8         96.80        117.25        13.78 o                         
   5   8   8       1566.09       1486.41        44.71 o                         
   6   8   8         29.14         29.78        10.49 o                         
   7   8   8        241.76        209.69        14.17 o                         
   8   8   8        561.39        672.76        22.61 o                         
   9   8   8        229.49        219.98        15.07 o                         
  10   8   8        232.63        277.33        20.46 o                         
  11   8   8         98.74         90.23        11.85 o                         
  12   8   8         34.18         14.96        10.65 o                         
  13   8   8          7.03        -12.27        12.27 o                         
  14   8   8        698.20        609.71        28.54 o                         
  15   8   8          8.30         -1.27        10.81 o                         
  16   8   8         47.95         56.26        16.13 o                         
  17   8   8         50.70         31.46        10.37 o                         
  18   8   8        319.06        350.61        24.61 o                         
  19   8   8         56.50         42.00        12.51 o                         
  20   8   8         77.13         63.85         9.69 o                         
   1   9   8        106.32        100.78        11.51 o                         
   2   9   8         22.46         31.24        10.43 o                         
   3   9   8       1340.88       1549.77        47.20 o                         
   4   9   8        153.32        176.71        13.03 o                         
   5   9   8       2072.28       2237.19        38.69 o                         
   6   9   8        672.63        686.06        22.24 o                         
   7   9   8       1457.59       1555.35        31.64 o                         
   8   9   8        142.77        189.45        12.86 o                         
   9   9   8          3.81         -8.87         9.06 o                         
  10   9   8        138.35        130.95        12.80 o                         
  11   9   8         76.90        101.73        11.86 o                         
  12   9   8         29.21         28.01        15.00 o                         
  13   9   8         32.48          3.24        24.53 o                         
  14   9   8          1.23        -16.03        16.03 o                         
  15   9   8         48.29         30.90         8.02 o                         
   0  10   8        510.70        604.78        91.29 o                         
   1  10   8         48.44         39.97         9.56 o                         
   2  10   8        227.06        227.96        16.08 o                         
   3  10   8         12.82         32.48         9.69 o                         
   4  10   8          4.30         12.32         7.73 o                         
   5  10   8        280.84        299.26        23.79 o                         
   1   1   9      27981.41      28976.59       325.48 o                         
   2   1   9      38204.76      38569.65       214.98 o                         
   3   1   9      16707.25      15898.83       116.33 o                         
   4   1   9       9670.39       9881.36        70.31 o                         
   5   1   9       9720.79      10418.49        69.64 o                         
   6   1   9      26702.42      28130.42       124.12 o                         
   7   1   9        301.06        203.39         9.78 o                         
   8   1   9        187.20        224.22        10.79 o                         
   9   1   9        817.52        743.05        23.81 o                         
  10   1   9      10283.34      12571.70       153.50 o                         
  11   1   9       1020.23        916.82        28.45 o                         
  12   1   9      18339.76      18978.87       162.61 o                         
  13   1   9        123.12        133.55        13.87 o                         
  14   1   9       4828.31       5037.23        85.04 o                         
  15   1   9        587.61        533.80        29.23 o                         
  16   1   9        759.42        878.17        38.47 o                         
  17   1   9        806.31        887.47        41.24 o                         
  18   1   9       3146.21       2958.65        85.62 o                         
  19   1   9          9.68          9.20        19.31 o                         
  20   1   9         85.02        155.20        13.25 o                         
  21   1   9        229.53        228.56        13.75 o                         
  22   1   9       2215.40       2164.86        40.86 o                         
  23   1   9        479.09        529.04        20.36 o                         
  24   1   9        493.70        514.78        26.91 o                         
  25   1   9        252.69        227.02        15.41 o                         
  26   1   9        787.87        801.54        24.21 o                         
  27   1   9         41.92         35.18         8.74 o                         
  28   1   9         92.46        126.99        11.80 o                         
  29   1   9          2.64         14.51         9.02 o                         
  30   1   9        255.59        316.21        14.95 o                         
  31   1   9         15.88         14.38         8.72 o                         
  32   1   9        264.94        272.29        14.23 o                         
  33   1   9          0.64         -7.98         7.98 o                         
   0   2   9       1853.39       1783.29        32.96 o                         
   1   2   9       1419.19       1612.82        26.64 o                         
   2   2   9       7544.38       8255.97        60.40 o                         
   3   2   9      12108.64      12460.78        90.73 o                         
   4   2   9       3481.25       3709.86        45.22 o                         
   5   2   9         38.97         37.02         5.94 o                         
   6   2   9        143.11         94.87         8.69 o                         
   7   2   9        556.97        524.06        19.89 o                         
   8   2   9        819.26        713.22        21.15 o                         
   9   2   9       3197.54       3184.44        50.14 o                         
  10   2   9       1751.42       1869.35        42.08 o                         
  11   2   9       5004.33       5865.24        86.05 o                         
  12   2   9       3424.12       3577.34        69.75 o                         
  13   2   9       1773.15       1621.67        46.88 o                         
  14   2   9       2017.12       1961.11        53.68 o                         
  15   2   9         53.69         62.37        13.47 o                         
  16   2   9         59.09         49.16        14.73 o                         
  17   2   9        493.06        433.65        36.18 o                         
  18   2   9         52.67         63.22        18.32 o                         
  19   2   9        451.92        425.36        17.23 o                         
  20   2   9       5994.27       5582.28        64.95 o                         
  21   2   9       4026.13       3859.22        55.06 o                         
  22   2   9         72.78         91.74        11.54 o                         
  23   2   9        920.67        959.27        26.87 o                         
  24   2   9        187.64        230.72        15.29 o                         
  25   2   9         72.97         61.60        13.28 o                         
  26   2   9         15.81         19.27        10.19 o                         
  27   2   9         63.59         68.23        11.72 o                         
  28   2   9         45.82         48.21        10.89 o                         
  29   2   9        218.34        248.26        26.41 o                         
  30   2   9       1468.96       1543.78        33.22 o                         
  31   2   9        199.95        209.98        14.78 o                         
  32   2   9          0.67          4.07         6.94 o                         
   1   3   9      15294.91      16668.75       110.35 o                         
   2   3   9       7826.16       9410.38       109.51 o                         
   3   3   9       2751.30       2769.75        39.82 o                         
   4   3   9       1613.85       1640.23        29.43 o                         
   5   3   9      10775.62      11273.69        84.70 o                         
   6   3   9       1394.57       1554.75        36.73 o                         
   7   3   9        791.97        986.94        29.72 o                         
   8   3   9         23.21        128.87        14.89 o                         
   9   3   9       1271.67       1113.56        35.73 o                         
  10   3   9        255.39        181.02        16.04 o                         
  11   3   9        427.17        432.02        23.21 o                         
  12   3   9       1167.07       1501.12        50.63 o                         
  13   3   9       1593.69       1590.39        56.82 o                         
  14   3   9       6166.06       6507.09       118.19 o                         
  15   3   9       4988.09       4430.49       106.91 o                         
  16   3   9        154.17        211.25        26.10 o                         
  17   3   9       2965.14       2900.82        70.42 o                         
  18   3   9       2084.56       1980.55        33.32 o                         
  19   3   9        498.49        412.26        17.63 o                         
  20   3   9         16.17          8.89         7.74 o                         
  21   3   9        796.99        742.63        22.66 o                         
  22   3   9         16.14         16.00         8.48 o                         
  23   3   9       4236.43       4166.72        81.61 o                         
  24   3   9        981.11        938.39        25.35 o                         
  25   3   9        266.66        211.45        13.55 o                         
  26   3   9          2.65          9.50         9.51 o                         
  27   3   9         42.28        106.91        34.30 o                         
  28   3   9        161.39        136.44        12.60 o                         
  29   3   9         56.61         49.30        10.35 o                         
  30   3   9          0.60         -3.99         8.37 o                         
  31   3   9       1301.84       1387.05        34.32 o                         
  32   3   9         17.73         55.43        23.44 o                         
   0   4   9        460.15        329.42        31.89 o                         
   1   4   9       4821.08       5139.85        67.95 o                         
   2   4   9        341.39        199.46        14.54 o                         
   3   4   9      10811.56      11258.99       110.67 o                         
   4   4   9       1463.10       1408.47        36.62 o                         
   5   4   9       1353.00       1630.83        41.61 o                         
   6   4   9       1086.88       1148.20        39.52 o                         
   7   4   9       2068.52       2360.68        66.89 o                         
   8   4   9       3466.19       3427.75        81.88 o                         
   9   4   9        391.00        427.94        31.98 o                         
  10   4   9       2437.02       2331.94        78.07 o                         
  11   4   9       2021.55       2061.15        79.62 o                         
  12   4   9          5.30         11.86        19.35 o                         
  13   4   9        897.59        863.46        61.16 o                         
  14   4   9       1988.14       1989.28       104.01 o                         
  15   4   9       2184.17       2021.39        36.77 o                         
  16   4   9        201.17        182.51        11.42 o                         
  17   4   9          9.02          5.28         6.81 o                         
  18   4   9       5041.91       4695.22        88.92 o                         
  19   4   9         52.09         35.83         8.17 o                         
  20   4   9        209.55        193.46        13.68 o                         
  21   4   9        115.33        117.54        12.33 o                         
  22   4   9        100.83         98.28        23.77 o                         
  23   4   9        532.95        482.30        23.73 o                         
  24   4   9         41.28         32.37        10.85 o                         
  25   4   9          2.98         -9.49        12.03 o                         
  26   4   9        247.39        324.69        20.72 o                         
  27   4   9       3516.56       3479.25        57.65 o                         
  28   4   9        356.61        380.60        21.55 o                         
  29   4   9          1.12         -1.71        15.93 o                         
  30   4   9        168.71        154.71        15.85 o                         
   1   5   9       1622.69       1750.27        52.51 o                         
   2   5   9        433.64        388.11        25.46 o                         
   3   5   9       8637.65       9106.92       150.36 o                         
   4   5   9      10205.26       9693.33       135.02 o                         
   5   5   9       2788.98       2569.40        70.40 o                         
   6   5   9         38.67         91.12        18.57 o                         
   7   5   9       1090.19       1063.58        49.26 o                         
   8   5   9       1257.14       1230.70        60.25 o                         
   9   5   9         20.31          0.85        17.41 o                         
  10   5   9        917.79        916.89        58.05 o                         
  11   5   9        300.75        272.01        21.45 o                         
  12   5   9        807.34        698.20        21.39 o                         
  13   5   9       3093.42       3093.69        47.43 o                         
  14   5   9        915.83        843.52        23.95 o                         
  15   5   9       2259.16       2093.75        41.73 o                         
  16   5   9       3195.77       3024.59        58.57 o                         
  17   5   9       6790.82       6564.89       104.91 o                         
  18   5   9          1.58         16.74         9.66 o                         
  19   5   9        122.42        127.99        10.93 o                         
  20   5   9        307.46        329.34        16.07 o                         
  21   5   9        251.00        240.87        13.98 o                         
  22   5   9       1244.63       1243.53        41.65 o                         
  23   5   9        374.20        337.48        19.48 o                         
  24   5   9          1.90          7.62         9.90 o                         
  25   5   9        216.57        181.96        16.52 o                         
  26   5   9        858.23        962.47        27.69 o                         
  27   5   9        526.77        608.52        23.42 o                         
  28   5   9        158.72        185.39        15.62 o                         
  29   5   9        449.87        560.85        45.61 o                         
   0   6   9        224.50        255.16        29.34 o                         
   1   6   9        439.44        558.20        23.91 o                         
   2   6   9        114.88        110.92        11.83 o                         
   3   6   9          6.01         11.57         6.50 o                         
   4   6   9         90.41        100.63         9.44 o                         
   5   6   9        614.17        579.77        19.18 o                         
   6   6   9       2847.90       2916.20        44.61 o                         
   7   6   9        733.73        623.83        19.35 o                         
   8   6   9        618.34        646.50        18.48 o                         
   9   6   9          1.75         26.31         8.19 o                         
  10   6   9          5.25         27.05         8.68 o                         
  11   6   9        331.80        332.60        14.60 o                         
  12   6   9        207.22        172.11        11.81 o                         
  13   6   9       1030.78        987.47        26.56 o                         
  14   6   9         60.86         71.88        12.15 o                         
  15   6   9        845.28        861.35        26.89 o                         
  16   6   9        946.99        894.74        27.58 o                         
  17   6   9        189.19        210.02        14.92 o                         
  18   6   9        143.34        157.96        13.76 o                         
  19   6   9       1033.24       1031.05        26.92 o                         
  20   6   9         38.12         19.50        10.73 o                         
  21   6   9        206.81        214.80        15.31 o                         
  22   6   9          3.18         -6.06         9.75 o                         
  23   6   9         71.05         39.02        11.53 o                         
  24   6   9        725.38        775.22        26.31 o                         
  25   6   9        460.58        445.56        21.18 o                         
  26   6   9        406.75        422.00        25.05 o                         
   1   7   9       4754.13       4781.09        63.51 o                         
   2   7   9        717.35        806.15        27.12 o                         
   3   7   9        130.15        123.14        12.94 o                         
   4   7   9          9.88         12.92         8.89 o                         
   5   7   9        530.62        433.76        18.81 o                         
   6   7   9       2772.51       2501.65        39.26 o                         
   7   7   9         29.54         58.27        10.80 o                         
   8   7   9       4410.44       3993.01        60.02 o                         
   9   7   9        348.30        392.36        14.73 o                         
  10   7   9          6.84         25.98         8.79 o                         
  11   7   9        333.71        341.09        16.19 o                         
  12   7   9        330.04        338.51        16.93 o                         
  13   7   9         33.13         56.56        11.05 o                         
  14   7   9       1001.07        967.31        28.06 o                         
  15   7   9         25.93         40.02        11.11 o                         
  16   7   9        190.74        188.22        14.46 o                         
  17   7   9         69.52         56.43        11.39 o                         
  18   7   9        191.68        236.93        16.04 o                         
  19   7   9          3.38         -8.49         8.92 o                         
  20   7   9         24.10         15.02         8.32 o                         
  21   7   9        172.69        130.61        19.71 o                         
  22   7   9          4.92        -11.18        11.18 o                         
  23   7   9        156.25        175.14        16.28 o                         
  24   7   9        128.17        223.20        34.69 o                         
   0   8   9        179.31        175.69        30.02 o                         
   1   8   9        339.84        375.30        20.57 o                         
   2   8   9        539.25        632.85        28.82 o                         
   3   8   9        292.55        221.86        17.09 o                         
   4   8   9        136.84        132.20        13.84 o                         
   5   8   9        269.33        274.62        17.40 o                         
   6   8   9       1139.05        996.24        29.49 o                         
   7   8   9         77.89         42.15         9.95 o                         
   8   8   9         88.08         85.21        11.00 o                         
   9   8   9         23.24         22.42         8.43 o                         
  10   8   9         16.99          7.68         9.91 o                         
  11   8   9          0.83         -1.42         9.46 o                         
  12   8   9         47.17         48.92        12.33 o                         
  13   8   9         11.87         25.06        11.68 o                         
  14   8   9         34.05         34.79        12.42 o                         
  15   8   9          1.55          6.35        11.79 o                         
  16   8   9        792.25        808.82        30.94 o                         
  17   8   9        410.49        479.96        19.17 o                         
  18   8   9        192.62        188.70        16.05 o                         
  19   8   9          0.51         13.42        21.13 o                         
  20   8   9        111.02         53.77        21.60 o                         
   1   9   9         69.14         52.55        16.84 o                         
   2   9   9         18.46         55.43        22.30 o                         
   3   9   9        281.67        322.30        19.82 o                         
   4   9   9         19.20         31.34         8.83 o                         
   5   9   9        246.13        262.13        14.96 o                         
   6   9   9        190.53        200.13        13.40 o                         
   7   9   9          7.64          9.11         8.36 o                         
   8   9   9        231.50        226.77        13.04 o                         
   9   9   9         54.68         37.63         7.79 o                         
  10   9   9        214.66        263.82        15.76 o                         
  11   9   9        189.18        207.97        22.12 o                         
  12   9   9         21.16          0.04        11.45 o                         
  13   9   9         89.23         83.59        13.20 o                         
  14   9   9        345.68        388.77        28.47 o                         
  15   9   9         19.94         -5.00        11.86 o                         
   0  10   9        581.60        652.40        35.05 o                         
   1  10   9         44.90         52.26        10.01 o                         
   2  10   9          9.82         13.05         8.21 o                         
   3  10   9        170.33        162.23        13.54 o                         
   4  10   9        171.88        183.74        19.81 o                         
   0   0  10       3375.04       3766.63        92.00 o                         
   1   0  10       9580.87       9026.08       175.37 o                         
   2   0  10        353.07        446.77        26.41 o                         
   3   0  10       6749.34       6378.51       144.18 o                         
   4   0  10       4913.04       4712.22       155.34 o                         
   5   0  10      12532.04      12551.95       145.01 o                         
   6   0  10       3656.18       2836.03        66.57 o                         
   7   0  10       8072.61       8146.47        94.81 o                         
   8   0  10       5884.27       6337.10        80.21 o                         
   9   0  10       8044.49       8356.36       134.54 o                         
  10   0  10      22579.09      24362.47       358.00 o                         
  11   0  10      16278.34      18558.99       291.84 o                         
  12   0  10       4047.09       4112.26        94.92 o                         
  13   0  10       1682.37       2334.13        73.76 o                         
  14   0  10      19025.82      18475.36       270.61 o                         
  15   0  10        231.75        205.08        25.98 o                         
  16   0  10         42.24         35.37        19.19 o                         
  17   0  10       6787.71       7184.16       190.54 o                         
  18   0  10       7177.56       6133.66       183.32 o                         
  19   0  10       1254.54       1277.06        86.99 o                         
  20   0  10       5205.62       4827.61        70.07 o                         
  21   0  10         10.80         22.23         8.61 o                         
  22   0  10       1275.52       1205.39        37.14 o                         
  23   0  10       1448.77       1295.18        42.62 o                         
  24   0  10       5991.26       5795.04        89.99 o                         
  25   0  10       1123.03       1078.98        39.20 o                         
  26   0  10       1879.93       2089.26        48.55 o                         
  27   0  10         35.00         54.48        12.99 o                         
  28   0  10         19.64         19.09        13.31 o                         
  29   0  10       3497.81       3288.79        62.84 o                         
  30   0  10         66.32         27.49        11.35 o                         
  31   0  10         63.90         18.17        12.32 o                         
  32   0  10       1179.63       1071.05        40.81 o                         
  33   0  10        528.46        725.57        38.07 o                         
   1   1  10        227.98        328.64        15.78 o                         
   2   1  10        137.17        103.37        11.59 o                         
   3   1  10       4637.22       4916.33        52.58 o                         
   4   1  10      27555.76      28345.32       173.87 o                         
   5   1  10        950.17        733.56        17.59 o                         
   6   1  10       4270.53       4297.32        49.44 o                         
   7   1  10       1563.91       1815.33        28.41 o                         
   8   1  10          8.70         10.00         8.24 o                         
   9   1  10      15354.00      17364.62       175.29 o                         
  10   1  10       5074.23       5280.61        69.61 o                         
  11   1  10         79.82          6.90        11.19 o                         
  12   1  10        401.10        482.08        24.78 o                         
  13   1  10        271.99        237.20        16.25 o                         
  14   1  10         74.13         56.88        12.95 o                         
  15   1  10        484.67        535.84        30.32 o                         
  16   1  10      11955.93      11036.23       185.71 o                         
  17   1  10       4553.05       4439.78        91.76 o                         
  18   1  10         70.62         79.73        16.54 o                         
  19   1  10         29.47        -12.66        18.43 o                         
  20   1  10         74.26         70.48        11.40 o                         
  21   1  10        483.49        427.19        19.33 o                         
  22   1  10        753.80        626.89        23.05 o                         
  23   1  10        119.61        159.13        13.67 o                         
  24   1  10        246.98        359.66        53.53 o                         
  25   1  10        253.65        314.89        17.32 o                         
  26   1  10         56.82         49.45         8.62 o                         
  27   1  10         35.14         42.07         9.18 o                         
  28   1  10        711.17        668.09        22.85 o                         
  29   1  10        823.89        753.85        25.24 o                         
  30   1  10        536.50        598.38        20.23 o                         
  31   1  10        166.00        237.49        13.72 o                         
  32   1  10          3.32         13.91         8.64 o                         
  33   1  10        181.29        133.47        13.15 o                         
   0   2  10      63938.16      59827.76       510.94 o                         
   1   2  10        981.39       1040.09        25.74 o                         
   2   2  10        115.80         84.21         9.16 o                         
   3   2  10       1821.89       1925.40        32.62 o                         
   4   2  10       9082.26      10019.98        71.84 o                         
   5   2  10          7.86         38.06         6.92 o                         
   6   2  10        175.88        148.42        12.97 o                         
   7   2  10       2782.24       3139.05        47.68 o                         
   8   2  10       2653.51       2842.67        43.89 o                         
   9   2  10       5588.49       6530.57        70.35 o                         
  10   2  10        455.05        499.28        23.13 o                         
  11   2  10       1544.19       1819.34        51.53 o                         
  12   2  10         43.65         40.73        13.09 o                         
  13   2  10         77.19        111.67        16.48 o                         
  14   2  10       2055.79       2235.65        63.83 o                         
  15   2  10       1615.90       1556.98        58.72 o                         
  16   2  10          1.70         -6.87        15.29 o                         
  17   2  10       2291.89       2456.72        84.19 o                         
  18   2  10       1849.33       2037.90        84.71 o                         
  19   2  10       1635.51       1621.48        34.57 o                         
  20   2  10       3403.94       3265.68        49.84 o                         
  21   2  10       2185.36       1931.85        36.97 o                         
  22   2  10        227.59        217.98        14.78 o                         
  23   2  10        754.33        762.43        24.42 o                         
  24   2  10         90.76        127.87        12.82 o                         
  25   2  10       2006.16       1861.85        35.45 o                         
  26   2  10        331.34        359.82        17.68 o                         
  27   2  10       1795.79       1837.72        39.32 o                         
  28   2  10          0.85         -4.25         9.83 o                         
  29   2  10        167.71        196.45        16.83 o                         
  30   2  10        909.08        988.49        26.10 o                         
  31   2  10         92.16         97.35         9.74 o                         
  32   2  10        491.05        541.58        17.76 o                         
   1   3  10          2.83        225.16        92.67 o                         
   2   3  10      20580.70      22191.98       187.27 o                         
   3   3  10          0.91          9.19         7.91 o                         
   4   3  10       6806.68       7030.16        63.49 o                         
   5   3  10        244.83        286.34        15.63 o                         
   6   3  10       2412.27       2313.20        44.73 o                         
   7   3  10        270.48        275.48        18.17 o                         
   8   3  10       5007.39       5309.81        79.62 o                         
   9   3  10          4.42         10.76        10.80 o                         
  10   3  10       5429.54       5419.81        85.51 o                         
  11   3  10         73.96         58.25        11.57 o                         
  12   3  10       2900.16       2862.58        70.11 o                         
  13   3  10          0.63         -4.47        14.94 o                         
  14   3  10        184.66        217.83        23.83 o                         
  15   3  10         19.80         22.93        15.49 o                         
  16   3  10       2885.62       2888.82        90.36 o                         
  17   3  10       1530.51       1579.24        30.94 o                         
  18   3  10       8074.01       7837.14        90.17 o                         
  19   3  10         48.79         80.09        10.30 o                         
  20   3  10         16.65         30.54         8.64 o                         
  21   3  10       3056.18       3043.68        47.72 o                         
  22   3  10        177.85        169.99        13.18 o                         
  23   3  10       4753.43       4773.70        98.04 o                         
  24   3  10        885.23        814.30        23.69 o                         
  25   3  10         73.55         91.30        10.97 o                         
  26   3  10        157.76        171.04        13.85 o                         
  27   3  10       1663.28       1573.82        32.93 o                         
  28   3  10        296.01        282.39        16.76 o                         
  29   3  10        231.04        242.32        16.78 o                         
  30   3  10         72.32         54.92        13.07 o                         
  31   3  10         43.75         53.94        17.59 o                         
   0   4  10       6093.10       5752.11       117.04 o                         
   1   4  10        452.17        525.44        23.88 o                         
   2   4  10       2740.58       3167.52        56.54 o                         
   3   4  10         39.23         26.83        10.16 o                         
   4   4  10       4732.40       5282.42        74.85 o                         
   5   4  10        706.68        791.05        29.76 o                         
   6   4  10       2316.30       2168.85        60.96 o                         
   7   4  10        707.38        747.06        38.47 o                         
   8   4  10          3.15         -6.13        14.27 o                         
   9   4  10        439.82        481.49        36.11 o                         
  10   4  10        693.92        644.35        46.28 o                         
  11   4  10        410.36        412.60        42.45 o                         
  12   4  10       6990.84       6989.97       189.98 o                         
  13   4  10       2695.24       2738.14       122.22 o                         
  14   4  10         13.14         37.45        25.77 o                         
  15   4  10         37.39         44.25         7.79 o                         
  16   4  10          6.26         -4.71         8.28 o                         
  17   4  10         25.33         22.75         7.78 o                         
  18   4  10        244.06        227.45        14.59 o                         
  19   4  10          1.15         -4.31        10.07 o                         
  20   4  10         39.57         16.59         8.69 o                         
  21   4  10        233.96        226.86        14.48 o                         
  22   4  10       1766.62       1727.04        44.19 o                         
  23   4  10       2067.47       2044.48        42.50 o                         
  24   4  10        248.18        246.05        15.36 o                         
  25   4  10        111.49        102.56        12.01 o                         
  26   4  10         50.20         63.56        12.85 o                         
  27   4  10         79.84        146.55        15.97 o                         
  28   4  10         23.77         21.65        11.82 o                         
  29   4  10          4.68         24.63        13.00 o                         
  30   4  10          1.08          1.77         8.78 o                         
   1   5  10        278.86        329.26        23.26 o                         
   2   5  10        193.57        141.25        18.20 o                         
   3   5  10        251.54        322.63        24.92 o                         
   4   5  10       3649.88       3380.56        73.56 o                         
   5   5  10       3469.16       3543.63        88.28 o                         
   6   5  10        379.39        331.36        28.38 o                         
   7   5  10        120.94        114.76        28.57 o                         
   8   5  10        134.16        129.19        22.64 o                         
   9   5  10        210.17        221.09        30.88 o                         
  10   5  10         65.11         43.31        18.25 o                         
  11   5  10         59.61         65.06         8.11 o                         
  12   5  10        832.96        834.27        28.79 o                         
  13   5  10       1584.85       1617.28        32.60 o                         
  14   5  10       1240.72       1110.26        27.68 o                         
  15   5  10        127.86        139.39        11.43 o                         
  16   5  10        857.65        855.94        23.86 o                         
  17   5  10        388.14        469.28        17.13 o                         
  18   5  10       4039.35       4134.23        49.08 o                         
  19   5  10        285.03        264.35        13.76 o                         
  20   5  10        169.10        194.31        12.08 o                         
  21   5  10        226.23        246.48        14.72 o                         
  22   5  10        246.28        213.85        14.91 o                         
  23   5  10        213.50        233.87        17.52 o                         
  24   5  10         11.22         12.03        10.30 o                         
  25   5  10         21.06         28.72        10.14 o                         
  26   5  10         12.20         27.29        12.39 o                         
  27   5  10        855.34        781.02        25.15 o                         
  28   5  10        299.29        365.79        17.19 o                         
   0   6  10         60.45         41.87        16.75 o                         
   1   6  10        262.88        286.20        13.24 o                         
   2   6  10        310.09        289.17        12.98 o                         
   3   6  10         74.29         76.79         8.74 o                         
   4   6  10         50.35         28.27         7.24 o                         
   5   6  10        242.21        242.72        12.71 o                         
   6   6  10        602.76        525.38        18.55 o                         
   7   6  10         19.96         18.26         7.53 o                         
   8   6  10       1321.21       1327.39        27.22 o                         
   9   6  10      10452.59       9881.39       103.68 o                         
  10   6  10       3944.26       3562.71        53.99 o                         
  11   6  10        597.46        577.28        18.76 o                         
  12   6  10        355.62        356.05        15.84 o                         
  13   6  10       1063.03        936.58        24.84 o                         
  14   6  10       2987.78       2888.22        42.73 o                         
  15   6  10       1167.57       1249.49        32.06 o                         
  16   6  10       1237.53       1322.17        33.08 o                         
  17   6  10         80.23         65.10        11.49 o                         
  18   6  10         64.99         92.63        12.02 o                         
  19   6  10          1.75         -5.06         9.25 o                         
  20   6  10         35.97         57.77        10.45 o                         
  21   6  10        381.78        314.32        16.23 o                         
  22   6  10         12.49          2.23         9.58 o                         
  23   6  10        702.62        684.73        26.93 o                         
  24   6  10         76.13         68.57        11.17 o                         
  25   6  10        437.37        370.70        19.39 o                         
  26   6  10        443.88        557.58        23.44 o                         
   1   7  10        700.59        673.72        25.35 o                         
   2   7  10       1104.68       1137.46        31.72 o                         
   3   7  10         51.68         47.36        10.29 o                         
   4   7  10          3.80         15.66         8.46 o                         
   5   7  10          9.67         26.80         9.44 o                         
   6   7  10        640.71        728.30        23.14 o                         
   7   7  10       2165.67       1914.69        39.31 o                         
   8   7  10         70.43        141.07        12.29 o                         
   9   7  10         91.83         88.84         8.93 o                         
  10   7  10        543.15        553.07        17.92 o                         
  11   7  10       2128.84       2012.29        36.59 o                         
  12   7  10         15.95         45.70        19.16 o                         
  13   7  10         19.92         53.55        11.27 o                         
  14   7  10       1023.14        909.10        29.14 o                         
  15   7  10        101.92        145.24        14.26 o                         
  16   7  10        471.75        474.71        19.94 o                         
  17   7  10        158.79        155.94        13.12 o                         
  18   7  10       1918.52       1769.54        36.69 o                         
  19   7  10        859.13        770.50        24.01 o                         
  20   7  10        123.70        127.25        11.03 o                         
  21   7  10        784.77        817.95        29.26 o                         
  22   7  10         73.49         64.40        11.84 o                         
  23   7  10         34.98         39.95        21.36 o                         
  24   7  10          9.12         -0.80        11.63 o                         
   0   8  10         81.68         41.29        21.64 o                         
   1   8  10         79.62         77.09        11.87 o                         
   2   8  10         45.98         64.80        14.62 o                         
   3   8  10         20.87         33.99        11.78 o                         
   4   8  10        328.21        327.76        19.30 o                         
   5   8  10        144.05        117.77        12.49 o                         
   6   8  10         20.44          9.91         9.36 o                         
   7   8  10        161.30         98.96        11.53 o                         
   8   8  10        390.35        401.42        18.20 o                         
   9   8  10          7.68         17.91         8.76 o                         
  10   8  10         84.91         40.65        10.73 o                         
  11   8  10         89.84         90.79        12.38 o                         
  12   8  10       1667.97       1717.34        38.55 o                         
  13   8  10         74.20         53.97        12.43 o                         
  14   8  10        168.22        175.27        15.72 o                         
  15   8  10        205.96        225.05        17.83 o                         
  16   8  10         61.43         69.70        13.50 o                         
  17   8  10         88.18         53.79        11.47 o                         
  18   8  10         23.65         34.73         7.76 o                         
  19   8  10         23.44         26.42        15.85 o                         
  20   8  10         11.06        211.87        31.48 o                         
   1   9  10        650.07        654.13        30.50 o                         
   2   9  10        800.50        844.61        30.88 o                         
   3   9  10        194.07        177.73        15.30 o                         
   4   9  10        158.81        172.31        12.64 o                         
   5   9  10         46.89         64.36         9.28 o                         
   6   9  10          0.20          3.13         7.25 o                         
   7   9  10         27.46         12.66         7.41 o                         
   8   9  10          1.64         12.33         8.79 o                         
   9   9  10         59.69         51.73         8.49 o                         
  10   9  10        226.03        218.98        14.32 o                         
  11   9  10         61.27         68.38        12.50 o                         
  12   9  10        180.40        175.90        29.25 o                         
  13   9  10        734.85        693.48        26.92 o                         
  14   9  10        418.68        418.70        24.41 o                         
  15   9  10          4.04        -10.61        10.61 o                         
   0  10  10        149.57        144.67        24.80 o                         
   1  10  10        132.52        133.92        12.51 o                         
   2  10  10        314.03        321.51        17.51 o                         
   3  10  10        254.85        301.06        23.64 o                         
   1   1  11         14.21         37.84        11.41 o                         
   2   1  11      11598.19      12852.12       122.20 o                         
   3   1  11      16946.13      17391.29       116.61 o                         
   4   1  11       5074.48       5418.18        49.36 o                         
   5   1  11       8179.36       7950.68        76.17 o                         
   6   1  11       1269.18       1368.91        29.08 o                         
   7   1  11         22.58         25.44         8.02 o                         
   8   1  11        937.49        969.43        26.57 o                         
   9   1  11        364.66        277.93        15.57 o                         
  10   1  11       9648.11      10742.62        95.19 o                         
  11   1  11        730.73        721.11        26.93 o                         
  12   1  11      10294.30      11400.95       118.01 o                         
  13   1  11       6937.05       6544.76        82.48 o                         
  14   1  11       9884.81      10538.21       146.98 o                         
  15   1  11         60.03        113.09        15.50 o                         
  16   1  11       3180.65       3014.61        74.08 o                         
  17   1  11       1373.40       1310.21        50.97 o                         
  18   1  11        120.09        131.61        20.24 o                         
  19   1  11        383.02        387.44        19.72 o                         
  20   1  11        456.14        441.97        24.26 o                         
  21   1  11        771.81        753.29        26.07 o                         
  22   1  11        221.81        219.47        14.85 o                         
  23   1  11       1938.94       1842.53        38.55 o                         
  24   1  11        668.73        614.52        27.26 o                         
  25   1  11        315.42        324.82        18.17 o                         
  26   1  11        148.23        126.47        14.01 o                         
  27   1  11         17.68         15.35         9.97 o                         
  28   1  11        147.19        134.83        13.73 o                         
  29   1  11        240.80        254.86        16.10 o                         
  30   1  11        304.62        290.64        15.83 o                         
  31   1  11          1.60         -4.13         8.49 o                         
  32   1  11        134.26        137.45        11.29 o                         
  33   1  11        401.70        518.54        43.22 o                         
   0   2  11        601.24        542.48        39.62 o                         
   1   2  11       2469.61       2828.15        44.69 o                         
   2   2  11       3787.23       3877.60        48.81 o                         
   3   2  11        718.59        910.92        24.23 o                         
   4   2  11          8.39         32.19         7.72 o                         
   5   2  11        829.23       1022.55        28.72 o                         
   6   2  11       2321.29       2547.99        40.77 o                         
   7   2  11         12.24         47.71         9.78 o                         
   8   2  11       7173.74       7845.47        77.07 o                         
   9   2  11         47.21         50.76        10.28 o                         
  10   2  11          8.68         31.45        11.54 o                         
  11   2  11        705.16        763.28        32.50 o                         
  12   2  11       6462.03       6067.38        97.11 o                         
  13   2  11       3905.34       3955.59        78.57 o                         
  14   2  11        145.35        238.16        20.97 o                         
  15   2  11        377.44        346.86        27.43 o                         
  16   2  11         11.83         14.66        13.23 o                         
  17   2  11          6.27         -1.73        14.43 o                         
  18   2  11        548.51        537.43        21.81 o                         
  19   2  11        251.94        291.98        14.92 o                         
  20   2  11          3.54          9.09         8.70 o                         
  21   2  11         11.24         18.67         9.50 o                         
  22   2  11          8.02         15.25         9.36 o                         
  23   2  11       1191.06        974.38        27.47 o                         
  24   2  11        231.55        221.54        14.81 o                         
  25   2  11       1229.29       1190.08        29.74 o                         
  26   2  11         33.61          3.67         9.24 o                         
  27   2  11        242.68        218.88        16.15 o                         
  28   2  11          0.29         10.02        11.89 o                         
  29   2  11        163.46        225.51        16.96 o                         
  30   2  11        422.78        444.40        18.02 o                         
  31   2  11        299.11        290.19        12.76 o                         
  32   2  11       1018.47       1065.69        28.42 o                         
   1   3  11       5575.45       5908.31        87.80 o                         
   2   3  11       1267.20       1378.46        31.02 o                         
   3   3  11      23568.97      25097.74       253.45 o                         
   4   3  11       2414.55       2613.57        46.73 o                         
   5   3  11         25.12         17.17         9.67 o                         
   6   3  11       1149.87       1379.19        35.91 o                         
   7   3  11       2139.70       1970.04        44.44 o                         
   8   3  11       7764.28       7609.72       112.02 o                         
   9   3  11       6671.24       6749.88       124.55 o                         
  10   3  11      16477.64      17213.38       238.44 o                         
  11   3  11        949.09        891.74        39.31 o                         
  12   3  11        715.68        774.27        39.89 o                         
  13   3  11       2396.13       2443.37        72.51 o                         
  14   3  11       1296.23       1319.67        55.23 o                         
  15   3  11        324.49        273.79        26.40 o                         
  16   3  11        654.84        508.67        39.23 o                         
  17   3  11       5395.70       5318.37        58.98 o                         
  18   3  11       7547.58       6959.30        76.90 o                         
  19   3  11        227.12        227.77        13.28 o                         
  20   3  11        840.53        835.88        23.56 o                         
  21   3  11       1110.37       1092.96        28.99 o                         
  22   3  11       1491.49       1448.30        32.94 o                         
  23   3  11         46.89         31.05        10.77 o                         
  24   3  11       1448.42       1333.91        32.83 o                         
  25   3  11        326.28        295.98        18.21 o                         
  26   3  11        411.66        346.54        19.60 o                         
  27   3  11         28.12         40.75         9.85 o                         
  28   3  11        203.73        165.32        15.12 o                         
  29   3  11        800.34        856.36        27.48 o                         
  30   3  11         56.67         43.94        10.45 o                         
  31   3  11          0.27          0.43        12.05 o                         
   0   4  11        271.56        186.90        26.76 o                         
   1   4  11       7561.09       7318.66        92.79 o                         
   2   4  11       3673.64       4123.82        63.99 o                         
   3   4  11       6758.94       7105.77        87.81 o                         
   4   4  11       1159.14       1325.82        38.49 o                         
   5   4  11       2092.00       2415.76        57.15 o                         
   6   4  11       1101.67        973.28        41.82 o                         
   7   4  11       1951.76       1515.41        56.54 o                         
   8   4  11       4600.37       4294.57       100.82 o                         
   9   4  11         54.97         38.50        15.41 o                         
  10   4  11        707.22        594.26        49.90 o                         
  11   4  11         81.50         70.61        22.34 o                         
  12   4  11        867.07        726.03        58.01 o                         
  13   4  11       3362.62       2917.16       127.91 o                         
  14   4  11        787.83        677.15        26.16 o                         
  15   4  11         13.12          3.51         7.58 o                         
  16   4  11        110.35        114.66        10.93 o                         
  17   4  11       2252.67       2271.28        37.56 o                         
  18   4  11        975.89        997.17        28.58 o                         
  19   4  11        694.59        667.18        23.73 o                         
  20   4  11        519.74        453.23        19.96 o                         
  21   4  11       1261.48       1193.28        31.24 o                         
  22   4  11       1499.88       1437.54        55.03 o                         
  23   4  11        344.72        294.26        26.58 o                         
  24   4  11        329.57        269.48        15.83 o                         
  25   4  11        685.37        727.57        23.98 o                         
  26   4  11        198.83        187.69        13.94 o                         
  27   4  11         17.75         32.12        11.64 o                         
  28   4  11          6.06         16.05        12.52 o                         
  29   4  11         90.85         96.65        14.10 o                         
  30   4  11         54.06         84.42        13.13 o                         
   1   5  11          5.92          8.63        14.47 o                         
   2   5  11       1212.85       1186.13        47.52 o                         
   3   5  11       2543.15       2328.59        64.17 o                         
   4   5  11       2100.69       2441.48        66.62 o                         
   5   5  11         42.47         47.53        15.68 o                         
   6   5  11       3462.29       3280.52        92.00 o                         
   7   5  11        921.09        969.80        53.60 o                         
   8   5  11        802.86        792.53        56.98 o                         
   9   5  11       2109.67       1864.42        95.82 o                         
  10   5  11        869.55        842.90        23.90 o                         
  11   5  11       1469.77       1557.42        37.93 o                         
  12   5  11         10.68         16.40         7.14 o                         
  13   5  11        501.37        456.24        17.41 o                         
  14   5  11        565.17        512.21        19.49 o                         
  15   5  11       7033.48       6459.96       133.64 o                         
  16   5  11        384.77        368.64        17.60 o                         
  17   5  11       1438.65       1411.25        29.02 o                         
  18   5  11       6245.97       6092.49        67.49 o                         
  19   5  11       1545.94       1461.33        32.41 o                         
  20   5  11          5.01         -1.56         8.49 o                         
  21   5  11        128.29        165.86        12.40 o                         
  22   5  11        463.30        504.99        20.48 o                         
  23   5  11          3.12        -14.86        14.86 o                         
  24   5  11          1.00         -5.11        10.31 o                         
  25   5  11          1.76         10.36         9.32 o                         
  26   5  11          7.52         24.93        10.48 o                         
  27   5  11          7.65         10.16        10.53 o                         
  28   5  11        102.29         64.44        10.05 o                         
   0   6  11          4.20         11.14         7.70 o                         
   1   6  11         95.17        100.34         8.65 o                         
   2   6  11        542.38        524.28        16.98 o                         
   3   6  11       1526.47       1382.65        29.81 o                         
   4   6  11        117.37        117.04        11.19 o                         
   5   6  11        158.20        128.12        10.61 o                         
   6   6  11        569.10        589.75        19.68 o                         
   7   6  11         57.16         32.62         7.97 o                         
   8   6  11        797.53        745.34        20.78 o                         
   9   6  11       1620.32       1679.58        32.64 o                         
  10   6  11       1344.38       1231.08        28.20 o                         
  11   6  11        364.91        316.57        14.72 o                         
  12   6  11          2.70         11.49         7.84 o                         
  13   6  11         49.11         60.28         9.79 o                         
  14   6  11       1794.71       1949.21        35.50 o                         
  15   6  11        727.67        642.43        23.85 o                         
  16   6  11        917.79        817.13        26.48 o                         
  17   6  11        117.86        115.10        11.25 o                         
  18   6  11          4.99          5.14         9.48 o                         
  19   6  11         85.64         89.48        10.39 o                         
  20   6  11        780.13        762.73        25.38 o                         
  21   6  11        182.93        172.26        13.80 o                         
  22   6  11          9.04          0.66         9.41 o                         
  23   6  11        126.15        123.68        12.56 o                         
  24   6  11          0.09         -5.97         8.21 o                         
  25   6  11         31.56         19.87         8.99 o                         
  26   6  11         24.22         15.49        10.30 o                         
   1   7  11        197.69        212.79        13.12 o                         
   2   7  11        347.31        352.51        18.83 o                         
   3   7  11        782.33        710.08        27.29 o                         
   4   7  11        969.73        896.10        30.39 o                         
   5   7  11        143.73        112.72        13.99 o                         
   6   7  11       1370.49       1381.18        29.74 o                         
   7   7  11       1296.08       1380.58        29.93 o                         
   8   7  11        201.50        231.08        15.47 o                         
   9   7  11        724.35        699.71        19.92 o                         
  10   7  11        296.14        223.40        12.42 o                         
  11   7  11        803.32        701.18        21.30 o                         
  12   7  11        680.87        567.13        19.66 o                         
  13   7  11        245.43        232.14        16.50 o                         
  14   7  11          2.10         12.97        10.99 o                         
  15   7  11        142.65        194.02        16.04 o                         
  16   7  11         28.70         25.08        10.46 o                         
  17   7  11         77.54         89.21        11.55 o                         
  18   7  11         62.78         62.75        10.71 o                         
  19   7  11        112.09         97.92        10.70 o                         
  20   7  11        126.93        130.80        11.76 o                         
  21   7  11        555.28        571.38        19.49 o                         
  22   7  11         50.44         55.09        11.40 o                         
  23   7  11        182.33        271.00        21.85 o                         
   0   8  11       1569.38       1614.17        61.04 o                         
   1   8  11        196.49        206.11        16.81 o                         
   2   8  11       1684.36       1602.55        42.36 o                         
   3   8  11          1.77         12.73        10.96 o                         
   4   8  11        788.29        736.10        25.61 o                         
   5   8  11        179.64        161.35        14.05 o                         
   6   8  11        259.51        261.87        15.29 o                         
   7   8  11        123.24        160.19        13.50 o                         
   8   8  11         96.85        105.92        12.08 o                         
   9   8  11         40.66         49.88        10.90 o                         
  10   8  11          1.46          9.36         9.58 o                         
  11   8  11         27.38         36.51        10.76 o                         
  12   8  11         34.71         63.05        12.25 o                         
  13   8  11        303.76        303.07        19.38 o                         
  14   8  11         31.23         28.31        11.29 o                         
  15   8  11        147.36        144.68        13.58 o                         
  16   8  11          8.96         16.35        10.12 o                         
  17   8  11         31.48         39.00        12.88 o                         
  18   8  11          2.63          5.86         7.54 o                         
  19   8  11         36.88         15.84         9.06 o                         
   1   9  11        100.48        122.25        12.78 o                         
   2   9  11          4.90         16.85         9.74 o                         
   3   9  11         17.20         22.61         8.74 o                         
   4   9  11        470.96        494.29        18.66 o                         
   5   9  11         25.00         23.39         8.21 o                         
   6   9  11        174.51        166.81        12.01 o                         
   7   9  11          6.97         14.50         7.53 o                         
   8   9  11       1099.27       1194.40        26.54 o                         
   9   9  11         60.82         51.12         9.58 o                         
  10   9  11         36.32         31.28         9.07 o                         
  11   9  11        248.40        297.50        19.71 o                         
  12   9  11        770.84        838.39        26.03 o                         
  13   9  11         26.06          8.93        12.54 o                         
  14   9  11         36.35         15.10        23.19 o                         
   0  10  11        200.73        150.42        17.34 o                         
   1  10  11          4.54         22.90        11.39 o                         
   0   0  12      16485.67      18185.87       221.65 o                         
   1   0  12      20484.66      20390.15       164.41 o                         
   2   0  12      28141.58      28364.77       352.22 o                         
   3   0  12      32822.43      32373.97       143.59 o                         
   4   0  12         24.78         55.85         9.83 o                         
   5   0  12       5680.64       6295.34       107.25 o                         
   6   0  12       5432.02       5243.94       108.21 o                         
   7   0  12       2951.41       3795.42        75.26 o                         
   8   0  12       1124.39       1451.61        47.29 o                         
   9   0  12      62769.26      68518.74       377.68 o                         
  10   0  12      32509.27      35232.31       393.27 o                         
  11   0  12      10005.93      11218.99       166.87 o                         
  12   0  12       6050.64       6664.34       128.91 o                         
  13   0  12        245.70        257.65        25.96 o                         
  14   0  12        732.60        787.87        49.15 o                         
  15   0  12       5182.60       5068.52       128.04 o                         
  16   0  12       1058.62       1083.10        61.71 o                         
  17   0  12       2372.52       2346.24       112.82 o                         
  18   0  12       4841.88       4386.14       159.90 o                         
  19   0  12         82.26         59.42        17.56 o                         
  20   0  12         91.32         75.95        11.05 o                         
  21   0  12       1316.06       1168.73        36.21 o                         
  22   0  12       1047.13       1119.52        35.66 o                         
  23   0  12         10.61         20.92        12.00 o                         
  24   0  12        251.37        437.74       120.31 o                         
  25   0  12        278.85        275.17        21.73 o                         
  26   0  12        989.82        800.52        33.55 o                         
  27   0  12        230.44        212.45        21.11 o                         
  28   0  12         30.03         68.63        15.17 o                         
  29   0  12        975.61        989.91        34.72 o                         
  30   0  12        970.43       1028.06        37.82 o                         
  31   0  12        163.86         97.77        24.42 o                         
  32   0  12        857.16       1004.66        43.40 o                         
   1   1  12       2657.53       2652.80        63.36 o                         
   2   1  12      31713.96      33171.67       335.77 o                         
   3   1  12       1825.16       1905.64        39.49 o                         
   4   1  12       3493.41       4264.84        43.20 o                         
   5   1  12       4805.04       5132.50        55.98 o                         
   6   1  12      21088.27      23105.47       280.81 o                         
   7   1  12      31811.84      35194.62       307.08 o                         
   8   1  12       3616.36       3384.89        54.12 o                         
   9   1  12      12729.78      13417.79       142.67 o                         
  10   1  12      10824.59      12103.03       116.50 o                         
  11   1  12       8026.66       9111.07        98.13 o                         
  12   1  12       1593.75       2219.43        48.61 o                         
  13   1  12         43.48         29.08         9.66 o                         
  14   1  12        152.93        168.90        15.05 o                         
  15   1  12        842.70        789.50        37.09 o                         
  16   1  12        130.15        153.51        18.80 o                         
  17   1  12         98.83         91.80        15.48 o                         
  18   1  12         50.72         38.26        17.83 o                         
  19   1  12       1639.90       1680.03        36.62 o                         
  20   1  12        182.61        142.43        12.12 o                         
  21   1  12       1523.74       1372.98        34.72 o                         
  22   1  12       1558.39       1517.11        35.24 o                         
  23   1  12       1953.49       1876.43        39.12 o                         
  24   1  12        719.44        695.79        24.83 o                         
  25   1  12       2824.08       2834.48        47.38 o                         
  26   1  12        170.13        179.79        14.90 o                         
  27   1  12        968.21        836.91        27.15 o                         
  28   1  12        851.51        882.45        27.22 o                         
  29   1  12        343.47        345.03        18.89 o                         
  30   1  12         45.36         56.69        10.44 o                         
  31   1  12        197.45        202.42        13.28 o                         
  32   1  12         20.52         30.60         8.10 o                         
   0   2  12        817.74       1353.13        61.59 o                         
   1   2  12       2754.33       3089.66        66.91 o                         
   2   2  12        512.69        509.67        18.90 o                         
   3   2  12       1716.89       1960.56        36.35 o                         
   4   2  12        537.48        835.93        37.31 o                         
   5   2  12          2.16         99.23        34.72 o                         
   6   2  12        554.00        564.85        21.93 o                         
   7   2  12       4502.58       4716.85        68.19 o                         
   8   2  12         97.62         81.68        11.34 o                         
   9   2  12       3179.14       3797.77        76.98 o                         
  10   2  12         80.52        102.69        13.09 o                         
  11   2  12       4305.06       3930.51        83.65 o                         
  12   2  12       1023.88       1003.63        38.88 o                         
  13   2  12         25.93         77.31        13.80 o                         
  14   2  12       1081.51       1042.14        42.53 o                         
  15   2  12       9090.59       9273.39       130.57 o                         
  16   2  12         79.97         65.05        16.14 o                         
  17   2  12       5445.25       5452.07       111.86 o                         
  18   2  12       1893.29       1774.65        40.92 o                         
  19   2  12        351.76        326.43        15.66 o                         
  20   2  12         32.41         60.81         9.60 o                         
  21   2  12       2144.49       2116.36        39.05 o                         
  22   2  12       8492.62       8168.18       122.72 o                         
  23   2  12        581.08        521.04        20.60 o                         
  24   2  12         96.34        171.25        48.20 o                         
  25   2  12         13.00         24.15         9.18 o                         
  26   2  12         39.16         21.60         9.43 o                         
  27   2  12        526.76        538.45        24.60 o                         
  28   2  12        111.17        138.72        15.35 o                         
  29   2  12        919.73        830.50        28.40 o                         
  30   2  12         20.70         29.68         8.20 o                         
  31   2  12          0.04          0.47         6.36 o                         
  32   2  12          4.70         24.04        13.86 o                         
   1   3  12       8183.71       8162.61       111.65 o                         
   2   3  12       2847.96       2961.79        49.67 o                         
   3   3  12        238.66        286.58        18.81 o                         
   4   3  12       1630.89       1912.13        41.98 o                         
   5   3  12        131.46        176.84        15.85 o                         
   6   3  12       1418.21       1725.96        51.54 o                         
   7   3  12       1076.72       1073.04        39.58 o                         
   8   3  12          0.43          9.87        11.80 o                         
   9   3  12        500.64        462.19        29.31 o                         
  10   3  12         19.15         19.19        13.13 o                         
  11   3  12       2014.61       2265.26        66.71 o                         
  12   3  12        510.03        607.10        38.77 o                         
  13   3  12          1.65         21.75        14.01 o                         
  14   3  12       9128.84       8927.05       143.54 o                         
  15   3  12          8.54         -4.80        16.75 o                         
  16   3  12        110.83        110.00        10.81 o                         
  17   3  12        203.02        137.90        10.36 o                         
  18   3  12          4.15          9.50         7.85 o                         
  19   3  12        269.04        229.76        13.98 o                         
  20   3  12       1897.31       1912.12        45.50 o                         
  21   3  12       1938.99       1928.32        40.01 o                         
  22   3  12        152.05        140.35        14.17 o                         
  23   3  12        579.31        559.35        22.53 o                         
  24   3  12        604.98        628.95        24.71 o                         
  25   3  12        436.15        457.93        20.15 o                         
  26   3  12         89.06        121.59        15.99 o                         
  27   3  12         47.98         46.32         9.31 o                         
  28   3  12         77.68         83.58        12.49 o                         
  29   3  12        524.37        559.70        21.78 o                         
  30   3  12         34.93         22.64         8.48 o                         
  31   3  12        350.30        361.11        17.20 o                         
   0   4  12        374.33        251.37        25.63 o                         
   1   4  12         28.74         52.78        12.18 o                         
   2   4  12       2857.32       3227.74        62.70 o                         
   3   4  12       2056.19       2219.96        51.99 o                         
   4   4  12        233.74        158.00        15.72 o                         
   5   4  12        596.23        486.94        26.86 o                         
   6   4  12       2918.04       3168.40        72.83 o                         
   7   4  12        103.98        101.46        16.73 o                         
   8   4  12       5317.58       5623.50       116.98 o                         
   9   4  12         45.31         37.33        16.75 o                         
  10   4  12       6377.42       6359.27       146.97 o                         
  11   4  12       2117.43       2155.52        97.21 o                         
  12   4  12        237.29        167.16        29.35 o                         
  13   4  12         10.16          7.74        23.68 o                         
  14   4  12        315.00        291.35        14.32 o                         
  15   4  12        258.61        220.90        13.97 o                         
  16   4  12       1310.36       1377.84        29.44 o                         
  17   4  12       3259.73       3312.42        44.07 o                         
  18   4  12       1451.33       1476.36        32.94 o                         
  19   4  12        765.49        698.45        23.26 o                         
  20   4  12        475.44        458.37        20.43 o                         
  21   4  12          1.68          8.49         9.51 o                         
  22   4  12        281.47        259.77        15.22 o                         
  23   4  12       1505.53       1406.97        41.58 o                         
  24   4  12        778.35        764.59        23.33 o                         
  25   4  12        248.05        208.38        14.70 o                         
  26   4  12         66.55         42.45         9.53 o                         
  27   4  12        449.22        418.70        20.03 o                         
  28   4  12          2.36         25.24        10.88 o                         
  29   4  12         35.89         32.54        12.62 o                         
  30   4  12         19.75         -2.01        17.68 o                         
   1   5  12         16.57          6.63        13.30 o                         
   2   5  12        110.22        187.37        24.03 o                         
   3   5  12        604.09        592.83        37.10 o                         
   4   5  12        604.77        503.32        36.91 o                         
   5   5  12        477.61        457.44        35.36 o                         
   6   5  12        430.87        503.77        39.79 o                         
   7   5  12        457.94        359.74        35.88 o                         
   8   5  12        295.91        342.84        41.18 o                         
   9   5  12        680.42        626.31        21.65 o                         
  10   5  12        134.06        116.00         9.61 o                         
  11   5  12       3265.83       2999.59        64.35 o                         
  12   5  12        829.26        826.77        23.84 o                         
  13   5  12       2498.36       2358.55        37.87 o                         
  14   5  12        189.55        203.07        13.33 o                         
  15   5  12          4.05         20.04         8.86 o                         
  16   5  12       2448.27       2282.46        40.28 o                         
  17   5  12        508.30        477.05        18.67 o                         
  18   5  12        274.51        215.57        13.80 o                         
  19   5  12       1748.22       1820.77        34.40 o                         
  20   5  12         86.61         71.67         9.64 o                         
  21   5  12        126.43        150.40        11.83 o                         
  22   5  12          4.46          2.22         9.11 o                         
  23   5  12        107.67        102.77        12.02 o                         
  24   5  12         79.81        100.58        13.07 o                         
  25   5  12        511.68        493.03        21.13 o                         
  26   5  12         35.56         38.28         9.60 o                         
  27   5  12         93.36         89.18        10.83 o                         
  28   5  12         24.80         11.88        10.85 o                         
   0   6  12        710.52        675.02        30.07 o                         
   1   6  12         48.47         37.33         6.85 o                         
   2   6  12        289.03        253.34        12.26 o                         
   3   6  12         54.54         48.34         7.92 o                         
   4   6  12       2177.53       1960.75        37.65 o                         
   5   6  12         84.97         77.78         8.86 o                         
   6   6  12         89.23        105.65         9.27 o                         
   7   6  12       4161.12       3972.88        67.02 o                         
   8   6  12       1855.37       1745.94        31.33 o                         
   9   6  12       1348.01       1346.99        29.02 o                         
  10   6  12        177.44        178.81        12.15 o                         
  11   6  12        435.58        349.88        15.57 o                         
  12   6  12        103.48        123.90        11.62 o                         
  13   6  12       2957.29       2704.70        47.80 o                         
  14   6  12       1270.53       1248.41        30.31 o                         
  15   6  12        200.29        205.80        15.20 o                         
  16   6  12        481.80        496.34        21.11 o                         
  17   6  12        308.07        337.24        16.77 o                         
  18   6  12        669.39        570.01        20.73 o                         
  19   6  12         19.38         14.57         9.66 o                         
  20   6  12          9.56         18.96         9.92 o                         
  21   6  12         47.35         27.45         9.64 o                         
  22   6  12         36.73         24.55         9.86 o                         
  23   6  12        167.50        161.68        12.94 o                         
  24   6  12        355.21        349.55        17.92 o                         
  25   6  12        222.38        194.94        13.62 o                         
  26   6  12          0.34          9.66         8.79 o                         
   1   7  12       1295.33       1294.07        28.94 o                         
   2   7  12       1482.13       1409.30        33.42 o                         
   3   7  12       1455.31       1631.43        37.97 o                         
   4   7  12         30.94         25.80        10.20 o                         
   5   7  12       4582.00       4420.59        66.22 o                         
   6   7  12        738.60        716.81        27.69 o                         
   7   7  12        654.64        612.13        21.66 o                         
   8   7  12         39.61         48.82         9.85 o                         
   9   7  12        540.77        540.83        19.57 o                         
  10   7  12        744.57        711.01        22.43 o                         
  11   7  12       2932.62       2958.78        59.70 o                         
  12   7  12        145.93        166.10        11.50 o                         
  13   7  12        288.44        277.29        16.56 o                         
  14   7  12         79.02         75.76        12.23 o                         
  15   7  12       1646.78       1553.17        36.36 o                         
  16   7  12        276.36        271.09        15.90 o                         
  17   7  12       1009.46        929.84        25.89 o                         
  18   7  12        739.69        783.61        24.61 o                         
  19   7  12        387.11        448.94        18.23 o                         
  20   7  12        108.87         84.11        10.41 o                         
  21   7  12        590.39        543.14        17.53 o                         
  22   7  12          0.86         -9.67         9.67 o                         
  23   7  12        179.50        275.82        17.25 o                         
   0   8  12        644.99        715.69        43.13 o                         
   1   8  12        278.03        273.41        18.24 o                         
   2   8  12        662.16        658.03        28.14 o                         
   3   8  12        220.74        207.29        15.91 o                         
   4   8  12          9.81         21.83        10.17 o                         
   5   8  12          3.42         12.94         8.97 o                         
   6   8  12         15.43         32.90         9.48 o                         
   7   8  12       1353.69       1342.39        31.57 o                         
   8   8  12        684.73        598.19        20.45 o                         
   9   8  12       1645.29       1476.60        34.41 o                         
  10   8  12         34.54         74.03        12.61 o                         
  11   8  12         22.18         21.12        10.13 o                         
  12   8  12        467.65        570.73        22.99 o                         
  13   8  12         46.08         66.55        12.52 o                         
  14   8  12        197.93        199.18        15.93 o                         
  15   8  12         17.52         13.33         8.96 o                         
  16   8  12        768.20        807.24        25.96 o                         
  17   8  12       1023.57       1057.96        28.11 o                         
  18   8  12        407.50        451.18        16.30 o                         
  19   8  12        184.20        179.07        28.77 o                         
   1   9  12        241.64        236.41        14.88 o                         
   2   9  12        820.06        813.72        31.77 o                         
   3   9  12          5.82         16.22         8.19 o                         
   4   9  12          2.47         15.86         8.49 o                         
   5   9  12          0.75          8.38         7.13 o                         
   6   9  12          9.53         16.30         7.49 o                         
   7   9  12         91.53         85.10         9.54 o                         
   8   9  12        251.75        265.76        13.49 o                         
   9   9  12          0.33          5.06         6.99 o                         
  10   9  12         79.30        113.26        13.80 o                         
  11   9  12        674.41        606.11        20.42 o                         
  12   9  12        106.10        130.27        16.13 o                         
  13   9  12         37.74          4.89        16.49 o                         
  14   9  12        224.93        162.51        23.07 o                         
   1   1  13        462.53        699.45        35.31 o                         
   2   1  13      20496.03      22023.09       147.93 o                         
   3   1  13        315.63        332.70        17.88 o                         
   4   1  13       1923.60       2201.31        44.15 o                         
   5   1  13          9.19         27.37         8.76 o                         
   6   1  13       2197.56       2575.79        44.24 o                         
   7   1  13       8470.73       8703.40       151.37 o                         
   8   1  13       5310.14       6032.92        91.39 o                         
   9   1  13       2982.96       3707.45        55.84 o                         
  10   1  13       1680.17       1896.58        44.72 o                         
  11   1  13        141.33        222.76        17.32 o                         
  12   1  13          2.32          5.83         9.33 o                         
  13   1  13       1113.99       1198.81        36.71 o                         
  14   1  13       3679.21       4058.52        69.13 o                         
  15   1  13       3414.69       3302.29        77.52 o                         
  16   1  13        574.15        623.10        42.05 o                         
  17   1  13       2995.31       2714.93        95.93 o                         
  18   1  13       1497.14       1302.36        44.76 o                         
  19   1  13        612.37        578.74        22.34 o                         
  20   1  13        300.29        253.11        15.88 o                         
  21   1  13        266.93        246.02        16.00 o                         
  22   1  13       1448.70       1339.56        35.16 o                         
  23   1  13       1886.09       1787.55        38.16 o                         
  24   1  13        138.50        174.27        17.52 o                         
  25   1  13         54.42         26.05        10.54 o                         
  26   1  13       1697.34       1622.68        37.76 o                         
  27   1  13        560.74        586.96        20.77 o                         
  28   1  13         43.76         24.10        10.92 o                         
  29   1  13         88.89         65.46        11.09 o                         
  30   1  13         12.87          0.68        10.78 o                         
  31   1  13        174.81        167.94        11.93 o                         
  32   1  13        553.06        607.08        24.49 o                         
   0   2  13       7629.60       7604.83       152.84 o                         
   1   2  13        774.98        906.00        56.39 o                         
   2   2  13       3530.63       4454.01        79.15 o                         
   3   2  13       2767.79       3101.29        49.47 o                         
   4   2  13         72.39        175.94        14.52 o                         
   5   2  13       3458.24       3960.94        65.69 o                         
   6   2  13       1201.71       1050.71        30.74 o                         
   7   2  13        497.63        540.98        23.87 o                         
   8   2  13       4784.02       4701.35        84.75 o                         
   9   2  13        622.25        589.76        28.27 o                         
  10   2  13       2587.13       2924.60        60.54 o                         
  11   2  13        474.01        438.85        27.17 o                         
  12   2  13        492.63        326.02        22.95 o                         
  13   2  13        100.81        106.03        15.23 o                         
  14   2  13         34.87          5.51        14.90 o                         
  15   2  13       2383.04       2423.90        75.39 o                         
  16   2  13       2063.73       2162.75        78.25 o                         
  17   2  13       2367.02       2343.43        50.56 o                         
  18   2  13       1527.18       1648.90        38.59 o                         
  19   2  13       1178.87       1127.05        28.33 o                         
  20   2  13        582.24        549.74        20.51 o                         
  21   2  13        149.60        147.34        13.26 o                         
  22   2  13       1372.75       1287.63        31.20 o                         
  23   2  13          5.79         -2.13         9.95 o                         
  24   2  13         54.60         44.85         9.71 o                         
  25   2  13        419.21        345.34        18.83 o                         
  26   2  13          3.97          0.14         9.97 o                         
  27   2  13       2005.62       1945.34        39.46 o                         
  28   2  13        404.31        420.31        22.22 o                         
  29   2  13          7.88         15.30         9.88 o                         
  30   2  13        179.60        221.87        13.07 o                         
  31   2  13        524.56        667.15        18.71 o                         
  32   2  13        750.07        907.32        55.67 o                         
   1   3  13        141.91        158.94        18.10 o                         
   2   3  13      32069.32      33273.84       462.38 o                         
   3   3  13       1368.09       1604.61        43.60 o                         
   4   3  13       9538.46       8241.52       118.24 o                         
   5   3  13      15728.50      16715.75       233.78 o                         
   6   3  13          8.59         33.38        13.17 o                         
   7   3  13        293.51        307.69        22.11 o                         
   8   3  13        149.64        169.60        19.06 o                         
   9   3  13        561.87        607.38        34.92 o                         
  10   3  13        451.98        377.87        34.92 o                         
  11   3  13       2995.53       3353.12        87.45 o                         
  12   3  13       9282.58       9218.04       149.18 o                         
  13   3  13         63.25         45.76        17.85 o                         
  14   3  13        856.46        762.58        51.98 o                         
  15   3  13       1385.85       1360.17        71.89 o                         
  16   3  13       1445.85       1424.46        33.56 o                         
  17   3  13       1994.74       1929.33        36.48 o                         
  18   3  13        110.57         90.18         9.77 o                         
  19   3  13       3886.45       3716.99        54.10 o                         
  20   3  13        681.42        692.02        35.11 o                         
  21   3  13       3407.26       3428.40        69.36 o                         
  22   3  13       4751.61       4673.08       124.14 o                         
  23   3  13       1470.94       1385.88        36.32 o                         
  24   3  13        143.41        156.97        20.71 o                         
  25   3  13         25.40         36.74        10.37 o                         
  26   3  13       1552.27       1505.05        37.09 o                         
  27   3  13         62.48         53.18         9.33 o                         
  28   3  13        183.17        263.67        17.17 o                         
  29   3  13        115.60        152.77        14.73 o                         
  30   3  13        613.53        693.42        22.06 o                         
  31   3  13         49.93         45.78         9.35 o                         
   0   4  13       1810.69       1713.75        71.01 o                         
   1   4  13       2193.09       2707.15        61.43 o                         
   2   4  13       1379.25       1127.02        41.56 o                         
   3   4  13       9336.10       8893.66       116.02 o                         
   4   4  13        232.43        174.39        18.25 o                         
   5   4  13        148.21        136.51        16.09 o                         
   6   4  13        752.99        727.04        38.53 o                         
   7   4  13       2171.78       2227.48        74.66 o                         
   8   4  13       1586.89       1546.83        71.99 o                         
   9   4  13        686.90        686.00        48.62 o                         
  10   4  13        444.62        402.46        42.46 o                         
  11   4  13        916.83        890.63        63.65 o                         
  12   4  13       2430.01       2402.50       117.34 o                         
  13   4  13        937.30        937.75        25.29 o                         
  14   4  13         84.10        109.55         9.91 o                         
  15   4  13         74.67        101.50        10.80 o                         
  16   4  13          5.35         16.99         7.58 o                         
  17   4  13        733.41        643.46        21.27 o                         
  18   4  13        229.50        231.37        14.24 o                         
  19   4  13        132.50         73.96        11.05 o                         
  20   4  13       1463.71       1355.07        33.36 o                         
  21   4  13         62.99         31.11        10.07 o                         
  22   4  13        385.18        381.60        20.50 o                         
  23   4  13       1113.33       1026.06        28.39 o                         
  24   4  13          8.31          6.11         9.43 o                         
  25   4  13       1309.53       1398.76        31.19 o                         
  26   4  13        113.85        135.13        13.36 o                         
  27   4  13         32.64         40.07         8.71 o                         
  28   4  13          8.74         15.05        10.17 o                         
  29   4  13         30.30         13.65        15.95 o                         
   1   5  13       1192.78       1160.81        54.82 o                         
   2   5  13       1538.14       1734.17        67.02 o                         
   3   5  13          1.38         -1.13        15.42 o                         
   4   5  13       1033.92       1030.34        52.24 o                         
   5   5  13         13.80         12.28        19.17 o                         
   6   5  13        174.71        194.13        29.95 o                         
   7   5  13        527.05        532.69        45.99 o                         
   8   5  13        949.48        882.45        31.81 o                         
   9   5  13        110.75        141.99        10.42 o                         
  10   5  13        102.21        101.81        11.85 o                         
  11   5  13        836.25        798.18        23.51 o                         
  12   5  13        312.71        295.48        16.14 o                         
  13   5  13       1422.04       1528.15        30.91 o                         
  14   5  13          6.82          6.27         7.57 o                         
  15   5  13        352.46        316.16        16.33 o                         
  16   5  13       1816.32       1736.90        35.39 o                         
  17   5  13        110.68         80.83         9.79 o                         
  18   5  13       1239.12       1191.61        28.14 o                         
  19   5  13         84.35         65.67         9.40 o                         
  20   5  13         78.17         70.53         9.47 o                         
  21   5  13         63.77         57.21        10.86 o                         
  22   5  13        469.52        372.73        17.82 o                         
  23   5  13        492.51        503.17        19.05 o                         
  24   5  13       1308.98       1346.20        31.33 o                         
  25   5  13        483.93        452.37        22.26 o                         
  26   5  13         48.51         44.35         9.48 o                         
  27   5  13         28.48         29.23         9.26 o                         
  28   5  13          2.83        -23.66        28.35 o                         
   0   6  13        386.01        391.24        23.37 o                         
   1   6  13        279.20        329.05        14.43 o                         
   2   6  13          0.79         -2.19         6.54 o                         
   3   6  13        366.82        287.16        13.62 o                         
   4   6  13        349.44        382.64        17.66 o                         
   5   6  13        245.64        239.34        14.35 o                         
   6   6  13         13.27         15.55         7.09 o                         
   7   6  13        692.04        688.25        21.90 o                         
   8   6  13        790.86        816.56        22.00 o                         
   9   6  13        611.82        558.08        20.68 o                         
  10   6  13        692.64        703.91        23.66 o                         
  11   6  13        749.44        755.36        23.85 o                         
  12   6  13        981.39        966.28        25.56 o                         
  13   6  13        978.33       1002.31        27.43 o                         
  14   6  13          4.76         15.71         8.98 o                         
  15   6  13         21.42         40.12         9.26 o                         
  16   6  13         90.15         56.20         9.91 o                         
  17   6  13          8.16          0.51         8.70 o                         
  18   6  13        497.72        466.11        17.88 o                         
  19   6  13         39.95         35.59         8.83 o                         
  20   6  13       1807.54       1739.29        34.47 o                         
  21   6  13        355.52        344.77        16.38 o                         
  22   6  13          6.04          9.22        10.21 o                         
  23   6  13        362.21        446.72        18.53 o                         
  24   6  13         30.19         26.50         8.85 o                         
  25   6  13         40.24         40.75        11.71 o                         
  26   6  13        219.78        256.71        29.08 o                         
   1   7  13        401.50        407.29        17.14 o                         
   2   7  13         14.83         18.03         8.59 o                         
   3   7  13        439.09        459.84        21.34 o                         
   4   7  13        199.71        215.81        16.91 o                         
   5   7  13        369.64        370.68        21.14 o                         
   6   7  13         19.98         36.43         9.54 o                         
   7   7  13       1658.42       1575.32        45.31 o                         
   8   7  13        121.36         99.86        11.01 o                         
   9   7  13        181.67        210.70        14.53 o                         
  10   7  13       1497.84       1518.89        31.74 o                         
  11   7  13         91.40         95.85        10.78 o                         
  12   7  13        189.89        158.19        11.22 o                         
  13   7  13        687.38        638.56        23.16 o                         
  14   7  13        631.24        595.80        22.27 o                         
  15   7  13        398.51        368.02        17.19 o                         
  16   7  13       1260.06       1147.33        28.95 o                         
  17   7  13         69.86         86.01        11.51 o                         
  18   7  13         96.01         89.29        10.42 o                         
  19   7  13        189.20        206.86        13.68 o                         
  20   7  13          1.53         -8.70         8.70 o                         
  21   7  13         25.77         28.79         9.29 o                         
  22   7  13        295.26        285.96        16.25 o                         
  23   7  13         80.72        154.53        15.04 o                         
   0   8  13        220.38        195.17        20.37 o                         
   1   8  13        369.97        340.01        19.36 o                         
   2   8  13         46.53         55.65        10.93 o                         
   3   8  13         58.58         32.27        10.05 o                         
   4   8  13        458.46        427.15        19.90 o                         
   5   8  13         17.72         20.85         9.30 o                         
   6   8  13        107.43         84.90        10.94 o                         
   7   8  13        535.36        442.16        19.08 o                         
   8   8  13         11.17         22.51         8.63 o                         
   9   8  13        533.28        618.84        21.45 o                         
  10   8  13        734.73        636.16        24.58 o                         
  11   8  13        317.83        351.29        18.78 o                         
  12   8  13       1457.48       1350.72        33.33 o                         
  13   8  13        584.63        613.11        25.00 o                         
  14   8  13        119.00        112.88        12.12 o                         
  15   8  13        105.52         85.82        10.73 o                         
  16   8  13        106.75         78.18        10.95 o                         
  17   8  13          2.90         -2.14         8.66 o                         
  18   8  13        144.42        170.53        23.00 o                         
  19   8  13        187.55        128.87        21.38 o                         
   1   9  13         89.69         73.04        10.50 o                         
   2   9  13         33.28         28.13         8.69 o                         
   3   9  13        115.48        108.53        11.08 o                         
   4   9  13        853.00        906.16        25.60 o                         
   5   9  13         52.09         52.80         9.05 o                         
   6   9  13        511.83        527.32        18.23 o                         
   7   9  13         24.08         39.50         7.90 o                         
   8   9  13        133.26        173.80        11.82 o                         
   9   9  13         37.47         52.86         9.54 o                         
  10   9  13        414.00        457.08        22.14 o                         
  11   9  13        129.10        166.65        14.51 o                         
  12   9  13          1.35          6.18         8.25 o                         
  13   9  13         11.31         10.84         9.44 o                         
   0   0  14      14334.06      15498.69       250.88 o                         
   1   0  14        665.60        786.59        37.25 o                         
   2   0  14      34684.31      37812.81       342.05 o                         
   3   0  14      18964.15      20901.68       476.07 o                         
   4   0  14       3669.30       4119.79       119.19 o                         
   5   0  14       2818.08       3128.69        92.61 o                         
   6   0  14       2028.04       1777.00        62.60 o                         
   7   0  14       7309.44       8603.80       111.43 o                         
   8   0  14      24785.32      27378.51       235.82 o                         
   9   0  14       9941.51      11292.99       177.47 o                         
  10   0  14       7231.07       7911.51       138.67 o                         
  11   0  14       1721.31       2743.40        94.22 o                         
  12   0  14       2544.44       2999.16       100.53 o                         
  13   0  14       1439.28       1567.49        68.90 o                         
  14   0  14       3626.31       3196.16       113.14 o                         
  15   0  14        222.79        303.17        37.81 o                         
  16   0  14       1037.50        923.64        64.85 o                         
  17   0  14        336.71        341.94        47.63 o                         
  18   0  14        826.38        767.16        47.39 o                         
  19   0  14       4872.36       4702.40        87.33 o                         
  20   0  14        104.46         56.36        12.72 o                         
  21   0  14        460.32        393.94        39.61 o                         
  22   0  14          0.05        -14.10        14.10 o                         
  23   0  14       1104.29       1094.98        43.98 o                         
  24   0  14       3544.50       3855.35       107.75 o                         
  25   0  14       3989.47       3421.60        79.42 o                         
  26   0  14       1270.51       1143.71        39.68 o                         
  27   0  14        959.75        980.70        35.90 o                         
  28   0  14         17.16         10.00        13.51 o                         
  29   0  14        157.09        149.98        25.70 o                         
  30   0  14        294.97        284.98        20.96 o                         
  31   0  14         66.44        111.51        19.47 o                         
  32   0  14        637.75        764.40        37.70 o                         
   1   1  14        193.58        183.40        17.62 o                         
   2   1  14        208.55        272.10        21.98 o                         
   3   1  14        357.83        325.01        21.48 o                         
   4   1  14       1314.34       1507.09        45.33 o                         
   5   1  14         63.86         72.36        16.65 o                         
   6   1  14       3959.64       4608.35        73.05 o                         
   7   1  14      10562.30      11312.73       142.12 o                         
   8   1  14         91.91        203.61        16.91 o                         
   9   1  14       6947.57       7132.34        99.40 o                         
  10   1  14       3895.15       3776.53        71.66 o                         
  11   1  14        233.46        230.94        19.52 o                         
  12   1  14       3442.98       3469.52        72.09 o                         
  13   1  14        251.37        248.04        20.11 o                         
  14   1  14        245.53        179.91        19.87 o                         
  15   1  14        743.37        763.46        42.95 o                         
  16   1  14          6.19         29.71        15.85 o                         
  17   1  14       2211.83       2089.66        86.20 o                         
  18   1  14       3990.49       3453.59        55.68 o                         
  19   1  14       3238.97       3012.68        57.70 o                         
  20   1  14        470.01        326.41        17.46 o                         
  21   1  14        360.63        352.63        18.54 o                         
  22   1  14          3.29         10.73         9.53 o                         
  23   1  14       5340.49       5072.88        96.61 o                         
  24   1  14          6.73         44.54        28.68 o                         
  25   1  14        121.75        106.55        13.58 o                         
  26   1  14        997.33        955.66        29.19 o                         
  27   1  14       1309.07       1183.99        30.03 o                         
  28   1  14        130.66        156.19        13.61 o                         
  29   1  14          9.31          9.68         9.25 o                         
  30   1  14        936.15        954.88        26.33 o                         
  31   1  14         88.45        118.47        11.11 o                         
  32   1  14          5.45         39.20         8.93 o                         
   0   2  14          9.74         42.92        23.96 o                         
   1   2  14      10862.82      10671.56       158.71 o                         
   2   2  14         56.22         65.20        17.13 o                         
   3   2  14       9551.32      10215.88       160.24 o                         
   4   2  14      15088.21      16739.47       216.46 o                         
   5   2  14        381.15        471.56        23.47 o                         
   6   2  14        191.84        170.57        16.74 o                         
   7   2  14       8164.59       7697.62       130.54 o                         
   8   2  14       1836.70       2212.81        60.87 o                         
   9   2  14       8339.52       7877.94       110.86 o                         
  10   2  14      13036.52      13530.66       193.16 o                         
  11   2  14       1556.86       1620.92        62.44 o                         
  12   2  14        111.45         85.88        16.04 o                         
  13   2  14       4075.84       3768.16        90.21 o                         
  14   2  14       1050.45       1070.78        52.91 o                         
  15   2  14        101.43         90.33        16.78 o                         
  16   2  14         89.70         92.71        23.53 o                         
  17   2  14       3631.25       3359.49        51.60 o                         
  18   2  14       1578.52       1455.80        33.29 o                         
  19   2  14         78.72         47.91         9.21 o                         
  20   2  14       1541.44       1480.44        32.54 o                         
  21   2  14          4.36         -9.81         9.81 o                         
  22   2  14         22.66          7.97        10.10 o                         
  23   2  14        353.53        340.98        19.07 o                         
  24   2  14        116.86        126.79        12.66 o                         
  25   2  14        133.64        104.11        13.28 o                         
  26   2  14        290.46        269.19        18.18 o                         
  27   2  14        903.06        998.07        28.65 o                         
  28   2  14        178.54        153.70        13.47 o                         
  29   2  14       1317.41       1207.62        35.85 o                         
  30   2  14        169.53        176.44        13.90 o                         
  31   2  14         86.28        139.48        10.35 o                         
   1   3  14        325.81        295.06        20.80 o                         
   2   3  14        161.12        364.63        25.38 o                         
   3   3  14        401.93        560.68        27.15 o                         
   4   3  14        131.75        129.78        13.82 o                         
   5   3  14        336.13        440.72        25.81 o                         
   6   3  14       7676.60       7987.54       118.64 o                         
   7   3  14        157.40        174.29        19.14 o                         
   8   3  14        809.32        825.32        43.98 o                         
   9   3  14        491.75        482.54        33.84 o                         
  10   3  14       1357.00       1317.40        66.18 o                         
  11   3  14       1910.25       1710.34        84.06 o                         
  12   3  14       4786.67       4696.54       118.08 o                         
  13   3  14        434.52        382.07        37.87 o                         
  14   3  14         65.74         39.57        17.90 o                         
  15   3  14         21.89         25.73        10.52 o                         
  16   3  14        164.19        185.22        13.43 o                         
  17   3  14        684.67        642.21        23.13 o                         
  18   3  14       1100.59       1100.57        28.35 o                         
  19   3  14        240.26        297.17        16.68 o                         
  20   3  14         71.75         85.13        15.92 o                         
  21   3  14        473.10        483.86        20.93 o                         
  22   3  14          7.47          8.31        13.06 o                         
  23   3  14        472.48        457.58        22.28 o                         
  24   3  14       1032.05       1037.81        33.19 o                         
  25   3  14        255.09        287.21        22.76 o                         
  26   3  14         56.20         48.30        12.44 o                         
  27   3  14        471.72        344.80        18.95 o                         
  28   3  14        315.28        278.39        15.71 o                         
  29   3  14        300.52        358.67        19.99 o                         
  30   3  14        298.85        351.40        16.01 o                         
   0   4  14        553.31        595.08        43.97 o                         
   1   4  14       1560.82       1693.88        52.00 o                         
   2   4  14       3424.42       3087.40        69.79 o                         
   3   4  14       2095.44       2153.60        60.99 o                         
   4   4  14        259.16        326.00        24.15 o                         
   5   4  14        671.86        735.17        37.32 o                         
   6   4  14       1009.65       1014.22        46.67 o                         
   7   4  14        740.71        779.36        45.41 o                         
   8   4  14        444.78        374.69        36.52 o                         
   9   4  14       2933.71       2886.10       110.77 o                         
  10   4  14        155.53        131.29        28.34 o                         
  11   4  14       3616.10       3402.70       140.48 o                         
  12   4  14       3048.52       2912.63        53.04 o                         
  13   4  14       1252.37       1274.91        25.40 o                         
  14   4  14      10119.93       9542.00       145.64 o                         
  15   4  14        895.12        948.90        26.42 o                         
  16   4  14       1176.47       1110.22        27.17 o                         
  17   4  14         45.15         41.23         9.89 o                         
  18   4  14        668.03        679.11        22.96 o                         
  19   4  14       1143.97       1163.00        29.56 o                         
  20   4  14        503.64        476.92        20.84 o                         
  21   4  14        317.92        271.81        17.43 o                         
  22   4  14        293.72        247.73        15.56 o                         
  23   4  14         28.38         17.39         9.68 o                         
  24   4  14         10.37         -1.38        10.32 o                         
  25   4  14        243.93        264.27        15.27 o                         
  26   4  14        506.02        497.03        18.50 o                         
  27   4  14         10.48          9.98         7.63 o                         
  28   4  14         11.31         24.53         8.79 o                         
  29   4  14        635.90        685.98        30.47 o                         
   1   5  14        160.83        160.40        24.01 o                         
   2   5  14          2.38         41.69        20.87 o                         
   3   5  14       2110.18       2072.08        73.89 o                         
   4   5  14       1432.32       1351.84        64.27 o                         
   5   5  14       1603.41       1548.81        79.88 o                         
   6   5  14         21.97          6.02        17.58 o                         
   7   5  14        141.24        190.85        14.81 o                         
   8   5  14         32.16         38.80         8.21 o                         
   9   5  14       1525.02       1368.35        30.08 o                         
  10   5  14        125.71        120.89        10.89 o                         
  11   5  14        267.08        209.53        13.78 o                         
  12   5  14        358.61        310.17        15.58 o                         
  13   5  14          3.66         12.17         8.20 o                         
  14   5  14        107.91         82.35         9.64 o                         
  15   5  14       1851.87       1726.62        37.46 o                         
  16   5  14       1172.01       1066.61        28.20 o                         
  17   5  14         42.58         33.44         9.82 o                         
  18   5  14       1107.23       1122.08        30.57 o                         
  19   5  14        222.82        235.34        14.21 o                         
  20   5  14        122.01        120.32        12.80 o                         
  21   5  14       1108.41       1113.40        30.63 o                         
  22   5  14         23.60         26.14         9.81 o                         
  23   5  14        219.62        197.75        13.67 o                         
  24   5  14        209.63        176.78        13.17 o                         
  25   5  14        123.22        146.79        11.69 o                         
  26   5  14          5.29         -0.67         7.79 o                         
  27   5  14         75.47         65.22         9.62 o                         
   0   6  14        544.44        466.95        25.66 o                         
   1   6  14         97.71         91.42         9.64 o                         
   2   6  14        349.19        356.27        16.04 o                         
   3   6  14        382.62        393.52        15.80 o                         
   4   6  14        392.98        351.20        16.13 o                         
   5   6  14       1531.00       1384.12        32.28 o                         
   6   6  14        302.75        338.39        19.09 o                         
   7   6  14          1.70         -7.31         8.61 o                         
   8   6  14       2134.97       1873.75        41.15 o                         
   9   6  14       1539.84       1489.09        34.72 o                         
  10   6  14        121.31        119.88        11.85 o                         
  11   6  14        171.47        177.74        13.18 o                         
  12   6  14         54.20         83.62        10.47 o                         
  13   6  14        989.57        907.08        27.55 o                         
  14   6  14       1372.61       1271.87        30.36 o                         
  15   6  14         68.75         49.96         9.51 o                         
  16   6  14        783.54        785.73        24.27 o                         
  17   6  14         45.80         26.71         9.05 o                         
  18   6  14        266.61        228.78        13.22 o                         
  19   6  14          2.40         -3.49         8.61 o                         
  20   6  14       3094.59       3204.88        45.60 o                         
  21   6  14         38.95         38.21         9.04 o                         
  22   6  14        470.40        478.48        23.63 o                         
  23   6  14        273.50        263.81        28.01 o                         
  24   6  14          2.04          2.53         8.03 o                         
  25   6  14          0.73         -7.60        10.47 o                         
   1   7  14        673.32        655.32        21.84 o                         
   2   7  14         45.29         30.20         7.90 o                         
   3   7  14        477.77        495.47        20.55 o                         
   4   7  14       1893.67       1711.43        41.44 o                         
   5   7  14          2.73         14.67        10.34 o                         
   6   7  14          2.58          8.94         9.71 o                         
   7   7  14          1.77         24.63         9.32 o                         
   8   7  14         19.70         24.05         8.70 o                         
   9   7  14        242.55        243.37        14.99 o                         
  10   7  14         99.80        123.04        10.94 o                         
  11   7  14        892.41        727.10        22.09 o                         
  12   7  14        290.36        327.78        14.72 o                         
  13   7  14         75.36         73.95        10.71 o                         
  14   7  14        397.05        374.91        17.87 o                         
  15   7  14         89.17         97.36        10.60 o                         
  16   7  14         32.68         57.25         9.97 o                         
  17   7  14       1744.67       1660.59        32.84 o                         
  18   7  14        234.51        186.93        13.02 o                         
  19   7  14        864.97        855.65        23.39 o                         
  20   7  14          3.71          3.37         9.62 o                         
  21   7  14        217.63        270.09        14.37 o                         
  22   7  14         22.98          9.66        14.75 o                         
   0   8  14         19.94         35.97        12.79 o                         
   1   8  14         38.72         28.40         9.66 o                         
   2   8  14         34.80         23.45        10.08 o                         
   3   8  14         17.96         10.16        10.06 o                         
   4   8  14        190.75        210.18        15.62 o                         
   5   8  14        524.34        483.29        19.55 o                         
   6   8  14        557.32        506.81        20.16 o                         
   7   8  14        783.55        758.94        23.47 o                         
   8   8  14        282.78        310.88        15.28 o                         
   9   8  14        380.24        378.79        17.40 o                         
  10   8  14         17.79         17.68         8.83 o                         
  11   8  14        134.26        121.78        12.60 o                         
  12   8  14         49.90         69.41        10.65 o                         
  13   8  14        101.78        109.31        13.16 o                         
  14   8  14       1042.54       1075.37        28.26 o                         
  15   8  14        177.97        185.33        14.91 o                         
  16   8  14         78.09         70.93        10.62 o                         
  17   8  14        271.28        277.04        15.89 o                         
  18   8  14         32.24         31.18        19.54 o                         
   1   9  14        278.49        308.03        15.99 o                         
   2   9  14        158.99        121.53        11.48 o                         
   3   9  14        109.97        118.99        11.15 o                         
   4   9  14        195.60        218.51        13.11 o                         
   5   9  14        992.91       1070.85        24.85 o                         
   6   9  14        427.68        443.41        16.50 o                         
   7   9  14        363.52        376.93        16.06 o                         
   8   9  14        590.23        589.60        23.07 o                         
   9   9  14          3.46          2.99         7.72 o                         
  10   9  14         12.48         24.00         7.98 o                         
  11   9  14         25.38         43.17         9.46 o                         
  12   9  14         49.97         33.02         8.38 o                         
   1   1  15       3738.03       4207.16        71.80 o                         
   2   1  15       1581.21       1688.02        46.41 o                         
   3   1  15        199.55        163.50        18.06 o                         
   4   1  15      14680.43      15874.94       229.67 o                         
   5   1  15       3935.09       3730.22        75.93 o                         
   6   1  15      11392.97      12363.10       166.77 o                         
   7   1  15       2020.27       2045.80        54.45 o                         
   8   1  15      22970.71      24895.23       283.06 o                         
   9   1  15      14722.38      16182.78       206.50 o                         
  10   1  15         15.06         38.00        11.96 o                         
  11   1  15         25.67         35.89        12.92 o                         
  12   1  15         16.28         23.42        12.80 o                         
  13   1  15       1406.92       1373.74        50.94 o                         
  14   1  15        941.84        928.41        43.96 o                         
  15   1  15        958.17       1003.45        46.70 o                         
  16   1  15       3620.73       3394.78       109.36 o                         
  17   1  15       1727.42       1515.96        42.07 o                         
  18   1  15         66.71         38.10         9.43 o                         
  19   1  15        287.09        249.84        16.90 o                         
  20   1  15        876.95        764.41        27.72 o                         
  21   1  15        142.49         71.37        10.84 o                         
  22   1  15        214.67        194.97        17.27 o                         
  23   1  15        180.49        183.49        15.47 o                         
  24   1  15        149.59        107.24        13.47 o                         
  25   1  15        145.30        122.04        15.17 o                         
  26   1  15        639.39        563.06        24.85 o                         
  27   1  15         18.91         16.55         9.34 o                         
  28   1  15         81.19        120.92        11.64 o                         
  29   1  15        201.93        211.93        14.76 o                         
  30   1  15         45.59         48.45         9.57 o                         
  31   1  15          0.29         -1.97         7.14 o                         
  32   1  15          0.85        -21.12        21.12 o                         
   0   2  15         71.28        -28.96        44.52 o                         
   1   2  15       7404.78       8037.45       109.28 o                         
   2   2  15       1443.30       2313.26       220.39 o                         
   3   2  15       3088.52       3509.31        65.84 o                         
   4   2  15       2312.79       2557.57        58.74 o                         
   5   2  15       6268.33       6206.45       165.00 o                         
   6   2  15        582.18        644.35        30.86 o                         
   7   2  15         19.24         22.23        16.61 o                         
   8   2  15       8199.62       8383.74       172.61 o                         
   9   2  15       4479.57       4243.64        83.88 o                         
  10   2  15       4135.24       4427.84        87.06 o                         
  11   2  15        443.66        354.37        27.85 o                         
  12   2  15         46.47         36.49        14.66 o                         
  13   2  15        141.45         59.18        20.77 o                         
  14   2  15         79.50         45.15        16.06 o                         
  15   2  15         88.26         96.59        18.36 o                         
  16   2  15       2543.44       2199.39        49.95 o                         
  17   2  15       1498.75       1446.18        32.42 o                         
  18   2  15         51.33         49.96         9.04 o                         
  19   2  15         14.68         32.11         8.70 o                         
  20   2  15       1184.78       1033.20        29.32 o                         
  21   2  15        158.92        128.82        12.80 o                         
  22   2  15         71.41         49.72        11.19 o                         
  23   2  15         60.71         83.03        13.32 o                         
  24   2  15       1007.11        977.90        35.56 o                         
  25   2  15        634.44        699.45        29.57 o                         
  26   2  15        581.84        427.67        23.61 o                         
  27   2  15          3.44          1.36        10.42 o                         
  28   2  15         89.83         93.06        16.27 o                         
  29   2  15          4.08         15.83         9.56 o                         
  30   2  15          0.43          9.03         7.97 o                         
  31   2  15         31.66         38.49         8.09 o                         
   1   3  15        106.85        227.91        18.61 o                         
   2   3  15        186.77        165.94        18.38 o                         
   3   3  15       4338.54       4132.92        73.18 o                         
   4   3  15       4553.54       4570.80        85.88 o                         
   5   3  15       3387.02       3460.35        73.33 o                         
   6   3  15       5275.94       4713.31       102.63 o                         
   7   3  15          4.08         14.89        16.32 o                         
   8   3  15         54.10        131.97        21.12 o                         
   9   3  15       1540.76       1486.20        60.76 o                         
  10   3  15         19.66          3.69        19.21 o                         
  11   3  15       3938.61       3749.72       126.57 o                         
  12   3  15         32.68         -3.20        19.86 o                         
  13   3  15       3148.10       3067.94       108.30 o                         
  14   3  15         45.45         34.79        16.09 o                         
  15   3  15       5938.89       5487.28        86.14 o                         
  16   3  15       3482.69       3281.20        62.00 o                         
  17   3  15       3233.06       2989.11        51.85 o                         
  18   3  15       1648.92       1510.11        35.17 o                         
  19   3  15       2659.02       2309.56        45.96 o                         
  20   3  15         39.86         36.00        10.57 o                         
  21   3  15       1019.52       1060.05        30.18 o                         
  22   3  15       1807.76       1750.07        43.10 o                         
  23   3  15        192.19        229.98        19.24 o                         
  24   3  15        378.80        464.83        24.90 o                         
  25   3  15        978.72        968.00        33.48 o                         
  26   3  15         63.48         55.27        11.78 o                         
  27   3  15         11.60         16.04         9.58 o                         
  28   3  15         49.94         38.12         9.43 o                         
  29   3  15        267.14        335.86        18.58 o                         
  30   3  15          4.89         -6.41         9.12 o                         
   0   4  15       1279.52       1145.05        57.68 o                         
   1   4  15         39.70         37.89        13.03 o                         
   2   4  15        511.10        562.47        31.45 o                         
   3   4  15          0.21         -6.72        14.17 o                         
   4   4  15         26.73         49.10        15.72 o                         
   5   4  15          5.82          7.73        13.70 o                         
   6   4  15       3562.91       3662.06        99.85 o                         
   7   4  15        525.20        396.38        36.94 o                         
   8   4  15        307.71        319.52        34.86 o                         
   9   4  15       4921.36       4939.68       148.43 o                         
  10   4  15        598.52        558.52        52.15 o                         
  11   4  15        449.34        406.88        25.73 o                         
  12   4  15         62.29         50.25         7.16 o                         
  13   4  15       2373.54       2268.83        42.33 o                         
  14   4  15       1567.45       1517.65        29.60 o                         
  15   4  15       1080.20        941.97        26.33 o                         
  16   4  15        243.53        229.22        13.52 o                         
  17   4  15         37.96         56.49        10.35 o                         
  18   4  15        657.40        684.09        23.24 o                         
  19   4  15         11.39         25.27         9.47 o                         
  20   4  15        103.16         99.87        11.78 o                         
  21   4  15          9.86          9.64        18.77 o                         
  22   4  15        169.54        134.20        13.91 o                         
  23   4  15         45.83         12.70        10.90 o                         
  24   4  15        102.84        100.87        12.48 o                         
  25   4  15       1061.43       1139.00        31.52 o                         
  26   4  15        470.03        548.81        19.80 o                         
  27   4  15         32.58         32.58         7.96 o                         
  28   4  15         98.91         90.00        11.20 o                         
  29   4  15        150.54        134.85        13.91 o                         
   1   5  15        202.26        240.87        27.28 o                         
   2   5  15        495.44        520.31        43.29 o                         
   3   5  15       3907.72       3577.10       104.41 o                         
   4   5  15         13.91          7.11        17.72 o                         
   5   5  15       2668.91       2658.86        60.37 o                         
   6   5  15         92.79        109.68        11.12 o                         
   7   5  15       1087.59       1052.82        27.55 o                         
   8   5  15       1275.68       1285.76        32.88 o                         
   9   5  15       2726.91       2620.30        41.48 o                         
  10   5  15        282.74        261.15        15.41 o                         
  11   5  15        273.62        225.28        14.21 o                         
  12   5  15         32.50         16.11         7.89 o                         
  13   5  15         24.13         34.70         8.28 o                         
  14   5  15       1046.27       1049.94        27.74 o                         
  15   5  15       1439.79       1411.18        34.23 o                         
  16   5  15        267.95        278.21        15.31 o                         
  17   5  15       1455.71       1507.98        35.13 o                         
  18   5  15          5.34          2.55         9.36 o                         
  19   5  15        235.73        225.99        14.02 o                         
  20   5  15        250.18        276.44        16.95 o                         
  21   5  15         13.66         28.52        10.28 o                         
  22   5  15        395.91        347.17        18.97 o                         
  23   5  15        548.99        600.21        20.06 o                         
  24   5  15          5.01          7.94         7.25 o                         
  25   5  15         17.01         23.69         8.31 o                         
  26   5  15        464.44        410.72        17.70 o                         
  27   5  15        493.32        509.24        30.75 o                         
   0   6  15        430.55        361.46        25.77 o                         
   1   6  15        549.51        475.33        19.35 o                         
   2   6  15        190.75        220.48        13.43 o                         
   3   6  15         30.60         22.61         7.60 o                         
   4   6  15          2.69          7.01         7.36 o                         
   5   6  15          5.80         14.87         7.79 o                         
   6   6  15        582.70        616.87        21.08 o                         
   7   6  15         15.98         18.31         8.03 o                         
   8   6  15       3333.06       3176.77        59.46 o                         
   9   6  15         60.78         61.78        10.77 o                         
  10   6  15        376.87        395.61        19.25 o                         
  11   6  15         89.58         88.22        11.15 o                         
  12   6  15        129.80        110.50        12.20 o                         
  13   6  15       1007.81        997.21        28.87 o                         
  14   6  15        280.29        299.35        16.20 o                         
  15   6  15          7.63          6.59         8.01 o                         
  16   6  15          1.58         -0.96         8.74 o                         
  17   6  15        602.76        600.32        20.76 o                         
  18   6  15         35.17         29.00         8.31 o                         
  19   6  15         22.47         22.10         8.57 o                         
  20   6  15        240.81        257.11        14.69 o                         
  21   6  15         14.14         10.46         7.67 o                         
  22   6  15        264.02        251.92        16.50 o                         
  23   6  15         48.00         45.44         8.85 o                         
  24   6  15          5.32          8.83        10.88 o                         
  25   6  15         34.88         40.58        10.13 o                         
   1   7  15         92.71         62.57         9.84 o                         
   2   7  15        254.91        221.48        13.70 o                         
   3   7  15          1.39          2.86         8.48 o                         
   4   7  15         92.65        105.76        13.17 o                         
   5   7  15        423.06        423.95        22.07 o                         
   6   7  15         78.36         66.03        12.06 o                         
   7   7  15       1153.61        979.41        26.55 o                         
   8   7  15       1971.34       1790.30        40.75 o                         
   9   7  15        193.37        200.39        13.81 o                         
  10   7  15         49.18         49.20         9.75 o                         
  11   7  15         50.52         59.81         9.96 o                         
  12   7  15         15.54         18.72         7.62 o                         
  13   7  15        416.15        413.40        16.51 o                         
  14   7  15        298.43        259.11        15.40 o                         
  15   7  15         10.21          4.96         8.70 o                         
  16   7  15        389.52        425.84        17.14 o                         
  17   7  15         12.20          3.44         7.49 o                         
  18   7  15         41.85         33.22         8.22 o                         
  19   7  15        108.01        122.94        10.19 o                         
  20   7  15          4.76         18.38         8.61 o                         
  21   7  15        366.27        395.10        18.00 o                         
  22   7  15         53.49         62.92        12.23 o                         
   0   8  15          5.07          6.96        13.11 o                         
   1   8  15        277.65        205.86        15.51 o                         
   2   8  15        114.18         78.01        11.34 o                         
   3   8  15          2.15          0.81        10.44 o                         
   4   8  15       1753.97       1652.54        38.36 o                         
   5   8  15         12.28          0.80         8.54 o                         
   6   8  15        401.98        373.33        17.06 o                         
   7   8  15          0.33         12.07         7.77 o                         
   8   8  15        729.16        719.37        21.25 o                         
   9   8  15       1245.42       1159.31        29.66 o                         
  10   8  15         60.81         85.79        11.23 o                         
  11   8  15         22.19         39.04         9.62 o                         
  12   8  15         56.79         49.72         8.47 o                         
  13   8  15        155.41        149.50        12.44 o                         
  14   8  15         35.17         46.04        10.25 o                         
  15   8  15        197.40        273.17        14.59 o                         
  16   8  15          4.76         -0.90        12.86 o                         
  17   8  15          2.30         -5.01         7.28 o                         
  18   8  15          0.06        -38.92        38.92 o                         
   1   9  15         59.85         37.35         8.38 o                         
   2   9  15         56.84         62.57         9.26 o                         
   3   9  15        373.34        431.63        16.53 o                         
   4   9  15       1495.52       1452.06        28.52 o                         
   5   9  15         22.86         44.41         7.67 o                         
   6   9  15         96.15         98.25        10.10 o                         
   7   9  15        234.88        320.90        15.71 o                         
   8   9  15        406.06        387.96        18.55 o                         
   9   9  15        170.60        175.07        12.96 o                         
  10   9  15         29.48         47.19         9.86 o                         
  11   9  15          0.33         19.77         8.58 o                         
  12   9  15        129.36        180.06        28.15 o                         
   0   0  16       5442.79       6324.88       150.11 o                         
   1   0  16       8185.70      10256.12       147.86 o                         
   2   0  16        240.54         99.00        18.76 o                         
   3   0  16       4381.81       4582.01       131.27 o                         
   4   0  16       3898.07       4281.75       111.20 o                         
   5   0  16       2221.92       2697.16       108.30 o                         
   6   0  16      28738.68      28249.76       468.93 o                         
   7   0  16       5346.74       6798.72       165.16 o                         
   8   0  16      14096.84      16276.99       205.05 o                         
   9   0  16       5314.92       5264.88       158.28 o                         
  10   0  16        360.35        422.29        37.70 o                         
  11   0  16       5786.61       5766.21       147.35 o                         
  12   0  16       1531.83       1451.68        74.48 o                         
  13   0  16        104.30        130.91        37.43 o                         
  14   0  16         17.15         57.25        28.47 o                         
  15   0  16       1302.33       1298.84        77.72 o                         
  16   0  16         16.77         -0.91        20.66 o                         
  17   0  16         17.38         15.69        13.50 o                         
  18   0  16       7945.69       7504.76       128.30 o                         
  19   0  16        917.32        660.87        40.31 o                         
  20   0  16       1528.49       1516.05        59.60 o                         
  21   0  16       2518.61       2097.39        71.13 o                         
  22   0  16       3675.87       3407.64       107.38 o                         
  23   0  16        277.58        282.99        28.96 o                         
  24   0  16       1599.08       1629.11        62.62 o                         
  25   0  16       2013.77       2028.27        60.62 o                         
  26   0  16          3.66         11.92        21.15 o                         
  27   0  16        522.78        454.27        33.76 o                         
  28   0  16         11.50         13.54        11.89 o                         
  29   0  16       1616.34       1407.92        38.00 o                         
  30   0  16         15.43          4.66        10.15 o                         
  31   0  16        235.46        269.62        32.73 o                         
   1   1  16       4300.48       4782.80        75.96 o                         
   2   1  16         87.11        361.01        40.21 o                         
   3   1  16       1844.91       1848.75        57.77 o                         
   4   1  16       3234.36       3131.03        69.06 o                         
   5   1  16       3455.49       4067.05        90.17 o                         
   6   1  16      14592.64      15209.26       233.51 o                         
   7   1  16        755.38        830.61        36.11 o                         
   8   1  16         72.88         87.08        13.62 o                         
   9   1  16       2271.47       2421.63        58.17 o                         
  10   1  16        253.08        197.95        17.25 o                         
  11   1  16       8940.19       9633.15       121.53 o                         
  12   1  16        354.49        356.62        27.29 o                         
  13   1  16        475.29        458.27        33.51 o                         
  14   1  16       1132.73       1169.10        49.88 o                         
  15   1  16         68.69         55.21        16.34 o                         
  16   1  16       2005.86       1899.91        83.07 o                         
  17   1  16        241.58        234.77        16.78 o                         
  18   1  16       2185.36       1887.18        42.48 o                         
  19   1  16          4.48          6.94        10.02 o                         
  20   1  16        378.47        362.53        21.91 o                         
  21   1  16       1746.30       1570.89        40.27 o                         
  22   1  16        134.26         92.97        15.75 o                         
  23   1  16          2.51         15.95        12.80 o                         
  24   1  16        360.18        330.59        22.22 o                         
  25   1  16         91.24        106.50        15.45 o                         
  26   1  16        256.25        287.45        18.91 o                         
  27   1  16         11.89          4.55         9.34 o                         
  28   1  16       1169.15       1223.16        28.02 o                         
  29   1  16        267.59        277.14        14.79 o                         
  30   1  16        721.20        877.81        23.73 o                         
  31   1  16        208.97        156.21        11.45 o                         
   0   2  16        499.41        671.98        47.35 o                         
   1   2  16       1142.39       1163.40        41.55 o                         
   2   2  16      10684.31      11273.55       135.18 o                         
   3   2  16       1692.49       2041.33        57.00 o                         
   4   2  16        847.04        978.29        42.65 o                         
   5   2  16         53.54         59.70        16.53 o                         
   6   2  16      10999.04      10453.46       196.25 o                         
   7   2  16         19.76          6.31        13.16 o                         
   8   2  16        421.14        472.93        30.59 o                         
   9   2  16       3880.59       3902.04        82.75 o                         
  10   2  16       2023.70       1889.71        62.82 o                         
  11   2  16       6411.94       5737.70       110.29 o                         
  12   2  16        232.50        148.10        18.83 o                         
  13   2  16        121.92        122.51        17.66 o                         
  14   2  16         42.68         20.34        15.81 o                         
  15   2  16        593.78        517.88        38.69 o                         
  16   2  16         23.35         31.02         9.76 o                         
  17   2  16        936.05        793.43        28.78 o                         
  18   2  16        770.39        782.53        26.81 o                         
  19   2  16        516.89        530.09        21.50 o                         
  20   2  16        596.03        500.40        21.30 o                         
  21   2  16         17.48         16.95        15.49 o                         
  22   2  16          2.02         -0.21        10.73 o                         
  23   2  16        182.04        143.97        15.26 o                         
  24   2  16        219.64        303.63        20.77 o                         
  25   2  16         87.18         91.05        14.30 o                         
  26   2  16          2.67          6.65        11.43 o                         
  27   2  16          0.08         -8.96        12.40 o                         
  28   2  16        230.20        195.27        14.22 o                         
  29   2  16        585.33        575.56        20.38 o                         
  30   2  16         54.64         43.03         8.26 o                         
  31   2  16          8.93         19.42         7.99 o                         
   1   3  16         86.01        105.20        14.02 o                         
   2   3  16       1328.40       1328.35        46.99 o                         
   3   3  16       2424.02       2336.72        60.99 o                         
   4   3  16         22.64         36.08        12.77 o                         
   5   3  16        168.98        112.02        17.17 o                         
   6   3  16       1339.92       1252.39        52.42 o                         
   7   3  16        641.51        686.90        45.48 o                         
   8   3  16         87.10         51.34        16.35 o                         
   9   3  16       1060.70        866.56        47.93 o                         
  10   3  16        153.34        113.59        19.58 o                         
  11   3  16          9.90         -2.10        18.78 o                         
  12   3  16       1361.41       1120.25        72.10 o                         
  13   3  16       1817.12       1822.97        85.26 o                         
  14   3  16        985.31        911.03        28.41 o                         
  15   3  16          0.98         18.97        10.01 o                         
  16   3  16        281.35        261.27        16.50 o                         
  17   3  16       1233.78       1265.88        34.47 o                         
  18   3  16          7.77          1.27         9.37 o                         
  19   3  16       1795.69       1766.01        40.88 o                         
  20   3  16       1143.29       1150.05        33.34 o                         
  21   3  16       2025.49       1927.17        42.36 o                         
  22   3  16       1300.64       1231.98        33.66 o                         
  23   3  16       1073.33       1133.10        42.61 o                         
  24   3  16         48.80         59.39        13.17 o                         
  25   3  16         49.73         57.94        14.80 o                         
  26   3  16        552.60        554.20        25.32 o                         
  27   3  16          7.95          0.03         9.05 o                         
  28   3  16        252.73        323.33        15.96 o                         
  29   3  16        166.46        203.00        14.86 o                         
  30   3  16         12.51          4.76         9.65 o                         
   0   4  16          3.20         27.11        15.92 o                         
   1   4  16         34.14         38.00        13.24 o                         
   2   4  16         60.83         75.97        14.03 o                         
   3   4  16       1888.00       1876.67        66.62 o                         
   4   4  16        535.92        510.12        37.01 o                         
   5   4  16       1229.45       1146.32        53.82 o                         
   6   4  16       2209.06       2176.27        74.05 o                         
   7   4  16         10.87         11.36        15.15 o                         
   8   4  16         48.36         40.13        19.79 o                         
   9   4  16        337.36        297.43        36.40 o                         
  10   4  16       1156.85       1010.14        43.75 o                         
  11   4  16        166.91        172.36        16.38 o                         
  12   4  16       1220.19       1152.34        26.70 o                         
  13   4  16       1230.85       1182.77        27.45 o                         
  14   4  16       1662.82       1692.64        36.83 o                         
  15   4  16          4.08         11.55         8.58 o                         
  16   4  16       4947.40       4618.64        58.62 o                         
  17   4  16          2.11         24.17         9.32 o                         
  18   4  16        295.31        352.76        18.63 o                         
  19   4  16       1980.65       2005.68        40.52 o                         
  20   4  16        315.55        369.79        23.06 o                         
  21   4  16        542.88        554.62        22.79 o                         
  22   4  16         64.75         53.90        11.24 o                         
  23   4  16         13.65         23.69         9.05 o                         
  24   4  16       1033.19       1156.58        28.01 o                         
  25   4  16         47.81         75.24        10.44 o                         
  26   4  16        135.59        154.56        11.58 o                         
  27   4  16         23.63         10.66         8.45 o                         
  28   4  16        112.42        139.33        12.14 o                         
   1   5  16         47.42         61.50        14.71 o                         
   2   5  16       6337.13       5803.25        84.84 o                         
   3   5  16        656.78        596.62        27.13 o                         
   4   5  16          5.74         37.71        10.10 o                         
   5   5  16        170.88        220.01        15.55 o                         
   6   5  16       3402.61       3042.17        49.76 o                         
   7   5  16          4.00         30.10         8.41 o                         
   8   5  16       2693.97       2831.03        57.17 o                         
   9   5  16         93.49        113.17        11.48 o                         
  10   5  16        211.65        174.77        13.40 o                         
  11   5  16        743.74        699.88        21.90 o                         
  12   5  16        568.59        655.78        22.39 o                         
  13   5  16       1013.48       1042.42        34.73 o                         
  14   5  16       2045.81       1986.38        41.38 o                         
  15   5  16         12.70         14.66         8.29 o                         
  16   5  16       1039.48        984.58        27.10 o                         
  17   5  16       1264.78       1166.10        31.09 o                         
  18   5  16        742.91        700.96        24.30 o                         
  19   5  16        316.28        342.12        16.70 o                         
  20   5  16         45.72         67.49        12.95 o                         
  21   5  16         32.28         22.16        10.11 o                         
  22   5  16         12.77         23.24         8.97 o                         
  23   5  16         65.82         76.12        10.55 o                         
  24   5  16        101.96         74.09         8.87 o                         
  25   5  16        107.72        118.94        10.79 o                         
  26   5  16         47.37         55.66         8.89 o                         
  27   5  16         98.03        115.75        22.93 o                         
   0   6  16        931.62        884.49        39.90 o                         
   1   6  16         25.32         19.32         8.02 o                         
   2   6  16       1050.01        982.62        27.57 o                         
   3   6  16        186.47        180.15        13.51 o                         
   4   6  16        762.34        675.62        23.34 o                         
   5   6  16       3475.31       3208.18        52.46 o                         
   6   6  16        208.72        205.91        14.30 o                         
   7   6  16        486.22        506.73        20.85 o                         
   8   6  16        698.90        596.32        21.31 o                         
   9   6  16       2464.55       2347.28        43.33 o                         
  10   6  16        506.75        504.56        21.36 o                         
  11   6  16       4491.62       4555.35        65.10 o                         
  12   6  16       5585.25       5266.64        81.65 o                         
  13   6  16         12.54         20.80         9.09 o                         
  14   6  16        263.83        282.14        16.24 o                         
  15   6  16        106.02         88.11        10.00 o                         
  16   6  16        194.37        167.17        12.44 o                         
  17   6  16        324.09        282.35        14.88 o                         
  18   6  16       1046.96        997.56        24.17 o                         
  19   6  16        235.63        258.23        14.35 o                         
  20   6  16          3.40          2.29         8.11 o                         
  21   6  16         20.06         22.96         8.67 o                         
  22   6  16          0.63         -0.28         8.14 o                         
  23   6  16         31.47         36.23         7.86 o                         
  24   6  16        327.48        408.90        18.53 o                         
   1   7  16        119.19         65.94         9.62 o                         
   2   7  16       1329.32       1316.82        30.24 o                         
   3   7  16        492.94        480.02        19.21 o                         
   4   7  16          7.85         28.53        10.52 o                         
   5   7  16        820.73        754.54        28.35 o                         
   6   7  16       2011.09       1908.01        41.04 o                         
   7   7  16        661.79        679.03        23.79 o                         
   8   7  16         16.11         30.72         8.47 o                         
   9   7  16          4.54         16.15         8.79 o                         
  10   7  16        326.71        335.36        16.88 o                         
  11   7  16         15.61         20.86         9.08 o                         
  12   7  16         30.30         11.01         8.29 o                         
  13   7  16        167.16        149.91        11.33 o                         
  14   7  16        215.59        197.81        12.62 o                         
  15   7  16        355.90        393.94        16.36 o                         
  16   7  16        318.84        293.69        14.30 o                         
  17   7  16        363.38        354.91        14.46 o                         
  18   7  16         97.37         88.51         8.82 o                         
  19   7  16        151.21        165.32        12.05 o                         
  20   7  16         18.48         10.01         8.29 o                         
  21   7  16         34.53         46.17        12.31 o                         
   0   8  16        130.73        122.48        16.82 o                         
   1   8  16          5.05          5.94         8.23 o                         
   2   8  16         79.05         75.37        11.28 o                         
   3   8  16        252.50        230.19        16.31 o                         
   4   8  16         66.68         57.35        11.36 o                         
   5   8  16         62.71         51.43         9.46 o                         
   6   8  16         50.82         31.27         8.50 o                         
   7   8  16          0.30         -6.84         7.30 o                         
   8   8  16        123.79        149.22        11.13 o                         
   9   8  16          7.12         15.62        10.11 o                         
  10   8  16         12.25         17.62         9.31 o                         
  11   8  16        557.46        592.22        21.84 o                         
  12   8  16         93.23        101.05        10.18 o                         
  13   8  16        215.37        206.38        12.49 o                         
  14   8  16         38.58         16.61         8.27 o                         
  15   8  16        474.85        471.50        17.46 o                         
  16   8  16         80.08         60.63         8.97 o                         
  17   8  16         46.64         46.09        21.76 o                         
   1   9  16        181.71        123.89        10.78 o                         
   2   9  16        223.80        228.22        13.61 o                         
   3   9  16         15.89         10.09         6.16 o                         
   4   9  16         62.55         42.06         8.16 o                         
   5   9  16        339.82        322.83        15.62 o                         
   6   9  16        105.56         80.03         9.53 o                         
   7   9  16          0.00         12.15         6.97 o                         
   8   9  16          0.37         12.75         7.23 o                         
   9   9  16        266.40        251.13        17.94 o                         
  10   9  16        150.11        163.47        15.00 o                         
  11   9  16        470.22        525.15        44.00 o                         
   1   1  17       5570.68       6539.19        92.09 o                         
   2   1  17       3810.83       4229.95        77.12 o                         
   3   1  17       2116.42       2669.82        61.13 o                         
   4   1  17       6371.59       7187.78       115.63 o                         
   5   1  17       7531.07       8173.25       149.11 o                         
   6   1  17         29.65         93.10        16.37 o                         
   7   1  17        315.29        211.90        21.40 o                         
   8   1  17         79.72         64.26        13.58 o                         
   9   1  17        745.71        510.97        29.50 o                         
  10   1  17        123.35         85.56        13.55 o                         
  11   1  17        152.14        117.17        15.76 o                         
  12   1  17       1067.54       1209.91        53.96 o                         
  13   1  17       1761.88       1638.89        54.79 o                         
  14   1  17        323.70        310.93        24.24 o                         
  15   1  17       9673.81       9230.86       152.21 o                         
  16   1  17        966.64        936.41        42.56 o                         
  17   1  17        941.42        876.27        35.03 o                         
  18   1  17       4287.46       3829.79        72.53 o                         
  19   1  17         66.17         43.06        11.98 o                         
  20   1  17         31.59         14.37        11.90 o                         
  21   1  17       3777.90       3499.37        65.41 o                         
  22   1  17         21.28         19.62        12.09 o                         
  23   1  17         28.77          3.03        13.06 o                         
  24   1  17          5.33        -10.93        13.05 o                         
  25   1  17         49.72         49.86        12.34 o                         
  26   1  17        127.88        152.50        14.77 o                         
  27   1  17         26.66         35.23         9.72 o                         
  28   1  17        350.66        391.96        16.86 o                         
  29   1  17        162.48        170.91        11.12 o                         
  30   1  17         83.40        107.34        10.52 o                         
  31   1  17        878.37       1235.38        32.83 o                         
   0   2  17      14928.73      17160.13       275.30 o                         
   1   2  17        121.89        137.86        46.62 o                         
   2   2  17         14.69         29.65        12.74 o                         
   3   2  17       1611.22       1666.98        54.96 o                         
   4   2  17        380.26        349.16        29.65 o                         
   5   2  17        342.10        340.27        27.84 o                         
   6   2  17       2428.93       2566.82        72.28 o                         
   7   2  17        885.35       1095.70        45.28 o                         
   8   2  17       1088.94        940.20        42.67 o                         
   9   2  17        205.65        254.90        25.05 o                         
  10   2  17       2188.23       2286.79        76.38 o                         
  11   2  17        882.63        781.76        42.75 o                         
  12   2  17       3897.99       3551.91        91.06 o                         
  13   2  17       2425.56       2298.64        75.06 o                         
  14   2  17         21.90         -6.21        17.25 o                         
  15   2  17        663.59        618.43        27.55 o                         
  16   2  17        780.77        681.27        26.81 o                         
  17   2  17         17.27         20.02        10.66 o                         
  18   2  17        567.50        523.68        24.29 o                         
  19   2  17         92.05         67.86        10.51 o                         
  20   2  17       4492.35       4270.06       104.74 o                         
  21   2  17       1751.07       1723.70        43.07 o                         
  22   2  17         99.50         85.99        11.69 o                         
  23   2  17        338.81        330.72        20.92 o                         
  24   2  17         79.79         66.53        15.41 o                         
  25   2  17        350.38        438.26        24.04 o                         
  26   2  17       1423.33       1431.83        39.09 o                         
  27   2  17         70.69         75.58        15.12 o                         
  28   2  17         11.35          5.19         8.86 o                         
  29   2  17          4.51          0.74         7.58 o                         
  30   2  17        361.06        385.66        16.71 o                         
   1   3  17        245.36        190.71        17.60 o                         
   2   3  17       1672.05       1936.28        61.15 o                         
   3   3  17        107.17         34.51        13.79 o                         
   4   3  17        871.57        939.98        39.75 o                         
   5   3  17       1876.12       1858.76        63.59 o                         
   6   3  17          2.49          2.76        15.63 o                         
   7   3  17      10246.36       9256.03       207.38 o                         
   8   3  17        859.83        880.47        48.55 o                         
   9   3  17       1400.23       1335.17        60.03 o                         
  10   3  17       2051.03       1997.18        79.60 o                         
  11   3  17        606.13        493.24        43.26 o                         
  12   3  17        632.74        554.23        52.32 o                         
  13   3  17        749.57        722.96        28.91 o                         
  14   3  17        921.60        943.59        31.33 o                         
  15   3  17       3391.42       3245.86        62.47 o                         
  16   3  17        865.54        867.52        30.80 o                         
  17   3  17       1182.96       1152.46        35.32 o                         
  18   3  17       2517.03       2358.38        46.84 o                         
  19   3  17       4435.74       4088.30        65.98 o                         
  20   3  17       1222.36       1086.22        32.32 o                         
  21   3  17        118.29        133.30        13.81 o                         
  22   3  17          5.20         -2.27        11.35 o                         
  23   3  17        582.02        481.28        24.59 o                         
  24   3  17        336.58        349.67        20.19 o                         
  25   3  17        122.44        118.92        16.21 o                         
  26   3  17        540.63        499.73        23.02 o                         
  27   3  17        130.45        116.66        12.87 o                         
  28   3  17         24.49         19.04         7.32 o                         
  29   3  17        400.55        511.05        20.78 o                         
   0   4  17      10900.20      10390.53       178.96 o                         
   1   4  17        746.36        756.05        36.66 o                         
   2   4  17       2151.04       2062.55        64.18 o                         
   3   4  17        213.16        185.09        22.72 o                         
   4   4  17       1629.50       1436.95        64.88 o                         
   5   4  17        173.49        196.29        23.93 o                         
   6   4  17       3121.04       2957.16        88.21 o                         
   7   4  17         49.46         44.11        19.15 o                         
   8   4  17          4.58         -3.54        18.14 o                         
   9   4  17        422.68        342.57        26.25 o                         
  10   4  17        241.77        283.07        14.69 o                         
  11   4  17       1594.31       1559.60        30.90 o                         
  12   4  17         13.13         14.41         7.28 o                         
  13   4  17        257.69        229.07        13.00 o                         
  14   4  17        892.51        810.07        23.30 o                         
  15   4  17       1458.47       1441.10        32.48 o                         
  16   4  17       1245.07       1140.41        31.02 o                         
  17   4  17       2424.25       2188.41        45.37 o                         
  18   4  17       3564.36       3620.09        57.95 o                         
  19   4  17       1222.87       1176.89        36.10 o                         
  20   4  17       5562.82       5349.39        85.35 o                         
  21   4  17        618.49        569.73        26.48 o                         
  22   4  17        429.50        327.13        17.67 o                         
  23   4  17        374.66        382.45        17.29 o                         
  24   4  17        140.67        202.71        13.62 o                         
  25   4  17        283.58        293.55        15.30 o                         
  26   4  17         65.09         50.60         8.38 o                         
  27   4  17        942.44        907.28        23.46 o                         
  28   4  17        365.97        424.53        24.29 o                         
   1   5  17        225.78        234.67        14.13 o                         
   2   5  17          9.57         39.44         9.41 o                         
   3   5  17       5031.21       4633.41        60.69 o                         
   4   5  17       3331.01       2960.18        43.62 o                         
   5   5  17          1.79         37.48         8.06 o                         
   6   5  17        425.43        347.62        19.30 o                         
   7   5  17        234.03        263.68        16.93 o                         
   8   5  17        585.24        595.07        21.95 o                         
   9   5  17       1236.78       1167.49        30.39 o                         
  10   5  17       4209.08       3927.01        56.12 o                         
  11   5  17        405.51        374.41        16.46 o                         
  12   5  17         52.20         36.68         8.39 o                         
  13   5  17       2624.87       2501.79        53.62 o                         
  14   5  17         54.39         41.40         8.76 o                         
  15   5  17        823.00        840.03        23.83 o                         
  16   5  17        662.81        550.85        20.81 o                         
  17   5  17        718.97        664.72        25.13 o                         
  18   5  17         29.03         37.68         9.83 o                         
  19   5  17       2664.87       2752.49        61.39 o                         
  20   5  17        869.05        927.61        27.89 o                         
  21   5  17        642.20        735.32        24.05 o                         
  22   5  17        864.44        827.28        24.11 o                         
  23   5  17          1.25         12.39         8.42 o                         
  24   5  17          0.81         19.08         7.04 o                         
  25   5  17        374.56        425.78        16.96 o                         
  26   5  17        332.20        363.05        17.18 o                         
   0   6  17         47.34         13.89        11.57 o                         
   1   6  17         30.44         55.51        11.33 o                         
   2   6  17         52.80         60.23         9.81 o                         
   3   6  17        446.74        394.01        18.10 o                         
   4   6  17         79.97         62.71         9.56 o                         
   5   6  17       1043.74        903.46        25.73 o                         
   6   6  17       1715.31       1658.58        38.47 o                         
   7   6  17          7.25          9.51         7.99 o                         
   8   6  17        860.62        820.84        24.71 o                         
   9   6  17       3171.31       2990.38        48.69 o                         
  10   6  17          1.04         15.07         8.74 o                         
  11   6  17        113.52        115.11        12.86 o                         
  12   6  17        113.58        141.15        13.99 o                         
  13   6  17         25.36         23.26         9.26 o                         
  14   6  17        227.08        187.51        14.00 o                         
  15   6  17        355.05        316.19        15.10 o                         
  16   6  17         47.22         30.18         8.19 o                         
  17   6  17        268.57        281.26        14.00 o                         
  18   6  17        121.56        125.32         9.91 o                         
  19   6  17        213.02        231.67        13.64 o                         
  20   6  17         34.90         42.67         8.53 o                         
  21   6  17        304.73        297.86        15.15 o                         
  22   6  17         72.63         39.78         7.91 o                         
  23   6  17        216.21        250.78        12.94 o                         
  24   6  17        114.18        103.94        11.58 o                         
   1   7  17         23.19         29.26         8.54 o                         
   2   7  17          9.84         14.43         8.28 o                         
   3   7  17       1621.91       1466.56        33.03 o                         
   4   7  17       1103.64        980.18        27.85 o                         
   5   7  17       1721.43       1483.62        38.62 o                         
   6   7  17         28.43         54.22        10.91 o                         
   7   7  17          1.68          5.67         9.11 o                         
   8   7  17        860.39        767.28        23.53 o                         
   9   7  17        160.63        157.98        12.54 o                         
  10   7  17       2087.63       2162.67        40.10 o                         
  11   7  17          7.50         35.47        10.07 o                         
  12   7  17        163.46        152.36        12.36 o                         
  13   7  17        127.83        159.18        11.25 o                         
  14   7  17        176.31        193.09        11.86 o                         
  15   7  17        114.18        113.16         9.94 o                         
  16   7  17        485.49        542.98        17.84 o                         
  17   7  17         92.87         94.70         8.92 o                         
  18   7  17        161.15        194.30        11.21 o                         
  19   7  17        290.38        310.15        16.09 o                         
  20   7  17         43.32         44.81        12.63 o                         
  21   7  17        356.03        369.33        18.71 o                         
   0   8  17         24.31         19.03        18.78 o                         
   1   8  17        321.29        300.54        15.78 o                         
   2   8  17        119.77        129.91        12.12 o                         
   3   8  17        127.39         71.67        10.41 o                         
   4   8  17         10.99         -2.53         9.35 o                         
   5   8  17        363.51        313.51        15.58 o                         
   6   8  17         18.51          9.44         8.20 o                         
   7   8  17        114.90         82.73         9.18 o                         
   8   8  17        157.50        174.10        13.07 o                         
   9   8  17       1053.76       1076.43        29.41 o                         
  10   8  17        140.73        142.66        12.82 o                         
  11   8  17        311.82        311.94        16.40 o                         
  12   8  17          0.30          9.97         7.59 o                         
  13   8  17         10.57         22.42         7.73 o                         
  14   8  17        485.13        514.62        18.33 o                         
  15   8  17        513.85        524.76        20.10 o                         
  16   8  17         31.06         41.80         9.42 o                         
  17   8  17       1160.31       1286.88        46.37 o                         
   1   9  17         17.01          7.24         8.60 o                         
   2   9  17        185.32        178.17        13.87 o                         
   3   9  17         42.78         32.92         6.67 o                         
   4   9  17         66.15         60.55         7.79 o                         
   5   9  17         97.04        110.99        10.01 o                         
   6   9  17         67.23         49.44         7.42 o                         
   7   9  17        263.09        298.06        17.90 o                         
   8   9  17         17.87         28.02        10.25 o                         
   9   9  17         48.29         59.49        13.77 o                         
  10   9  17          0.81          2.77        15.85 o                         
   0   0  18       2195.34       2025.00       111.04 o                         
   1   0  18      30033.12      31861.86       316.60 o                         
   2   0  18        361.20        431.22        40.91 o                         
   3   0  18       7010.33       8516.13       240.30 o                         
   4   0  18      18365.79      21545.47       606.34 o                         
   5   0  18        411.40        940.48        69.80 o                         
   6   0  18      16203.94      17439.68       296.69 o                         
   7   0  18      19725.70      20546.12       264.95 o                         
   8   0  18        330.43        357.75        39.89 o                         
   9   0  18        527.03        344.68        37.56 o                         
  10   0  18       2206.99       2256.87        87.78 o                         
  11   0  18        741.81        649.49        48.65 o                         
  12   0  18       5866.90       5622.94       142.20 o                         
  13   0  18       1222.70        985.62        61.78 o                         
  14   0  18        213.94        220.57        32.33 o                         
  15   0  18       2742.87       2239.09        97.65 o                         
  16   0  18          4.57         16.00        20.85 o                         
  17   0  18        912.63        797.58        44.59 o                         
  18   0  18        219.13        234.92        25.40 o                         
  19   0  18        312.79        186.48        24.17 o                         
  20   0  18       5549.31       4976.85       133.63 o                         
  21   0  18       1110.16        889.93        47.48 o                         
  22   0  18       1031.96       1071.89        51.56 o                         
  23   0  18        273.12        292.53        29.29 o                         
  24   0  18         51.47         33.39        17.68 o                         
  25   0  18         68.33         83.08        21.49 o                         
  26   0  18        452.56        456.16        34.21 o                         
  27   0  18        158.70        178.24        22.39 o                         
  28   0  18       1007.03        844.51        30.92 o                         
  29   0  18          3.38         -4.87         9.15 o                         
  30   0  18       1163.61       1193.96        33.79 o                         
  31   0  18       1048.84       1188.82        64.08 o                         
   1   1  18        382.71        308.19        23.84 o                         
   2   1  18       2957.49       3112.92        65.27 o                         
   3   1  18         57.33        122.26        17.62 o                         
   4   1  18         16.69         22.34        13.58 o                         
   5   1  18        412.33        677.69        36.22 o                         
   6   1  18         15.26         23.67        12.34 o                         
   7   1  18       7399.24       7629.98       113.66 o                         
   8   1  18          3.12          4.46        14.04 o                         
   9   1  18       2646.20       2701.37        72.73 o                         
  10   1  18        173.28        191.26        18.11 o                         
  11   1  18       1680.91       1633.68        54.11 o                         
  12   1  18       2991.51       2721.31        74.26 o                         
  13   1  18        752.74        659.31        36.38 o                         
  14   1  18        540.31        471.85        33.28 o                         
  15   1  18       2443.69       2129.66        59.04 o                         
  16   1  18       3088.27       3001.40        62.98 o                         
  17   1  18        539.79        477.94        26.79 o                         
  18   1  18         86.64         96.09        14.32 o                         
  19   1  18        411.40        414.80        25.63 o                         
  20   1  18         79.26         71.08        13.50 o                         
  21   1  18        907.91        967.33        35.53 o                         
  22   1  18          4.93          2.07        11.72 o                         
  23   1  18        486.60        498.27        26.34 o                         
  24   1  18        238.88        204.41        17.92 o                         
  25   1  18        122.61        127.51        15.85 o                         
  26   1  18        199.16        221.68        18.22 o                         
  27   1  18        203.45        295.53        17.90 o                         
  28   1  18        563.44        689.67        22.13 o                         
  29   1  18         77.66        104.29         9.25 o                         
  30   1  18         25.69         28.89         8.83 o                         
  31   1  18        356.82        372.21        37.42 o                         
   0   2  18        147.33         57.03        24.58 o                         
   1   2  18       1135.59       1522.93        48.89 o                         
   2   2  18        939.69        879.71        39.90 o                         
   3   2  18       2359.38       2407.64        67.52 o                         
   4   2  18       3755.60       4013.42        98.51 o                         
   5   2  18        146.61        192.68        22.41 o                         
   6   2  18        717.70        735.82        40.28 o                         
   7   2  18       4063.59       4050.13        99.88 o                         
   8   2  18      12280.10      12386.00       222.24 o                         
   9   2  18       3044.80       3059.78        79.33 o                         
  10   2  18        189.39        243.08        27.38 o                         
  11   2  18       5963.74       5095.53       110.86 o                         
  12   2  18       4309.83       4197.04       108.45 o                         
  13   2  18        627.95        488.10        41.78 o                         
  14   2  18       4053.21       3524.42        67.08 o                         
  15   2  18        439.20        442.29        26.75 o                         
  16   2  18       2271.84       2288.89        61.60 o                         
  17   2  18       1711.35       1553.78        43.70 o                         
  18   2  18        583.86        455.97        24.99 o                         
  19   2  18       2717.71       2390.31        55.90 o                         
  20   2  18        190.45        158.10        14.28 o                         
  21   2  18       1526.08       1427.72        38.98 o                         
  22   2  18       1191.41        994.69        31.89 o                         
  23   2  18        121.11        119.66        17.84 o                         
  24   2  18        174.10        166.86        17.28 o                         
  25   2  18        157.45         94.49        13.92 o                         
  26   2  18       2080.92       1999.22        45.20 o                         
  27   2  18        217.51        238.96        17.03 o                         
  28   2  18         15.38          9.09         7.36 o                         
  29   2  18        544.92        571.88        17.68 o                         
  30   2  18        898.75       1037.00        27.34 o                         
   1   3  18       6048.38       6006.81       111.26 o                         
   2   3  18        860.98        701.63        38.84 o                         
   3   3  18       3134.78       3227.97        81.55 o                         
   4   3  18        249.03        282.92        26.03 o                         
   5   3  18        180.03        122.02        17.39 o                         
   6   3  18        584.24        458.54        35.52 o                         
   7   3  18        199.22        275.51        36.25 o                         
   8   3  18        203.80        143.20        21.20 o                         
   9   3  18       7058.28       6839.57       138.75 o                         
  10   3  18        740.58        677.40        47.99 o                         
  11   3  18         22.87         10.67        21.12 o                         
  12   3  18        702.85        708.13        29.69 o                         
  13   3  18       5423.96       5408.69        80.27 o                         
  14   3  18       1739.05       1646.59        41.12 o                         
  15   3  18        707.13        734.15        30.68 o                         
  16   3  18       1996.39       1796.53        47.57 o                         
  17   3  18       6785.91       6310.57        92.84 o                         
  18   3  18        243.18        239.45        20.31 o                         
  19   3  18        904.79        868.71        31.56 o                         
  20   3  18        233.69        215.25        15.58 o                         
  21   3  18        867.57        826.77        27.96 o                         
  22   3  18        450.75        437.42        21.01 o                         
  23   3  18        459.46        465.98        21.17 o                         
  24   3  18         40.00         38.69        10.75 o                         
  25   3  18         21.69         25.36        12.09 o                         
  26   3  18        199.42        215.14        16.39 o                         
  27   3  18        178.28        181.47        12.98 o                         
  28   3  18        301.83        327.32        13.92 o                         
  29   3  18        129.02        160.11        12.63 o                         
   0   4  18       1051.22        875.44        59.14 o                         
   1   4  18       1114.12        910.99        42.07 o                         
   2   4  18          3.47         22.60        13.90 o                         
   3   4  18          5.32         17.82        17.04 o                         
   4   4  18       1402.57       1350.99        63.76 o                         
   5   4  18         62.84         59.24        17.78 o                         
   6   4  18        674.97        587.61        41.02 o                         
   7   4  18       2941.98       2802.95        99.16 o                         
   8   4  18       4801.16       4286.33        66.77 o                         
   9   4  18       9013.06       8674.44       129.60 o                         
  10   4  18         93.15        152.77        13.73 o                         
  11   4  18         14.87         20.13         6.92 o                         
  12   4  18        657.83        709.12        21.82 o                         
  13   4  18        171.85        158.66        11.56 o                         
  14   4  18        864.72        891.04        24.59 o                         
  15   4  18       6274.99       5955.92        98.65 o                         
  16   4  18         56.80         65.09        10.61 o                         
  17   4  18        848.61        884.94        29.60 o                         
  18   4  18         24.39         37.74        12.50 o                         
  19   4  18         76.71         77.28        12.85 o                         
  20   4  18        174.27        215.87        18.22 o                         
  21   4  18        587.64        648.58        24.14 o                         
  22   4  18         28.10         19.91         9.45 o                         
  23   4  18         29.34         24.70         8.58 o                         
  24   4  18        324.58        331.14        15.71 o                         
  25   4  18         19.18         18.95         8.15 o                         
  26   4  18         19.50         20.88         7.35 o                         
  27   4  18         46.93         41.10         7.51 o                         
  28   4  18       1312.48       1482.31        49.72 o                         
   1   5  18        261.54        272.22        15.44 o                         
   2   5  18         63.61         57.75         8.86 o                         
   3   5  18         51.62         45.38         7.72 o                         
   4   5  18        513.37        538.59        20.47 o                         
   5   5  18       1012.17        820.01        26.55 o                         
   6   5  18          1.48         12.46         8.73 o                         
   7   5  18        370.63        353.65        18.43 o                         
   8   5  18        597.47        551.18        23.00 o                         
   9   5  18       3458.93       3163.17        52.92 o                         
  10   5  18        118.29        122.87        12.14 o                         
  11   5  18         27.33         11.31         7.50 o                         
  12   5  18        137.20        126.43        11.43 o                         
  13   5  18        177.11        141.19        11.98 o                         
  14   5  18       1039.58       1016.56        27.54 o                         
  15   5  18       1353.90       1351.17        29.78 o                         
  16   5  18       1623.81       1643.00        32.48 o                         
  17   5  18       1189.36       1178.49        30.48 o                         
  18   5  18         24.78         23.55         8.95 o                         
  19   5  18         73.17         64.29        12.01 o                         
  20   5  18         64.43         82.79        12.97 o                         
  21   5  18        169.80        139.63        13.41 o                         
  22   5  18         17.58         29.27         8.91 o                         
  23   5  18       2063.44       2124.64        47.02 o                         
  24   5  18        120.72        131.11        10.01 o                         
  25   5  18          5.20         10.78         6.63 o                         
  26   5  18          0.14          5.31         9.29 o                         
   0   6  18        540.81        573.18        38.47 o                         
   1   6  18        337.62        311.51        19.03 o                         
   2   6  18        133.68        112.60        12.80 o                         
   3   6  18        772.08        672.28        23.39 o                         
   4   6  18       1704.87       1470.41        33.91 o                         
   5   6  18        617.49        610.85        21.34 o                         
   6   6  18        535.20        512.11        22.28 o                         
   7   6  18          7.91          8.63         8.80 o                         
   8   6  18        813.05        754.73        23.52 o                         
   9   6  18        975.37        835.91        26.53 o                         
  10   6  18        227.00        199.76        14.59 o                         
  11   6  18       1986.68       1876.50        45.92 o                         
  12   6  18        153.50        182.74        14.26 o                         
  13   6  18        671.68        670.21        23.61 o                         
  14   6  18         38.24         28.58         8.84 o                         
  15   6  18        258.47        288.10        14.24 o                         
  16   6  18        126.68        104.48        10.00 o                         
  17   6  18          3.22         -7.50         7.50 o                         
  18   6  18          7.63          7.13         8.40 o                         
  19   6  18        669.56        685.51        22.37 o                         
  20   6  18         52.66         39.55         8.15 o                         
  21   6  18         91.72         87.19         9.79 o                         
  22   6  18        345.54        310.76        13.52 o                         
  23   6  18         62.77         75.05         8.80 o                         
  24   6  18         11.59         10.61        15.73 o                         
   1   7  18        145.77        123.35        12.47 o                         
   2   7  18        572.85        514.01        20.69 o                         
   3   7  18       2650.96       2533.42        41.16 o                         
   4   7  18         62.18         91.63        11.06 o                         
   5   7  18         91.12         86.93        11.70 o                         
   6   7  18        347.35        274.80        17.19 o                         
   7   7  18         67.95         57.54        10.69 o                         
   8   7  18        104.16        100.83        10.28 o                         
   9   7  18        540.82        554.43        22.72 o                         
  10   7  18        575.25        496.23        20.28 o                         
  11   7  18        976.19       1025.18        27.72 o                         
  12   7  18        657.55        706.83        21.75 o                         
  13   7  18        390.09        404.68        15.73 o                         
  14   7  18        547.93        544.60        17.72 o                         
  15   7  18         91.83         89.84         9.54 o                         
  16   7  18         44.51         37.18         7.80 o                         
  17   7  18        674.07        740.93        19.02 o                         
  18   7  18         91.59         83.38         9.64 o                         
  19   7  18        170.21        150.86        10.58 o                         
  20   7  18        336.64        286.93        15.74 o                         
   0   8  18        141.74        153.24        17.07 o                         
   1   8  18         48.31         26.96         8.01 o                         
   2   8  18        148.34        158.38        12.89 o                         
   3   8  18        134.15        155.95        13.98 o                         
   4   8  18        261.22        270.15        16.64 o                         
   5   8  18        191.20        184.07        13.28 o                         
   6   8  18        299.09        262.55        14.93 o                         
   7   8  18          1.24          7.65         8.16 o                         
   8   8  18        667.41        626.72        22.82 o                         
   9   8  18         94.50         98.07        11.44 o                         
  10   8  18        421.59        447.87        18.90 o                         
  11   8  18        582.74        697.13        22.42 o                         
  12   8  18        471.06        462.36        16.79 o                         
  13   8  18        210.80        201.92        11.48 o                         
  14   8  18        874.66        936.37        21.35 o                         
  15   8  18        229.47        227.91        14.07 o                         
  16   8  18         82.53        123.07        16.43 o                         
   1   9  18         95.72        105.65        10.99 o                         
   2   9  18        308.69        317.70        15.33 o                         
   3   9  18        381.97        355.96        14.31 o                         
   4   9  18         15.13          9.38         6.26 o                         
   5   9  18        190.10        216.77        11.23 o                         
   6   9  18         11.43          7.80         7.28 o                         
   7   9  18         74.14         86.85        10.77 o                         
   8   9  18        211.04        166.78        15.21 o                         
   9   9  18        360.03        404.63        38.62 o                         
   1   1  19       3047.30       3426.09        70.19 o                         
   2   1  19        232.09        227.44        19.32 o                         
   3   1  19        169.50         77.53        15.52 o                         
   4   1  19         23.18          1.79        13.03 o                         
   5   1  19       1792.67       1774.96        57.88 o                         
   6   1  19       1393.84       1534.46        52.09 o                         
   7   1  19       5174.03       5074.44       116.30 o                         
   8   1  19       1481.50       1437.34        53.87 o                         
   9   1  19        330.91        375.05        28.74 o                         
  10   1  19       2559.62       2316.55        61.57 o                         
  11   1  19        256.00        280.81        25.47 o                         
  12   1  19         29.19         15.56        18.33 o                         
  13   1  19       1267.01       1135.48        56.16 o                         
  14   1  19        409.10        392.80        33.65 o                         
  15   1  19       7998.64       7316.92        97.43 o                         
  16   1  19       2528.11       2494.11        58.32 o                         
  17   1  19        112.63        102.84        14.01 o                         
  18   1  19         38.63         55.93        12.18 o                         
  19   1  19        261.83        221.01        20.30 o                         
  20   1  19        513.81        419.58        24.43 o                         
  21   1  19         12.65         20.00        11.59 o                         
  22   1  19        170.85        101.53        14.29 o                         
  23   1  19         25.31         10.78        12.02 o                         
  24   1  19        290.42        336.97        22.47 o                         
  25   1  19       1357.74       1148.08        36.28 o                         
  26   1  19          0.52         -3.04        10.21 o                         
  27   1  19         16.31         31.21        10.21 o                         
  28   1  19        623.57        606.08        20.23 o                         
  29   1  19        242.38        355.82        14.59 o                         
  30   1  19        103.31        109.92         9.52 o                         
   0   2  19        264.17        174.28        28.92 o                         
   1   2  19        398.34        328.71        26.82 o                         
   2   2  19       1340.30       1325.05        52.09 o                         
   3   2  19       1454.13       1380.65        53.59 o                         
   4   2  19        818.46        944.42        44.67 o                         
   5   2  19         47.57         12.66        15.86 o                         
   6   2  19       3278.93       3436.37        88.24 o                         
   7   2  19        317.25        270.20        25.92 o                         
   8   2  19        787.48        657.28        40.17 o                         
   9   2  19         71.62         45.87        18.54 o                         
  10   2  19        219.86        218.10        24.37 o                         
  11   2  19        556.66        556.35        40.21 o                         
  12   2  19          3.00         20.47        18.80 o                         
  13   2  19         74.26         84.09        12.99 o                         
  14   2  19         20.50         47.46        11.59 o                         
  15   2  19       8063.68       7555.57       182.14 o                         
  16   2  19        501.20        455.29        23.12 o                         
  17   2  19        620.82        655.76        29.60 o                         
  18   2  19        510.38        484.58        25.93 o                         
  19   2  19         43.56         47.01        11.17 o                         
  20   2  19       1271.68       1177.75        35.75 o                         
  21   2  19          2.68         18.65        13.32 o                         
  22   2  19         10.95         11.60        10.00 o                         
  23   2  19          0.91          9.81         9.55 o                         
  24   2  19        302.39        345.14        21.68 o                         
  25   2  19        236.23        227.99        18.05 o                         
  26   2  19        524.44        522.37        23.96 o                         
  27   2  19        572.24        559.50        22.84 o                         
  28   2  19         79.31         48.83         8.08 o                         
  29   2  19        132.47        105.22         9.39 o                         
  30   2  19        221.65        291.95        33.79 o                         
   1   3  19        608.49        585.69        33.62 o
[truncated: 249,564 more chars]
