# Supplementary material for: Crystal structures of 1-(4-chloro­phen­yl)-4-(4-methyl­phen­yl)-2,5-dioxo-1,2,5,6,7,8-hexa­hydro­quinoline-3-carb­oxy­lic acid and 4-(4-meth­oxy­phen­yl)-1-(4-methyl­phen­yl)-2,5-dioxo-1,2,5,6,7,8-hexa­hydro­quinoline-3-carbo­nitrile
Source: Acta Crystallogr E Crystallogr Commun. 2021 Mar 5;77(Pt 4):351–5. doi: 10.1107/S2056989021002140 (PMC8025871; doi:10.1107/S2056989021002140)
Supplement: Supplementary file 3 [file e-77-00351-IIsup3.hkl]

data_II                                                                         
_shelx_title ' yz2005-II in P2(1)/c'                                            
_shelx_refln_list_code          4                                               
_shelx_F_calc_maximum      240.43                                               
_exptl_crystal_F_000      1632.00                                               
_reflns_d_resolution_high  0.8132                                               
                                                                                
loop_                                                                           
 _space_group_symop_operation_xyz                                               
 'x, y, z'                                                                      
 '-x, y+1/2, -z+1/2'                                                            
 '-x, -y, -z'                                                                   
 'x, -y-1/2, z-1/2'                                                             
                                                                                
_cell_length_a    10.3486                                                       
_cell_length_b    13.9969                                                       
_cell_length_c    27.5353                                                       
_cell_angle_alpha  90.000                                                       
_cell_angle_beta   93.797                                                       
_cell_angle_gamma  90.000                                                       
                                                                                
_shelx_F_squared_multiplier     1.000                                           
                                                                                
loop_                                                                           
 _refln_index_h                                                                 
 _refln_index_k                                                                 
 _refln_index_l                                                                 
 _refln_F_squared_calc                                                          
 _refln_F_squared_meas                                                          
 _refln_F_squared_sigma                                                         
 _refln_observed_status                                                         
   1   0   0         64.08        106.58         9.20 o                         
   2   0   0      16425.63      16233.10       146.12 o                         
   3   0   0       3069.37       2988.76        78.64 o                         
   4   0   0       3347.48       3571.84       102.37 o                         
   5   0   0       3813.67       3876.73       314.51 o                         
   6   0   0         16.00         29.20        12.34 o                         
   7   0   0        780.07        697.56        65.01 o                         
   8   0   0       1060.42       1043.93        44.09 o                         
   9   0   0          1.06         -0.39         8.58 o                         
  10   0   0         45.80         41.23        11.11 o                         
  11   0   0        159.03        172.15        19.24 o                         
  12   0   0         58.04         74.43        10.99 o                         
   1   1   0         30.67         32.53         6.23 o                         
   2   1   0      16163.70      15129.92       275.81 o                         
   3   1   0       3798.63       3723.27        62.63 o                         
   4   1   0          1.36         13.76         7.11 o                         
   5   1   0       6696.10       6900.05       115.22 o                         
   6   1   0        592.48        598.65        29.07 o                         
   7   1   0          3.45          0.16         8.60 o                         
   8   1   0        383.34        339.59        18.17 o                         
   9   1   0        381.24        394.28        21.61 o                         
  10   1   0         76.18         56.89         9.37 o                         
  11   1   0          6.32          5.31         6.27 o                         
  12   1   0          0.56          8.16         5.11 o                         
   0   2   0      12491.83      10974.84       114.93 o                         
   1   2   0       2056.26       1949.50        35.21 o                         
   2   2   0       5025.45       4776.40        87.00 o                         
   3   2   0          2.32          6.09         8.09 o                         
   4   2   0         31.17         51.57        10.91 o                         
   5   2   0         75.15         93.86        12.99 o                         
   6   2   0       1643.23       1706.77        77.88 o                         
   7   2   0          0.13          6.69         9.83 o                         
   8   2   0        233.59        191.39        19.58 o                         
   9   2   0         85.88         72.96         7.98 o                         
  10   2   0       1183.05       1250.97        75.78 o                         
  11   2   0          0.07          1.31         5.56 o                         
  12   2   0         27.76         21.12         5.75 o                         
   1   3   0       1285.04       1524.14        30.28 o                         
   3   3   0       8628.86       7931.41       105.29 o                         
   4   3   0          6.36         -0.08         9.19 o                         
   5   3   0       2220.67       2294.53       109.18 o                         
   6   3   0       3809.75       3965.78       102.20 o                         
   7   3   0       2641.80       2543.60        90.29 o                         
   8   3   0        233.47        191.31        13.46 o                         
   9   3   0          4.83          9.28         4.67 o                         
  10   3   0        161.24        177.04        18.43 o                         
  11   3   0          0.13         -0.45         9.14 o                         
  12   3   0          6.22         10.21         6.51 o                         
   0   4   0       2505.75       2608.79        79.03 o                         
   1   4   0        634.78        671.79        29.65 o                         
   2   4   0        501.22        580.72        28.56 o                         
   3   4   0         10.62         16.66         9.61 o                         
   4   4   0        559.46        698.27        37.94 o                         
   5   4   0         10.40         14.28         9.93 o                         
   6   4   0         66.75         59.29        11.96 o                         
   7   4   0        104.86         87.95        26.42 o                         
   8   4   0         94.83         97.16        10.79 o                         
   9   4   0         55.08         52.96         8.58 o                         
  10   4   0        119.26        123.63        18.51 o                         
  11   4   0         79.69         78.53        13.69 o                         
  12   4   0         18.13         19.35         6.73 o                         
   1   5   0      12657.77      11876.90       248.91 o                         
   2   5   0       1729.49       1765.39        81.56 o                         
   3   5   0        702.13        886.15        41.23 o                         
   4   5   0       3443.33       3747.79       117.37 o                         
   5   5   0          8.97         20.19        10.43 o                         
   6   5   0          0.15          8.50         6.83 o                         
   7   5   0          8.10          0.28         4.37 o                         
   8   5   0          8.61          7.26         5.83 o                         
   9   5   0         51.97         45.35         8.95 o                         
  10   5   0          3.98         -1.00         5.46 o                         
  11   5   0          0.07         -1.57         8.02 o                         
  12   5   0         25.91         14.86         6.00 o                         
   0   6   0         71.98        125.31        23.45 o                         
   1   6   0       3487.43       3787.89        87.25 o                         
   2   6   0        433.28        443.63        44.93 o                         
   3   6   0       2505.65       2630.56       114.76 o                         
   4   6   0       2353.66       2581.87       112.97 o                         
   5   6   0        801.51        835.04        69.86 o                         
   6   6   0         45.93         39.80        14.66 o                         
   7   6   0        126.83        124.07         9.21 o                         
   8   6   0        116.54        121.82        13.07 o                         
   9   6   0         11.46         12.64         6.59 o                         
  10   6   0         29.06         40.25         7.78 o                         
  11   6   0          0.01          9.35         4.72 o                         
   1   7   0        485.34        587.18        38.33 o                         
   2   7   0        305.45        292.35        41.40 o                         
   3   7   0         45.57         35.79        18.17 o                         
   4   7   0        138.93         77.46        26.48 o                         
   5   7   0          9.00        -12.62        14.64 o                         
   6   7   0        363.47        341.04        14.25 o                         
   7   7   0         18.13         14.54         4.56 o                         
   8   7   0        383.17        440.51        14.81 o                         
   9   7   0          4.12         12.54         7.12 o                         
  10   7   0         14.20          8.09         5.62 o                         
  11   7   0         43.45         51.93         5.99 o                         
   0   8   0       1269.75       1306.16        84.59 o                         
   1   8   0        613.51        633.67        60.24 o                         
   2   8   0         20.37         21.60        13.57 o                         
   3   8   0        205.49        154.65        35.62 o                         
   4   8   0       1829.38       1670.31       111.23 o                         
   5   8   0          9.64         10.97         5.22 o                         
   6   8   0          4.16          7.24         9.34 o                         
   7   8   0        196.65        188.94        11.75 o                         
   8   8   0        176.49        178.62        11.48 o                         
   9   8   0          8.72         16.05         6.60 o                         
  10   8   0         27.57         17.73         8.25 o                         
   1   9   0        244.63        260.89        41.56 o                         
   2   9   0        626.87        634.24        66.97 o                         
   3   9   0        239.31        227.40        44.87 o                         
   4   9   0        164.04        160.06        15.56 o                         
   5   9   0         16.97         18.50         4.63 o                         
   6   9   0        696.62        676.37        18.15 o                         
   7   9   0        354.70        316.48        15.39 o                         
   8   9   0         64.59         79.51         8.15 o                         
   9   9   0        157.78        148.13         9.36 o                         
  10   9   0        144.05        177.81        15.71 o                         
   0  10   0       2319.78       2493.52       137.93 o                         
   1  10   0         38.83         66.41        25.07 o                         
   2  10   0         93.99        111.01        33.21 o                         
   3  10   0          6.74         12.36         3.51 o                         
   4  10   0          4.94         -0.74         3.67 o                         
   5  10   0        162.14        154.52         9.31 o                         
   6  10   0        356.80        300.29        14.94 o                         
   7  10   0         22.18         31.98         6.70 o                         
   8  10   0          9.22         13.14         4.98 o                         
   9  10   0         51.22         51.76         7.31 o                         
  10  10   0         49.09         62.43         9.87 o                         
   1  11   0          3.83          2.68         4.21 o                         
   2  11   0         93.07         81.61         7.61 o                         
   3  11   0       1848.87       1732.58        34.55 o                         
   4  11   0        433.10        425.70        14.78 o                         
   5  11   0         12.38          9.07         4.37 o                         
   6  11   0         61.66         65.75         7.98 o                         
   7  11   0         31.48         32.70         6.82 o                         
   8  11   0          1.56         -5.60         5.60 o                         
   9  11   0         79.99         92.86         8.19 o                         
   0  12   0          0.11          3.53         7.68 o                         
   1  12   0        865.05        800.09        28.20 o                         
   2  12   0        108.95        111.94         8.94 o                         
   3  12   0        167.74        141.20        12.51 o                         
   4  12   0       1096.23       1062.06        25.96 o                         
   5  12   0         32.59         41.07         6.58 o                         
   6  12   0         40.74         39.09         8.13 o                         
   7  12   0          2.61         -1.15         7.01 o                         
   8  12   0          0.01          8.70         5.03 o                         
   1  13   0         38.51         37.82         7.46 o                         
   2  13   0          4.49         -4.53         4.53 o                         
   3  13   0         10.44          5.60         4.50 o                         
   4  13   0          2.88          9.89         6.82 o                         
   5  13   0         94.41        120.77        29.53 o                         
   6  13   0          3.75         19.35         9.20 o                         
   7  13   0          6.64         22.21         8.69 o                         
   8  13   0          0.11          2.69         5.50 o                         
   0  14   0         99.36        115.27        14.81 o                         
   1  14   0         28.13         11.83         5.26 o                         
   2  14   0         30.92         25.70         5.04 o                         
   3  14   0        245.11        246.71        11.92 o                         
   4  14   0         30.38         19.71         4.74 o                         
   5  14   0         45.61         52.54         7.60 o                         
   6  14   0         47.18         49.91         7.21 o                         
   7  14   0          4.34          5.02         3.58 o                         
   1  15   0          5.78          8.27         5.00 o                         
   2  15   0          5.14          8.99         5.22 o                         
   3  15   0          4.16          3.63         5.50 o                         
   4  15   0         29.13         38.22         6.32 o                         
   5  15   0         40.56         49.14         6.20 o                         
   6  15   0         30.99         33.26         7.01 o                         
   0  16   0         47.27         50.71         9.03 o                         
   1  16   0         17.02          2.58         5.61 o                         
   2  16   0          0.01          1.23         5.44 o                         
   3  16   0         30.99         22.89         6.56 o                         
 -12   1   1          1.61          3.96         5.10 o                         
 -11   1   1         42.73         45.94         8.63 o                         
 -10   1   1          2.57         -0.65         8.64 o                         
  -9   1   1         72.96         68.39        10.00 o                         
  -8   1   1        514.95        494.62        30.23 o                         
  -7   1   1        105.52         96.34        12.76 o                         
  -6   1   1         32.84         26.92         7.61 o                         
  -5   1   1        159.83        195.83        16.92 o                         
  -4   1   1       2296.85       2168.88        45.70 o                         
  -3   1   1       6373.09       6554.85        80.19 o                         
  -2   1   1         27.95         91.43        10.27 o                         
  -1   1   1        670.41        727.37        14.40 o                         
   0   1   1       8758.60       7828.60       142.50 o                         
   1   1   1      21905.74      20953.78       158.00 o                         
   2   1   1       5719.57       5572.99        63.16 o                         
   3   1   1       2437.34       2278.17        33.53 o                         
   4   1   1        285.05        249.43        16.80 o                         
   5   1   1       2435.00       2938.84        79.31 o                         
   6   1   1          1.75         13.87         7.06 o                         
   7   1   1          4.89         -1.02        15.90 o                         
   8   1   1         42.01         52.14         7.95 o                         
   9   1   1          3.60         -2.86         7.29 o                         
  10   1   1          7.69          8.36         6.60 o                         
  11   1   1         53.75         52.42         8.64 o                         
  12   1   1         12.81          7.45         4.56 o                         
 -12   2   1         37.24         35.95         6.37 o                         
 -11   2   1         40.39         41.28         8.07 o                         
 -10   2   1         30.74         19.69         7.52 o                         
  -9   2   1        751.48        773.10        29.90 o                         
  -8   2   1         27.23         26.82         5.15 o                         
  -7   2   1       1109.42       1149.74        41.76 o                         
  -6   2   1       1707.96       1836.81        56.81 o                         
  -5   2   1       1938.87       2150.36        74.51 o                         
  -4   2   1       3460.66       3587.38        75.28 o                         
  -3   2   1        335.00        324.06        10.71 o                         
  -2   2   1       5993.59       5679.07        72.25 o                         
  -1   2   1       6168.84       5891.81        54.89 o                         
   0   2   1       5712.68       5543.13        45.97 o                         
   1   2   1        720.39        659.16        15.93 o                         
   2   2   1        742.40        802.13        26.75 o                         
   3   2   1       3227.01       3240.78        74.60 o                         
   4   2   1       1954.07       2014.77        39.98 o                         
   5   2   1       1142.05       1339.07        58.30 o                         
   6   2   1        356.87        466.12        28.01 o                         
   7   2   1        150.34        141.16        22.80 o                         
   8   2   1        102.24         90.12         9.82 o                         
   9   2   1         22.67         21.84         5.09 o                         
  10   2   1          0.93          5.97         7.03 o                         
  11   2   1         38.82         42.22         8.03 o                         
  12   2   1          0.58          0.47         4.10 o                         
 -12   3   1          8.22          1.57         6.73 o                         
 -11   3   1         77.49         95.92        16.49 o                         
 -10   3   1        151.04        161.44        13.58 o                         
  -9   3   1        787.83        819.13        55.95 o                         
  -8   3   1          1.20          7.60         3.43 o                         
  -7   3   1        136.42        148.16        25.94 o                         
  -6   3   1         92.53        101.36        14.72 o                         
  -5   3   1         16.82         14.06         7.72 o                         
  -4   3   1        224.99        221.84        21.22 o                         
  -3   3   1        354.42        356.17        23.40 o                         
  -2   3   1        341.92        309.44        19.67 o                         
  -1   3   1         50.80         74.07         8.77 o                         
   0   3   1         57.51         35.64         9.17 o                         
   1   3   1        435.62        510.42        35.53 o                         
   2   3   1       1391.76       1448.09        39.92 o                         
   3   3   1        484.96        451.90        25.51 o                         
   4   3   1        357.61        341.27        25.22 o                         
   5   3   1        341.34        399.73        32.03 o                         
   6   3   1          8.26         14.02         8.54 o                         
   7   3   1        806.41        789.59        51.19 o                         
   8   3   1         51.85         41.41        10.15 o                         
   9   3   1          0.22         -4.25         4.25 o                         
  10   3   1        636.66        687.97        31.52 o                         
  11   3   1        383.99        433.98        19.41 o                         
  12   3   1         15.32         25.91         8.25 o                         
 -12   4   1         10.19         28.10         7.91 o                         
 -11   4   1         11.35          6.79         9.54 o                         
 -10   4   1        313.52        345.92        27.82 o                         
  -9   4   1         19.89         11.93         5.97 o                         
  -8   4   1         72.01         73.43         9.94 o                         
  -7   4   1         49.21         58.19        14.96 o                         
  -6   4   1         13.28         19.82         9.28 o                         
  -5   4   1        803.11        921.88        81.14 o                         
  -4   4   1         15.84         47.22        12.36 o                         
  -3   4   1       1980.02       1997.86        57.57 o                         
  -2   4   1        642.01        699.11        31.33 o                         
  -1   4   1          6.08         -1.43        10.63 o                         
   0   4   1       7376.86       6621.51        89.84 o                         
   1   4   1          4.72         22.39         9.85 o                         
   2   4   1        303.44        323.20        22.07 o                         
   3   4   1       1678.98       1700.90        52.45 o                         
   4   4   1          0.40         15.21        10.27 o                         
   5   4   1        644.99        726.50        56.01 o                         
   6   4   1        888.11        967.14        47.20 o                         
   7   4   1        119.03        131.15        22.72 o                         
   8   4   1        194.01        174.50        19.02 o                         
   9   4   1         25.24         21.41         5.95 o                         
  10   4   1        287.43        282.39        16.86 o                         
  11   4   1          2.71          0.34         7.68 o                         
  12   4   1          0.19          5.61         5.61 o                         
 -12   5   1         24.94         18.57         6.39 o                         
 -11   5   1          4.72         10.15         9.09 o                         
 -10   5   1         16.54         18.96         6.48 o                         
  -9   5   1        130.59        131.53        12.69 o                         
  -8   5   1        126.82        131.69        12.01 o                         
  -7   5   1          0.42          4.82         4.32 o                         
  -6   5   1          9.14         18.81        11.37 o                         
  -5   5   1        315.07        312.48        29.14 o                         
  -4   5   1       4164.83       4414.17       194.19 o                         
  -3   5   1       3404.42       3559.14       111.17 o                         
  -2   5   1       1129.93       1188.63        46.31 o                         
  -1   5   1        314.84        266.05        22.62 o                         
   0   5   1       2797.57       2806.01        65.28 o                         
   1   5   1       7955.64       7278.82       108.95 o                         
   2   5   1        174.52        199.24        29.56 o                         
   3   5   1         69.88         82.00        13.90 o                         
   4   5   1        578.84        627.15        38.27 o                         
   5   5   1         84.91         55.79        14.16 o                         
   6   5   1         15.61         16.91        12.60 o                         
   7   5   1          7.27          2.24         6.84 o                         
   8   5   1        149.30        141.14        12.79 o                         
   9   5   1        121.98        107.61        11.73 o                         
  10   5   1         57.90         69.35         9.26 o                         
  11   5   1         57.37         55.31        11.39 o                         
  12   5   1         57.10         58.34         8.53 o                         
 -11   6   1         52.49         52.00        10.71 o                         
 -10   6   1         56.21         59.69         8.73 o                         
  -9   6   1          3.61          4.12         6.43 o                         
  -8   6   1          0.81          5.06         6.57 o                         
  -7   6   1        113.06        108.38         7.63 o                         
  -6   6   1        176.21        187.25        25.85 o                         
  -5   6   1        156.55        192.00        35.11 o                         
  -4   6   1       1654.51       1425.42        85.82 o                         
  -3   6   1        212.61        203.37        23.94 o                         
  -2   6   1         23.01         34.61        18.01 o                         
  -1   6   1       1327.69       1400.53        53.38 o                         
   0   6   1       1252.19       1099.45        45.69 o                         
   1   6   1       1546.87       1597.53        57.61 o                         
   2   6   1         11.94         24.40        18.79 o                         
   3   6   1         79.58        121.05        27.82 o                         
   4   6   1        353.52        355.68        44.09 o                         
   5   6   1         14.55          6.59        11.12 o                         
   6   6   1        606.63        620.36        45.81 o                         
   7   6   1        168.87        157.29        10.42 o                         
   8   6   1        290.96        300.75        14.25 o                         
   9   6   1         99.92         98.42        11.08 o                         
  10   6   1        103.68        107.98        10.96 o                         
  11   6   1         24.47         17.13         6.65 o                         
 -11   7   1          2.68          2.36         9.96 o                         
 -10   7   1          7.83         12.17         5.87 o                         
  -9   7   1        299.42        329.45        14.51 o                         
  -8   7   1          1.53          0.96         3.81 o                         
  -7   7   1        224.28        242.19        13.00 o                         
  -6   7   1         42.26         26.71        14.02 o                         
  -5   7   1         12.31         22.77        20.02 o                         
  -4   7   1        188.09        156.78        33.71 o                         
  -3   7   1       1886.73       1923.96       105.40 o                         
  -2   7   1        789.13        800.21        65.74 o                         
  -1   7   1       2714.61       2867.05        83.22 o                         
   0   7   1        456.46        518.25        35.18 o                         
   1   7   1       2506.03       2673.68        80.42 o                         
   2   7   1        550.47        571.52        55.64 o                         
   3   7   1       2930.61       2997.35       130.02 o                         
   4   7   1        818.13        869.15        75.05 o                         
   5   7   1         13.06         18.01        18.34 o                         
   6   7   1         48.09         48.44         7.17 o                         
   7   7   1          4.18          0.68         5.76 o                         
   8   7   1        172.20        178.17         9.65 o                         
   9   7   1        103.48        120.44        11.90 o                         
  10   7   1         22.57         15.29         5.93 o                         
  11   7   1          0.52          4.17         4.35 o                         
 -10   8   1        175.25        171.87        16.66 o                         
  -9   8   1          1.96         -5.59         5.59 o                         
  -8   8   1          7.71          8.63         5.16 o                         
  -7   8   1        238.44        239.79        13.33 o                         
  -6   8   1       1027.66        974.55        21.22 o                         
  -5   8   1          0.29          1.14         4.75 o                         
  -4   8   1        190.88        173.04        37.86 o                         
  -3   8   1        237.68        274.63        44.99 o                         
  -2   8   1         23.45         40.95        23.90 o                         
  -1   8   1       1213.68       1223.54        83.97 o                         
   0   8   1       2066.53       2042.34        74.78 o                         
   1   8   1          2.22          1.35        12.06 o                         
   2   8   1       1043.88       1133.85        85.15 o                         
   3   8   1        211.12        174.11        35.96 o                         
   4   8   1          0.51         11.84        17.61 o                         
   5   8   1          8.94          9.95         4.56 o                         
   6   8   1          1.96         -0.81         5.46 o                         
   7   8   1        547.90        518.61        18.73 o                         
   8   8   1         12.27         13.15         7.70 o                         
   9   8   1         30.37         37.42         7.55 o                         
  10   8   1         47.93         29.84         8.36 o                         
 -10   9   1         22.30         35.56         9.20 o                         
  -9   9   1         38.75         53.81         6.65 o                         
  -8   9   1         10.50         11.21         4.73 o                         
  -7   9   1         39.32         44.38         6.99 o                         
  -6   9   1        233.72        245.11        13.34 o                         
  -5   9   1        444.77        430.26        14.25 o                         
  -4   9   1        378.12        335.30        16.57 o                         
  -3   9   1          4.28         -1.29        21.82 o                         
  -2   9   1        419.24        481.44        58.28 o                         
  -1   9   1          0.00          9.82        15.48 o                         
   0   9   1        410.96        475.40        39.59 o                         
   1   9   1       1893.65       1874.77       110.61 o                         
   2   9   1         60.48         18.01        14.42 o                         
   3   9   1         70.34        104.84        32.76 o                         
   4   9   1        684.94        700.18        31.50 o                         
   5   9   1        142.66        141.52         9.83 o                         
   6   9   1        160.54        162.30         9.76 o                         
   7   9   1        856.96        809.02        26.50 o                         
   8   9   1         54.21         68.26         7.91 o                         
   9   9   1         55.62         59.43         8.61 o                         
  10   9   1         37.45         46.22         9.93 o                         
  -9  10   1         37.75         37.32        10.07 o                         
  -8  10   1          8.20         -0.54         5.35 o                         
  -7  10   1          3.15          6.88         5.44 o                         
  -6  10   1        647.73        540.12        19.42 o                         
  -5  10   1          1.50          0.98         5.39 o                         
  -4  10   1        604.08        551.84        16.21 o                         
  -3  10   1       1660.39       1626.99        26.69 o                         
  -2  10   1        183.14        167.77        39.38 o                         
  -1  10   1       1286.17       1335.95       102.26 o                         
   0  10   1       1478.44       1411.22        73.90 o                         
   1  10   1          1.43         31.08        20.53 o                         
   2  10   1       1411.38       1302.01       101.30 o                         
   3  10   1          4.55          4.61         3.60 o                         
   4  10   1         42.32         42.97         6.41 o                         
   5  10   1          2.53          7.93         4.08 o                         
   6  10   1         19.77         21.33         6.12 o                         
   7  10   1         25.19         29.39         6.55 o                         
   8  10   1         32.67         37.89         8.19 o                         
   9  10   1         67.48         80.90         9.34 o                         
  10  10   1         10.19         25.02         7.52 o                         
  -9  11   1          4.36          4.03         4.09 o                         
  -8  11   1         36.04         30.12         8.25 o                         
  -7  11   1        203.80        221.11        12.47 o                         
  -6  11   1        203.15        175.39        11.65 o                         
  -5  11   1         83.93         79.27         9.10 o                         
  -4  11   1         22.65         17.44         4.69 o                         
  -3  11   1       1625.69       1580.08        27.73 o                         
  -2  11   1        338.31        333.40        14.53 o                         
  -1  11   1         72.10         64.90         8.37 o                         
   0  11   1        308.70        274.39        15.84 o                         
   1  11   1         99.88         93.83         9.86 o                         
   2  11   1          0.07         -3.23         4.82 o                         
   3  11   1         78.57         76.65        10.40 o                         
   4  11   1        119.55        124.55         8.39 o                         
   5  11   1          2.06          5.18         4.42 o                         
   6  11   1        683.63        710.06        21.59 o                         
   7  11   1        117.46        128.48        14.92 o                         
   8  11   1         56.05         47.90         7.73 o                         
   9  11   1          6.91         14.45         4.48 o                         
  -8  12   1          0.51          4.49         6.84 o                         
  -7  12   1         78.00        102.51        11.30 o                         
  -6  12   1        176.28        173.39        11.50 o                         
  -5  12   1          0.49          6.83         5.87 o                         
  -4  12   1         80.30         76.16         7.11 o                         
  -3  12   1        213.72        222.36        15.13 o                         
  -2  12   1         15.03         10.02         6.71 o                         
  -1  12   1         55.33         59.62         8.96 o                         
   0  12   1         30.89         30.49         6.66 o                         
   1  12   1        186.24        157.73        13.11 o                         
   2  12   1        775.89        698.04        21.39 o                         
   3  12   1        179.37        160.72        13.18 o                         
   4  12   1        459.20        475.26        23.43 o                         
   5  12   1        242.52        256.78        12.95 o                         
   6  12   1         55.73         50.32         8.29 o                         
   7  12   1          1.83          3.69         5.43 o                         
   8  12   1          0.89          8.58         5.89 o                         
  -8  13   1         28.77         30.91         7.07 o                         
  -7  13   1          3.31         -8.36         8.36 o                         
  -6  13   1        105.55        105.23        15.31 o                         
  -5  13   1         63.00         70.56        13.24 o                         
  -4  13   1        188.39        187.63        30.79 o                         
  -3  13   1         24.76         31.42         5.88 o                         
  -2  13   1          0.06         -1.96         6.32 o                         
  -1  13   1        175.18        174.30        13.68 o                         
   0  13   1        116.15        110.37        15.68 o                         
   1  13   1        182.04        178.26        13.54 o                         
   2  13   1          5.73         -4.52         4.52 o                         
   3  13   1          1.40         -3.88         6.30 o                         
   4  13   1        200.41        223.74        20.67 o                         
   5  13   1        145.72        178.35        10.55 o                         
   6  13   1          0.00          5.01         8.89 o                         
   7  13   1          1.16         -1.51         6.39 o                         
   8  13   1          7.64          1.74         4.60 o                         
  -7  14   1          6.09          7.33         3.87 o                         
  -6  14   1          8.64          9.27         4.54 o                         
  -5  14   1          4.98         -0.03         5.13 o                         
  -4  14   1         40.13         42.48         7.99 o                         
  -3  14   1          9.02         12.77         5.82 o                         
  -2  14   1         80.78         82.79         7.39 o                         
  -1  14   1         96.50        108.86        10.21 o                         
   0  14   1         34.71         39.08         7.59 o                         
   1  14   1          0.10         -5.58         7.04 o                         
   2  14   1         11.57         14.43         5.42 o                         
   3  14   1        160.70        164.47        10.98 o                         
   4  14   1         93.97        105.63         9.43 o                         
   5  14   1         31.35         32.48         6.31 o                         
   6  14   1          0.97         -0.51         4.33 o                         
   7  14   1         23.38         29.72         5.02 o                         
  -6  15   1          0.11          2.24         5.30 o                         
  -5  15   1         20.39         29.32         6.14 o                         
  -4  15   1          9.82          0.69         4.18 o                         
  -3  15   1          0.01          2.05        11.02 o                         
  -2  15   1         22.84         26.98         9.65 o                         
  -1  15   1         41.80         49.87         7.04 o                         
   0  15   1          0.05         -5.88         5.88 o                         
   1  15   1         13.76         13.02         9.90 o                         
   2  15   1          9.70         15.48         8.75 o                         
   3  15   1         65.86         74.53         6.92 o                         
   4  15   1          2.67         -2.66         4.14 o                         
   5  15   1          8.10         12.91         4.38 o                         
   6  15   1        141.78        159.53        12.62 o                         
  -4  16   1          5.96          8.02         5.16 o                         
  -3  16   1          3.23         12.12         5.83 o                         
  -2  16   1         58.98         47.85         8.97 o                         
  -1  16   1          0.31         -6.56         6.56 o                         
   0  16   1         20.00         14.14         6.51 o                         
   1  16   1         21.06         12.73         4.08 o                         
   2  16   1          1.77          9.13        10.88 o                         
   3  16   1          6.66          5.44         4.88 o                         
 -12   0   2          0.76         -6.96         6.96 o                         
 -11   0   2        311.84        305.03        24.96 o                         
 -10   0   2         99.58         93.79        16.49 o                         
  -9   0   2         53.77         48.01        11.72 o                         
  -8   0   2          5.60        -10.55        10.55 o                         
  -7   0   2         19.29         31.65        11.41 o                         
  -6   0   2         26.33         37.44        12.08 o                         
  -5   0   2         15.08          1.11        12.82 o                         
  -4   0   2        120.59         98.78        18.57 o                         
  -3   0   2        823.62        757.74        18.53 o                         
  -2   0   2      10754.71      11072.31        65.96 o                         
  -1   0   2       4827.82       5687.38        37.48 o                         
   1   0   2        553.05        790.68        22.61 o                         
   2   0   2       4430.90       4235.75        54.75 o                         
   3   0   2      11920.69      11537.55       277.97 o                         
   4   0   2        676.29        712.03        31.65 o                         
   5   0   2        450.09        630.75        39.91 o                         
   6   0   2       1594.70       1347.00        84.19 o                         
   7   0   2        517.92        501.80        57.16 o                         
   8   0   2        914.70        902.47        41.45 o                         
   9   0   2         28.21         30.18         9.42 o                         
  10   0   2        111.53         89.41        15.65 o                         
  11   0   2          2.58         -4.26         7.80 o                         
  12   0   2         32.23         20.08         7.35 o                         
 -12   1   2         37.65         44.08         6.78 o                         
 -11   1   2          1.84          3.79         5.39 o                         
 -10   1   2         69.03         77.65        10.57 o                         
  -9   1   2        240.72        248.89        16.58 o                         
  -8   1   2         21.50         10.69         3.70 o                         
  -7   1   2       2196.79       2400.51        61.70 o                         
  -6   1   2         69.11         85.63        12.67 o                         
  -5   1   2        262.37        298.77        20.04 o                         
  -4   1   2        130.06        125.49        12.21 o                         
  -3   1   2       8690.42       9034.73        77.81 o                         
  -2   1   2       1336.18       1320.58        17.68 o                         
  -1   1   2         56.18         54.47         5.63 o                         
   0   1   2       1093.17       1050.05        15.75 o                         
   1   1   2      11585.94      11419.74        46.71 o                         
   2   1   2      22657.49      22337.89        71.29 o                         
   3   1   2       2544.39       2697.34        38.08 o                         
   4   1   2       2072.24       2096.61        45.52 o                         
   5   1   2         53.80         41.78        10.27 o                         
   6   1   2       2763.92       2822.05        86.11 o                         
   7   1   2        121.63        111.61        20.80 o                         
   8   1   2         24.63         36.43         7.27 o                         
   9   1   2         19.94          9.47         7.91 o                         
  10   1   2         56.91         63.87        10.27 o                         
  11   1   2        106.05        127.54        11.92 o                         
  12   1   2         21.12         20.30         5.45 o                         
 -12   2   2        106.48         97.58        13.29 o                         
 -11   2   2          0.02         -6.11         6.11 o                         
 -10   2   2         63.91         62.35         9.57 o                         
  -9   2   2         19.30         17.70         7.12 o                         
  -8   2   2        261.22        258.85        13.07 o                         
  -7   2   2        367.62        358.73        27.97 o                         
  -6   2   2         84.36         94.16        14.46 o                         
  -5   2   2        392.84        439.44        24.31 o                         
  -4   2   2         28.33         40.45         9.41 o                         
  -3   2   2          6.88         14.43         5.52 o                         
  -2   2   2       3457.05       3586.76        35.73 o                         
  -1   2   2      19358.89      19357.72       114.14 o                         
   0   2   2       4532.49       4274.11        35.38 o                         
   1   2   2      11616.73      10952.48        79.27 o                         
   2   2   2       1038.53        950.50        20.30 o                         
   3   2   2       3406.42       3448.45        48.08 o                         
   4   2   2       1093.69       1075.23        31.32 o                         
   5   2   2         21.21         18.21         7.86 o                         
   6   2   2         19.05          3.42        10.22 o                         
   7   2   2       2407.80       2346.88        87.87 o                         
   8   2   2          0.00         -1.99         5.34 o                         
   9   2   2         32.16         16.32         8.25 o                         
  10   2   2         57.55         56.83         9.17 o                         
  11   2   2        104.99        101.14        10.54 o                         
  12   2   2         15.89         18.35         4.72 o                         
 -12   3   2          2.55         13.74         7.52 o                         
 -11   3   2          2.24          7.63        11.11 o                         
 -10   3   2         97.87        120.37        11.90 o                         
  -9   3   2         36.70         25.34         7.57 o                         
  -8   3   2        612.79        655.55        36.68 o                         
  -7   3   2         31.16         30.74        12.79 o                         
  -6   3   2        450.93        478.96        32.75 o                         
  -5   3   2         35.24         63.00        10.64 o                         
  -4   3   2          7.07         10.39         9.46 o                         
  -3   3   2       1921.43       2100.53        55.19 o                         
  -2   3   2      29489.21      29351.54       183.12 o                         
  -1   3   2      55092.63      53512.95       187.84 o                         
   0   3   2      14060.66      13317.97        87.99 o                         
   1   3   2       3619.54       3767.17        46.31 o                         
   2   3   2       9479.79       9307.11       208.66 o                         
   3   3   2       1552.39       1360.59        43.07 o                         
   4   3   2        611.84        634.60        29.19 o                         
   5   3   2         97.74         88.05        14.07 o                         
   6   3   2        391.32        372.93        33.04 o                         
   7   3   2        443.37        456.73        39.54 o                         
   8   3   2         21.04         28.55         8.53 o                         
   9   3   2         98.08        101.02         7.76 o                         
  10   3   2          2.65          7.76         8.44 o                         
  11   3   2         27.89         31.57         7.28 o                         
  12   3   2         29.77         19.74         7.46 o                         
 -12   4   2          2.01         -4.43         5.89 o                         
 -11   4   2         76.19         88.74        14.70 o                         
 -10   4   2          1.32          0.79         8.86 o                         
  -9   4   2        189.54        179.42        14.44 o                         
  -8   4   2         73.87         76.14        11.16 o                         
  -7   4   2        449.13        448.18        39.88 o                         
  -6   4   2       1297.96       1280.69       101.08 o                         
  -5   4   2       1408.70       1307.05        89.64 o                         
  -4   4   2        523.29        524.82        33.43 o                         
  -3   4   2         97.55        162.11        18.46 o                         
  -2   4   2       2230.51       2390.09        81.78 o                         
  -1   4   2      11194.15      10652.64        94.30 o                         
   0   4   2       3166.03       2781.80        58.17 o                         
   1   4   2        359.45        295.48        20.76 o                         
   2   4   2       1019.75       1085.72        55.64 o                         
   3   4   2       3072.41       2893.87        67.75 o                         
   4   4   2          0.19         13.42         9.19 o                         
   5   4   2          9.61          3.21         8.97 o                         
   6   4   2         59.62         70.68        17.36 o                         
   7   4   2        498.95        436.86        39.69 o                         
   8   4   2          0.10          2.79         4.75 o                         
   9   4   2        478.60        445.44        17.52 o                         
  10   4   2          0.53          7.88         5.93 o                         
  11   4   2        112.47        162.11        17.78 o                         
  12   4   2         25.84         40.67         8.25 o                         
 -12   5   2        121.35        146.51        13.07 o                         
 -11   5   2        163.02        190.71        18.68 o                         
 -10   5   2         99.84         95.96        10.21 o                         
  -9   5   2         52.45         63.89         9.88 o                         
  -8   5   2          0.63         -0.70         4.52 o                         
  -7   5   2        161.32        149.34        11.47 o                         
  -6   5   2       2176.85       2186.68       139.14 o                         
  -5   5   2         75.81         37.80        12.42 o                         
  -4   5   2        418.64        409.46        31.13 o                         
  -3   5   2        470.89        565.02        47.96 o                         
  -2   5   2       1335.83       1525.56        71.32 o                         
  -1   5   2       1369.38       1366.50        47.02 o                         
   0   5   2       5534.92       5513.66        92.09 o                         
   1   5   2       2609.28       2234.11        68.80 o                         
   2   5   2        131.44        205.83        20.15 o                         
   3   5   2        228.48        339.81        38.82 o                         
   4   5   2        901.62        858.36        50.60 o                         
   5   5   2        716.72        705.89        42.80 o                         
   6   5   2        134.18        162.89        33.60 o                         
   7   5   2          4.67         -5.61         6.17 o                         
   8   5   2         16.70         20.28         6.53 o                         
   9   5   2        150.83        138.69        12.89 o                         
  10   5   2         14.41         18.92         6.52 o                         
  11   5   2          1.30         -0.84         7.01 o                         
 -11   6   2         15.59         20.81         8.58 o                         
 -10   6   2          0.88         -2.38         5.32 o                         
  -9   6   2         86.32        110.00        13.14 o                         
  -8   6   2        183.97        172.23        11.46 o                         
  -7   6   2        888.93        834.65        23.01 o                         
  -6   6   2        282.16        289.49        45.15 o                         
  -5   6   2          1.18         -5.50        14.42 o                         
  -4   6   2         56.95         68.38        22.89 o                         
  -3   6   2        353.30        356.93        30.15 o                         
  -2   6   2       2157.36       2105.93        97.32 o                         
  -1   6   2         22.21         56.93        13.11 o                         
   0   6   2         35.11         14.02         9.52 o                         
   1   6   2         43.88         29.89        15.31 o                         
   2   6   2        612.80        589.47        52.00 o                         
   3   6   2        505.07        556.21        53.90 o                         
   4   6   2        383.56        468.88        49.92 o                         
   5   6   2        170.68        115.33        29.62 o                         
   6   6   2        153.99        173.72        36.57 o                         
   7   6   2          7.50          8.84         3.57 o                         
   8   6   2         59.08         52.90         8.63 o                         
   9   6   2         46.46         46.22         8.72 o                         
  10   6   2          4.62          5.07         5.41 o                         
  11   6   2         14.98         19.63         5.08 o                         
 -11   7   2          0.19         11.72         6.00 o                         
 -10   7   2          2.31         12.93         5.82 o                         
  -9   7   2         18.70         26.29         5.82 o                         
  -8   7   2          2.24          7.98         3.87 o                         
  -7   7   2       2491.96       2490.11        44.22 o                         
  -6   7   2        423.91        400.13        15.13 o                         
  -5   7   2        593.18        586.58        45.58 o                         
  -4   7   2         54.23         43.02        19.18 o                         
  -3   7   2        522.00        543.98        57.33 o                         
  -2   7   2        168.41        183.09        34.27 o                         
  -1   7   2        106.54        165.04        22.91 o                         
   0   7   2        226.56        334.66        29.05 o                         
   1   7   2         61.51         51.55        14.11 o                         
   2   7   2        554.70        576.80        55.48 o                         
   3   7   2         77.30         95.92        25.30 o                         
   4   7   2        224.27        272.22        42.80 o                         
   5   7   2        524.24        523.62        62.99 o                         
   6   7   2         14.63         21.09         6.06 o                         
   7   7   2         24.05         21.02         6.83 o                         
   8   7   2          6.86          8.35         4.19 o                         
   9   7   2        365.60        381.10        19.51 o                         
  10   7   2          0.36          1.30         5.20 o                         
  11   7   2          2.88          8.60         3.76 o                         
 -10   8   2         32.10         39.49        10.49 o                         
  -9   8   2         39.14         41.43         7.73 o                         
  -8   8   2         16.46         18.28         5.50 o                         
  -7   8   2        603.01        597.55        20.25 o                         
  -6   8   2         14.88         22.79         5.56 o                         
  -5   8   2          0.29          2.74         4.05 o                         
  -4   8   2         45.36         65.85        24.23 o                         
  -3   8   2         97.78         98.50        29.90 o                         
  -2   8   2       2451.60       2583.55       125.87 o                         
  -1   8   2        299.36        354.62        45.43 o                         
   0   8   2         60.17         82.88        17.28 o                         
   1   8   2        515.00        599.07        59.12 o                         
   2   8   2        322.10        421.65        52.56 o                         
   3   8   2        145.22        242.77        42.01 o                         
   4   8   2        319.58        374.36        53.79 o                         
   5   8   2         72.23         61.24         9.11 o                         
   6   8   2          0.46         -5.22         6.02 o                         
   7   8   2        108.35         87.95        10.53 o                         
   8   8   2          6.31         10.31         4.70 o                         
   9   8   2         61.37         72.86        13.74 o                         
  10   8   2         80.86         97.77        13.35 o                         
 -10   9   2         19.67         35.90         9.48 o                         
  -9   9   2        109.32        123.39        12.02 o                         
  -8   9   2          3.77          1.45         4.86 o                         
  -7   9   2         97.75        103.49         9.30 o                         
  -6   9   2         29.72         29.72         6.09 o                         
  -5   9   2         35.34         41.42         6.31 o                         
  -4   9   2         86.55         82.43         8.67 o                         
  -3   9   2          7.95        -11.44        16.04 o                         
  -2   9   2        168.24        190.88        38.20 o                         
  -1   9   2        754.81        732.28        70.56 o                         
   0   9   2        252.66        242.47        29.77 o                         
   1   9   2        653.77        750.51        69.95 o                         
   2   9   2         27.67         30.23        18.73 o                         
   3   9   2        835.17        919.02        84.31 o                         
   4   9   2          2.73          0.93         4.96 o                         
   5   9   2        516.78        478.89        17.46 o                         
   6   9   2       1031.55        955.88        24.75 o                         
   7   9   2         78.82         82.49         8.63 o                         
   8   9   2         12.17          8.69         6.84 o                         
   9   9   2         40.43         41.26         7.09 o                         
  10   9   2          4.02          4.15         6.28 o                         
  -9  10   2         15.33         31.15         5.43 o                         
  -8  10   2          3.27          4.95         5.02 o                         
  -7  10   2        308.64        282.99        14.05 o                         
  -6  10   2         76.87         64.27         8.05 o                         
  -5  10   2        429.54        421.66        17.13 o                         
  -4  10   2          2.89          7.59         4.70 o                         
  -3  10   2          6.23          4.48         5.78 o                         
  -2  10   2          6.72         -3.48        13.41 o                         
  -1  10   2         64.24         96.42        32.37 o                         
   0  10   2         15.98          7.18        13.15 o                         
   1  10   2         87.59         96.09        30.01 o                         
   2  10   2         87.14         55.36        24.51 o                         
   3  10   2        253.27        229.00        14.65 o                         
   4  10   2        105.95         95.66         8.47 o                         
   5  10   2          0.06         12.63         7.23 o                         
   6  10   2        627.16        592.17        17.48 o                         
   7  10   2         13.16         15.69         5.56 o                         
   8  10   2         49.59         47.02         8.05 o                         
   9  10   2         52.30         53.39         7.14 o                         
  10  10   2        251.90        298.69        17.39 o                         
  -9  11   2          5.19          1.07         5.16 o                         
  -8  11   2         92.99        111.02         8.51 o                         
  -7  11   2        111.48        101.66         9.71 o                         
  -6  11   2         13.28         13.42         5.53 o                         
  -5  11   2        211.09        198.29        12.23 o                         
  -4  11   2         70.99         69.04         7.97 o                         
  -3  11   2       1654.45       1620.90        32.11 o                         
  -2  11   2         33.48         19.04         6.09 o                         
  -1  11   2          0.54         -0.85         3.60 o                         
   0  11   2         12.26          3.02         4.20 o                         
   1  11   2        116.75        107.73        10.38 o                         
   2  11   2         13.32         17.22         5.69 o                         
   3  11   2         16.75          8.14         5.21 o                         
   4  11   2        253.65        237.92        12.55 o                         
   5  11   2        220.53        210.08        10.77 o                         
   6  11   2          6.96          9.95         6.76 o                         
   7  11   2         44.94         40.67         8.10 o                         
   8  11   2         14.64         14.98         5.93 o                         
   9  11   2         17.72         26.12         9.68 o                         
  -8  12   2         29.84         25.35         7.29 o                         
  -7  12   2          4.79         25.94        12.90 o                         
  -6  12   2          7.59         13.21         6.19 o                         
  -5  12   2        197.88        188.90        11.92 o                         
  -4  12   2          9.24          7.95         6.46 o                         
  -3  12   2        394.28        360.09        19.87 o                         
  -2  12   2         22.25         12.64         4.55 o                         
  -1  12   2        168.71        174.77        15.23 o                         
   0  12   2          8.86         14.00         5.35 o                         
   1  12   2         35.40         34.87         7.25 o                         
   2  12   2         39.23         43.29         6.93 o                         
   3  12   2          0.02         -3.08         5.55 o                         
   4  12   2        141.28        145.44        16.90 o                         
   5  12   2        116.53        132.40         9.91 o                         
   6  12   2         75.91         92.12        10.66 o                         
   7  12   2          0.76         -0.55         5.75 o                         
   8  12   2          0.39         -2.85         4.54 o                         
  -8  13   2          3.62          4.60         4.94 o                         
  -7  13   2          7.37         -0.22         6.90 o                         
  -6  13   2          3.43          0.17         8.19 o                         
  -5  13   2          0.04          3.70         7.63 o                         
  -4  13   2          0.48          0.06         7.57 o                         
  -3  13   2        652.40        614.11        24.80 o                         
  -2  13   2        168.32        149.23        13.00 o                         
  -1  13   2         19.08          9.18        14.78 o                         
   0  13   2         21.87         22.54         8.39 o                         
   1  13   2          6.96          4.01         8.58 o                         
   2  13   2          1.95         -2.53         4.26 o                         
   3  13   2        301.95        284.59        13.70 o                         
   4  13   2        249.84        294.13        28.78 o                         
   5  13   2         14.24         12.99         6.62 o                         
   6  13   2          1.90         18.58         9.37 o                         
   7  13   2         66.08         77.35        11.61 o                         
   8  13   2          7.77          9.37         5.44 o                         
  -7  14   2         18.35         10.96         4.02 o                         
  -6  14   2         20.98         19.47         9.98 o                         
  -5  14   2         37.42         38.85         7.00 o                         
  -4  14   2         54.34         62.51         8.72 o                         
  -3  14   2         98.24         95.90        13.10 o                         
  -2  14   2         49.43         45.33         7.32 o                         
  -1  14   2          1.61          6.96         8.13 o                         
   0  14   2         24.96         24.18         6.43 o                         
   1  14   2         89.77         95.85        16.13 o                         
   2  14   2        116.73        113.39        10.55 o                         
   3  14   2        105.86        106.50         8.39 o                         
   4  14   2        115.43        102.42         8.02 o                         
   5  14   2          3.24          7.08         5.19 o                         
   6  14   2         79.93         77.54         7.56 o                         
   7  14   2         21.61         30.40         7.07 o                         
  -6  15   2          0.22         -1.96         4.46 o                         
  -5  15   2          4.22          4.56         4.14 o                         
  -4  15   2          0.76          1.25         4.40 o                         
  -3  15   2         76.77         74.35         8.20 o                         
  -2  15   2         88.26        108.48        14.08 o                         
  -1  15   2          4.89         -7.35         7.35 o                         
   0  15   2         10.11         -6.67         7.97 o                         
   1  15   2         23.29         13.03         4.98 o                         
   2  15   2         12.13         24.60         5.71 o                         
   3  15   2          1.06         -1.42        10.52 o                         
   4  15   2         11.73         39.91        11.98 o                         
   5  15   2         24.95         23.75         4.74 o                         
   6  15   2          1.45         -5.16         5.16 o                         
  -4  16   2          1.77         11.67         5.27 o                         
  -3  16   2          0.08         12.62         6.28 o                         
  -2  16   2          0.09         -7.40         7.40 o                         
  -1  16   2         17.27          6.45         6.11 o                         
   0  16   2          0.69         -6.67         6.67 o                         
   1  16   2         57.20         75.78        10.26 o                         
   2  16   2          2.10         13.18         6.11 o                         
   3  16   2         33.39         49.59         7.97 o                         
 -12   1   3         66.11         76.91         8.13 o                         
 -11   1   3        133.91        146.65        12.55 o                         
 -10   1   3         24.24         25.68         7.63 o                         
  -9   1   3          0.19         -0.53         5.88 o                         
  -8   1   3        451.62        459.00        21.77 o                         
  -7   1   3          0.24         -5.83         8.37 o                         
  -6   1   3       1865.66       1936.37        54.66 o                         
  -5   1   3       1233.36       1187.88        38.17 o                         
  -4   1   3        855.86        915.92        29.46 o                         
  -3   1   3       1156.55       1282.52        18.65 o                         
  -2   1   3       8150.46       7463.33        45.46 o                         
  -1   1   3        651.89        587.40        14.50 o                         
   0   1   3       5584.10       5482.74        33.87 o                         
   1   1   3        419.76        367.54        11.81 o                         
   2   1   3        994.85       1162.67        22.37 o                         
   3   1   3       3641.92       3619.92        32.89 o                         
   4   1   3       4741.72       5059.04        72.72 o                         
   5   1   3       1543.01       1809.47        61.93 o                         
   6   1   3        261.02        210.25        25.10 o                         
   7   1   3         78.74         67.22        15.67 o                         
   8   1   3        351.87        306.98        17.57 o                         
   9   1   3        308.07        290.01        17.57 o                         
  10   1   3        171.94        178.60        14.34 o                         
  11   1   3          7.60          1.17        12.12 o                         
  12   1   3          0.26         -1.90         8.83 o                         
 -12   2   3         15.84         10.59         7.24 o                         
 -11   2   3         25.89         25.67         7.97 o                         
 -10   2   3         92.34        122.02        12.62 o                         
  -9   2   3          3.97         -0.79         6.52 o                         
  -8   2   3          8.43         21.00         8.97 o                         
  -7   2   3        575.84        551.47        42.40 o                         
  -6   2   3        916.27        953.23        39.47 o                         
  -5   2   3        936.88       1011.22        36.28 o                         
  -4   2   3        590.71        620.31        25.29 o                         
  -3   2   3         58.46         42.90         9.40 o                         
  -2   2   3       3844.08       3691.56        37.82 o                         
  -1   2   3        142.88        155.98        11.86 o                         
   0   2   3      27987.79      26848.95       112.24 o                         
   1   2   3       5478.98       5247.84        57.02 o                         
   2   2   3         52.02         85.49         6.09 o                         
   3   2   3        834.26        877.52        18.01 o                         
   4   2   3       2044.15       2241.79        43.67 o                         
   5   2   3        163.56        168.21        21.80 o                         
   6   2   3         37.31         58.16        14.24 o                         
   7   2   3         28.67         20.35        12.19 o                         
   8   2   3        218.09        210.64        14.79 o                         
   9   2   3          4.35         -1.57         6.34 o                         
  10   2   3          1.33         -0.51         4.89 o                         
  11   2   3         68.64         82.90         9.85 o                         
  12   2   3          0.02          5.12         3.88 o                         
 -12   3   3          2.67          3.25         6.96 o                         
 -11   3   3         25.80         15.26         9.65 o                         
 -10   3   3        232.59        263.99        20.70 o                         
  -9   3   3          3.54          1.15         5.47 o                         
  -8   3   3        545.03        515.94        33.26 o                         
  -7   3   3       1617.92       1595.42        72.79 o                         
  -6   3   3        109.93        128.26        20.22 o                         
  -5   3   3          5.80         33.66         9.75 o                         
  -4   3   3         81.28        110.41        16.05 o                         
  -3   3   3        439.61        428.23        17.64 o                         
  -2   3   3      14476.11      13670.79       124.83 o                         
  -1   3   3      10419.75      10014.79        81.37 o                         
   0   3   3        418.03        402.66        16.05 o                         
   1   3   3       3437.18       3836.13        56.60 o                         
   2   3   3        292.53        350.61        15.38 o                         
   3   3   3          2.00         -4.45         6.29 o                         
   4   3   3       3413.01       3556.60        59.44 o                         
   5   3   3       1759.92       1898.10       107.36 o                         
   6   3   3        198.16        177.81        23.90 o                         
   7   3   3        700.80        704.67        49.37 o                         
   8   3   3        625.38        581.53        24.82 o                         
   9   3   3        306.14        297.93        29.14 o                         
  10   3   3        249.98        271.21        13.77 o                         
  11   3   3          6.06          9.78         5.57 o                         
  12   3   3          5.39         15.48         7.12 o                         
 -12   4   3         90.21        111.90        12.62 o                         
 -11   4   3        100.37         90.81        14.81 o                         
 -10   4   3        367.06        375.09        29.11 o                         
  -9   4   3        734.02        697.56        39.99 o                         
  -8   4   3          4.20          8.43         7.71 o                         
  -7   4   3        671.93        740.98        51.50 o                         
  -6   4   3        269.47        234.61        26.94 o                         
  -5   4   3        192.15        213.63        18.86 o                         
  -4   4   3        265.37        315.77        26.90 o                         
  -3   4   3       1532.65       1622.78        59.09 o                         
  -2   4   3       1886.20       1841.12        74.94 o                         
  -1   4   3        350.00        376.51        16.31 o                         
   0   4   3          7.93          5.59         6.96 o                         
   1   4   3        180.92        192.65        11.52 o                         
   2   4   3        165.20        151.22        23.61 o                         
   3   4   3       3421.98       3772.44        77.69 o                         
   4   4   3        555.44        637.87        27.84 o                         
   5   4   3        302.76        270.46        34.22 o                         
   6   4   3         83.85         61.93        21.76 o                         
   7   4   3          0.61         -4.50        12.22 o                         
   8   4   3        298.28        295.77        24.12 o                         
   9   4   3          0.24         -2.97         5.75 o                         
  10   4   3        179.55        177.68        11.60 o                         
  11   4   3        124.65        124.81        15.93 o                         
  12   4   3          8.55          3.25         5.61 o                         
 -12   5   3        113.53        124.41        11.89 o                         
 -11   5   3        193.54        197.11        18.96 o                         
 -10   5   3        291.01        292.69        24.90 o                         
  -9   5   3         65.25         70.74        14.11 o                         
  -8   5   3        598.31        567.50        24.25 o                         
  -7   5   3       1022.66       1006.62        28.87 o                         
  -6   5   3        282.24        308.46        32.78 o                         
  -5   5   3        605.46        599.42        40.60 o                         
  -4   5   3        400.84        424.56        46.39 o                         
  -3   5   3       2209.96       2306.40        96.65 o                         
  -2   5   3       2202.31       2413.21        65.44 o                         
  -1   5   3         25.97         11.97         9.98 o                         
   0   5   3       1084.13       1033.88        40.40 o                         
   1   5   3        321.67        336.15        25.22 o                         
   2   5   3       5674.63       5864.16       113.39 o                         
   3   5   3        302.15        393.66        40.89 o                         
   4   5   3          8.07         -6.89         9.06 o                         
   5   5   3          4.87          0.92        13.04 o                         
   6   5   3        440.31        426.47        54.47 o                         
   7   5   3        480.98        453.39        29.00 o                         
   8   5   3        142.83        123.52        16.77 o                         
   9   5   3          9.80         18.24         7.20 o                         
  10   5   3          0.82          5.87         5.44 o                         
  11   5   3         24.50         24.75         5.56 o                         
 -11   6   3         30.14         33.26         9.42 o                         
 -10   6   3         27.34         24.67         6.76 o                         
  -9   6   3         16.90         21.77         5.71 o                         
  -8   6   3         38.78         38.65         6.37 o                         
  -7   6   3         53.87         61.04         6.93 o                         
  -6   6   3        113.13        113.19        29.67 o                         
  -5   6   3        208.03        153.47        30.96 o                         
  -4   6   3       1030.20       1134.36        56.04 o                         
  -3   6   3        650.46        664.08        40.75 o                         
  -2   6   3          5.17         -2.92        14.92 o                         
  -1   6   3       2343.31       2573.58        72.32 o                         
   0   6   3        441.06        433.31        42.83 o                         
   1   6   3        225.80        243.93        23.99 o                         
   2   6   3       1904.98       2003.11        93.39 o                         
   3   6   3         49.86         59.88        14.28 o                         
   4   6   3        175.21        183.25        34.10 o                         
   5   6   3        284.72        269.13        42.01 o                         
   6   6   3         15.45         16.38        13.52 o                         
   7   6   3         85.33         67.24         7.00 o                         
   8   6   3        135.15        141.56        12.74 o                         
   9   6   3        146.27        158.11        13.14 o                         
  10   6   3         39.58         45.92         7.92 o                         
  11   6   3         37.24         38.45         5.95 o                         
 -11   7   3          0.87         14.02         6.17 o                         
 -10   7   3         11.64          6.37         4.89 o                         
  -9   7   3          2.29         -0.51         4.27 o                         
  -8   7   3        432.59        436.90        17.56 o                         
  -7   7   3         95.80        101.08         9.07 o                         
  -6   7   3        273.42        258.54        15.74 o                         
  -5   7   3        424.14        427.05        39.12 o                         
  -4   7   3       1045.82       1235.58        62.30 o                         
  -3   7   3        135.20        146.40        31.64 o                         
  -2   7   3        260.43        282.59        41.90 o                         
  -1   7   3        650.54        626.38        40.78 o                         
   0   7   3       1187.73       1187.89        68.46 o                         
   1   7   3         47.99         50.74        13.30 o                         
   2   7   3        195.29        221.00        36.74 o                         
   3   7   3          0.01         -8.19        18.68 o                         
   4   7   3          0.18         21.32        19.91 o                         
   5   7   3        257.10        289.44        47.73 o                         
   6   7   3         62.78         75.08         8.96 o                         
   7   7   3        157.00        168.50        13.35 o                         
   8   7   3          7.31          7.97         4.87 o                         
   9   7   3        118.24        109.76        11.36 o                         
  10   7   3         71.95         86.50         9.38 o                         
  11   7   3          1.75         -1.98         3.15 o                         
 -10   8   3          0.36         10.86         5.50 o                         
  -9   8   3         16.98         21.57         6.62 o                         
  -8   8   3         36.67         37.90         6.54 o                         
  -7   8   3         14.42         18.40         5.84 o                         
  -6   8   3        555.29        541.36        18.83 o                         
  -5   8   3        115.14        102.34         7.98 o                         
  -4   8   3         33.37         18.06        14.86 o                         
  -3   8   3        906.93        916.21        79.82 o                         
  -2   8   3        204.90        266.21        41.34 o                         
  -1   8   3        114.63         99.62        27.93 o                         
   0   8   3          2.37         18.17        13.83 o                         
   1   8   3        331.89        400.72        48.01 o                         
   2   8   3        662.71        683.04        66.69 o                         
   3   8   3        278.52        359.33        50.76 o                         
   4   8   3         51.91         71.85        25.47 o                         
   5   8   3         51.62         56.83         7.35 o                         
   6   8   3        453.82        424.12        16.45 o                         
   7   8   3        139.86        131.92        12.41 o                         
   8   8   3        146.34        140.45        11.48 o                         
   9   8   3          0.22         -8.30         8.30 o                         
  10   8   3          0.74          8.97         7.91 o                         
 -10   9   3         97.85        147.02        15.09 o                         
  -9   9   3        185.62        192.24        10.63 o                         
  -8   9   3          9.74          4.34         4.80 o                         
  -7   9   3        266.69        235.29        13.32 o                         
  -6   9   3        112.00        109.94         9.56 o                         
  -5   9   3          9.78         11.39         5.04 o                         
  -4   9   3        362.70        331.17        14.27 o                         
  -3   9   3         55.43         60.52        23.95 o                         
  -2   9   3         74.11         54.52        24.46 o                         
  -1   9   3         12.43         32.87        19.41 o                         
   0   9   3         17.96         21.51        11.58 o                         
   1   9   3         10.05          0.67        13.63 o                         
   2   9   3       1092.52       1007.87        84.36 o                         
   3   9   3          3.65         15.09        16.88 o                         
   4   9   3        414.83        391.70        14.66 o                         
   5   9   3         35.95         41.39         6.50 o                         
   6   9   3         38.28         33.13         8.41 o                         
   7   9   3        148.45        138.63        10.54 o                         
   8   9   3        249.98        237.57        15.49 o                         
   9   9   3        135.93        150.37        11.61 o                         
  10   9   3         53.26         53.85         9.65 o                         
  -9  10   3         15.94         25.53         4.76 o                         
  -8  10   3        100.31        105.03         8.94 o                         
  -7  10   3        288.20        268.41        14.02 o                         
  -6  10   3          2.70          2.35         5.23 o                         
  -5  10   3         10.20          9.77         5.20 o                         
  -4  10   3        560.84        531.08        18.73 o                         
  -3  10   3         21.83         21.06         4.54 o                         
  -2  10   3        426.64        394.50        56.20 o                         
  -1  10   3        240.84        221.34        42.07 o                         
   0  10   3        540.33        676.22        51.55 o                         
   1  10   3        294.44        288.48        47.40 o                         
   2  10   3        156.06        157.79        35.96 o                         
   3  10   3        714.17        663.30        24.56 o                         
   4  10   3        338.62        321.12        14.54 o                         
   5  10   3         15.25         21.36         7.43 o                         
   6  10   3          0.03         12.56         5.40 o                         
   7  10   3         11.88          7.33         6.06 o                         
   8  10   3          0.50          1.29         9.42 o                         
   9  10   3          0.42         -1.93         6.73 o                         
  10  10   3         39.16         58.62         9.14 o                         
  -9  11   3          2.69         -3.42         5.55 o                         
  -8  11   3         34.70         51.04         6.52 o                         
  -7  11   3        182.27        192.25        11.97 o                         
  -6  11   3         27.53         24.61         6.03 o                         
  -5  11   3        577.72        521.96        19.13 o                         
  -4  11   3         20.20         15.03         5.22 o                         
  -3  11   3        363.87        346.73        15.26 o                         
  -2  11   3        328.53        347.19        18.07 o                         
  -1  11   3        546.67        481.26        21.69 o                         
   0  11   3         71.53         70.75         8.45 o                         
   1  11   3        518.14        489.56        21.51 o                         
   2  11   3       1064.41        932.25        42.57 o                         
   3  11   3        415.04        390.85        28.05 o                         
   4  11   3         84.52         91.74        10.24 o                         
   5  11   3        650.75        648.51        20.67 o                         
   6  11   3         25.22         26.54        10.24 o                         
   7  11   3          0.86         -0.01         5.29 o                         
   8  11   3         25.46         28.24        12.37 o                         
   9  11   3          2.85          8.99         4.51 o                         
  -8  12   3         25.26         21.48         7.68 o                         
  -7  12   3          4.66         21.18         8.86 o                         
  -6  12   3         32.07         42.29         7.03 o                         
  -5  12   3         77.46         69.16         8.25 o                         
  -4  12   3        793.04        786.44        22.93 o                         
  -3  12   3       1113.09       1117.15        33.43 o                         
  -2  12   3        589.64        497.10        22.65 o                         
  -1  12   3        199.47        145.05        18.01 o                         
   0  12   3          7.70          9.86         5.39 o                         
   1  12   3       1173.22       1083.41        32.32 o                         
   2  12   3        434.35        444.00        17.16 o                         
   3  12   3        511.55        477.33        21.73 o                         
   4  12   3         56.71         61.54        11.98 o                         
   5  12   3        140.43        134.29         9.84 o                         
   6  12   3         40.10         44.97         8.34 o                         
   7  12   3         14.02         10.20         5.67 o                         
   8  12   3          5.66         10.84         4.98 o                         
  -8  13   3        128.59        156.83        12.48 o                         
  -7  13   3         34.97         29.90         8.97 o                         
  -6  13   3          5.20         19.41         9.82 o                         
  -5  13   3         10.86          6.34         9.03 o                         
  -4  13   3          2.87         10.83         8.53 o                         
  -3  13   3          1.99         -5.83         5.83 o                         
  -2  13   3          0.21          4.66         5.59 o                         
  -1  13   3        391.03        344.18        27.15 o                         
   0  13   3         46.24         39.77        11.78 o                         
   1  13   3         78.40         82.22         9.81 o                         
   2  13   3         70.94         65.28         9.03 o                         
   3  13   3         45.69         65.33         7.29 o                         
   4  13   3        175.94        186.54        13.76 o                         
   5  13   3         78.94        102.51         8.63 o                         
   6  13   3          0.04          2.12        10.38 o                         
   7  13   3          6.07          3.32        13.41 o                         
   8  13   3         27.06         23.39         6.28 o                         
  -7  14   3          0.07          3.37         3.73 o                         
  -6  14   3          7.57         10.81         5.12 o                         
  -5  14   3          3.52          1.32         5.17 o                         
  -4  14   3         34.02         32.72        13.04 o                         
  -3  14   3         77.82         72.18         9.32 o                         
  -2  14   3          0.47         -0.26         5.28 o                         
  -1  14   3         30.21         30.29        10.15 o                         
   0  14   3         17.16         13.74         8.58 o                         
   1  14   3         29.17         18.62        10.41 o                         
   2  14   3        125.16        121.15        10.67 o                         
   3  14   3        246.42        256.22        12.15 o                         
   4  14   3          2.79         -1.78         3.96 o                         
   5  14   3          0.86          2.00         4.37 o                         
   6  14   3          9.05         16.55         4.85 o                         
   7  14   3          0.54         -1.07         4.77 o                         
  -6  15   3        140.79        177.45         9.46 o                         
  -5  15   3          1.16          3.13         4.21 o                         
  -4  15   3         40.69         45.29         6.90 o                         
  -3  15   3          6.19          9.23         5.03 o                         
  -2  15   3         13.67         26.81         9.37 o                         
  -1  15   3         29.54         31.24         9.98 o                         
   1  15   3          7.34         -2.64         7.68 o                         
   2  15   3        176.66        278.72        20.19 o                         
   3  15   3         44.85         59.69         5.84 o                         
   4  15   3         31.45         29.90         5.61 o                         
   5  15   3          4.74         10.58         5.97 o                         
  -4  16   3          6.63         18.85         6.28 o                         
  -3  16   3          6.85          7.40         5.72 o                         
  -1  16   3          0.30         -6.11         6.28 o                         
   0  16   3         38.64         36.80         7.91 o                         
   1  16   3         10.44         11.67         6.62 o                         
   2  16   3         31.37         33.32         7.68 o                         
   3  16   3          9.38         23.56         6.23 o                         
 -12   0   4         50.88         69.27        10.94 o                         
 -11   0   4         17.99         30.68        10.71 o                         
 -10   0   4         35.37         41.34        12.12 o                         
  -9   0   4        323.72        339.69        27.71 o                         
  -8   0   4        823.23        847.78        41.45 o                         
  -7   0   4        119.77        143.99        32.31 o                         
  -6   0   4       3593.21       4042.52        97.53 o                         
  -5   0   4       1013.89       1123.32        45.88 o                         
  -4   0   4       3532.02       3532.57        64.48 o                         
  -3   0   4       1345.57       1409.77        31.24 o                         
  -2   0   4      55690.07      53870.32       955.00 o                         
  -1   0   4      23807.49      23192.07       158.12 o                         
   0   0   4       4122.55       3513.62        64.11 o                         
   1   0   4         80.62         43.64        10.32 o                         
   2   0   4        591.21        725.21        20.36 o                         
   3   0   4      18664.71      18824.30       239.82 o                         
   4   0   4      11532.78      12213.77       470.95 o                         
   5   0   4       8569.64       8394.82       192.51 o                         
   6   0   4        216.06        253.87        38.42 o                         
   7   0   4         52.02         51.77        20.36 o                         
   8   0   4        730.84        661.94        36.01 o                         
   9   0   4         24.32         12.68         7.74 o                         
  10   0   4        314.05        325.17        27.37 o                         
  11   0   4          9.24          2.30         8.41 o                         
  12   0   4        153.18        191.61        16.27 o                         
 -12   1   4          4.41          1.36         5.86 o                         
 -11   1   4         18.85         28.54         7.58 o                         
 -10   1   4        443.48        456.41        22.35 o                         
  -9   1   4        145.08        148.65        13.36 o                         
  -8   1   4        491.35        478.80        22.20 o                         
  -7   1   4         20.12         23.08         8.65 o                         
  -6   1   4        168.41        220.18        19.77 o                         
  -5   1   4         87.32         82.72        11.67 o                         
  -4   1   4       1671.74       1825.34        32.42 o                         
  -3   1   4       7907.34       8075.84        48.70 o                         
  -2   1   4       2816.94       2941.48        26.68 o                         
  -1   1   4      14500.83      13949.36       158.73 o                         
   0   1   4        450.57        536.42         7.86 o                         
   1   1   4        165.32        157.17         9.22 o                         
   2   1   4      57791.95      55791.78       142.44 o                         
   3   1   4       6330.93       6455.07        66.02 o                         
   4   1   4       6082.91       6705.74        78.69 o                         
   5   1   4        316.15        328.28        28.46 o                         
   6   1   4         14.54         11.74        10.05 o                         
   7   1   4          0.09          4.00        10.60 o                         
   8   1   4        746.23        713.89        29.70 o                         
   9   1   4        177.14        171.83        13.96 o                         
  10   1   4          2.62          3.20         5.07 o                         
  11   1   4         85.54         91.60        10.85 o                         
  12   1   4         18.30         21.86         7.60 o                         
 -12   2   4         81.47         72.85         7.30 o                         
 -11   2   4         87.10         85.92         9.60 o                         
 -10   2   4        185.65        202.07        15.33 o                         
  -9   2   4          1.25          0.81         6.05 o                         
  -8   2   4         75.87         81.27         9.91 o                         
  -7   2   4        811.51        849.19        52.70 o                         
  -6   2   4        108.80        131.74        20.19 o                         
  -5   2   4       3486.84       3689.53        74.30 o                         
  -4   2   4       3064.51       3209.99        67.24 o                         
  -3   2   4         52.32         44.55         5.10 o                         
  -2   2   4       7298.16       6884.11        54.20 o                         
  -1   2   4        361.51        298.85        12.82 o                         
   0   2   4       3496.58       3227.98        25.05 o                         
   1   2   4      11111.63      11289.34        76.69 o                         
   2   2   4        893.19        865.63        18.50 o                         
   3   2   4       9987.85       9486.89        82.73 o                         
   4   2   4       4146.30       4342.52        61.62 o                         
   5   2   4        485.42        457.15        47.40 o                         
   6   2   4          0.96          6.06        10.19 o                         
   7   2   4         90.74         71.99        16.78 o                         
   8   2   4        334.76        285.29        17.31 o                         
   9   2   4        375.29        346.39        19.36 o                         
  10   2   4        427.83        429.98        22.23 o                         
  11   2   4         83.83         91.87         9.86 o                         
  12   2   4         13.81         19.78         4.72 o                         
 -12   3   4          9.99         15.76         7.46 o                         
 -11   3   4          1.51         -5.72         9.70 o                         
 -10   3   4        184.52        202.42        24.23 o                         
  -9   3   4        215.96        197.54        14.98 o                         
  -8   3   4         31.70         26.42         9.20 o                         
  -7   3   4        474.65        501.80        42.12 o                         
  -6   3   4          9.16          2.62         9.41 o                         
  -5   3   4         64.85         72.52        15.23 o                         
  -4   3   4       1434.02       1555.49        40.66 o                         
  -3   3   4       1158.68       1300.28        27.76 o                         
  -2   3   4        691.35        713.17        29.80 o                         
  -1   3   4      31015.90      30478.21       144.76 o                         
   0   3   4          2.40         16.72         6.70 o                         
   1   3   4        306.01        272.15        16.14 o                         
   2   3   4       3207.30       3185.22        47.14 o                         
   3   3   4          2.79          0.47         4.43 o                         
   4   3   4       2559.96       2727.39        53.05 o                         
   5   3   4         69.30         69.95        20.25 o                         
   6   3   4       1351.29       1307.69        61.87 o                         
   7   3   4        851.13        803.17        53.42 o                         
   8   3   4         14.40         10.24         5.38 o                         
   9   3   4        362.98        377.78        23.59 o                         
  10   3   4        166.47        187.94        11.75 o                         
  11   3   4          3.78         -2.87         5.29 o                         
  12   3   4         38.31         39.38         8.53 o                         
 -12   4   4          1.96          6.06         6.73 o                         
 -11   4   4          6.75         12.28        10.26 o                         
 -10   4   4         96.78         97.77        17.61 o                         
  -9   4   4        941.17        886.26        44.82 o                         
  -8   4   4        120.42        129.33        12.39 o                         
  -7   4   4        273.39        215.62        27.82 o                         
  -6   4   4        272.89        231.25        27.48 o                         
  -5   4   4          8.74         19.06        13.69 o                         
  -4   4   4        869.14        968.28        45.14 o                         
  -3   4   4       1583.55       1851.96        49.66 o                         
  -2   4   4        660.29        667.35        33.19 o                         
  -1   4   4       3178.97       3113.86        52.45 o                         
   0   4   4        519.43        461.94        20.06 o                         
   1   4   4        115.95         94.13         8.79 o                         
   2   4   4        134.47        161.62        15.33 o                         
   3   4   4        460.33        514.59        29.79 o                         
   4   4   4       1054.41       1056.28        35.95 o                         
   5   4   4        208.94        143.76        30.07 o                         
   6   4   4        163.64        210.79        39.15 o                         
   7   4   4        125.02        137.00        10.89 o                         
   8   4   4          0.24         -3.42         5.72 o                         
   9   4   4        166.87        155.38        12.92 o                         
  10   4   4         19.80         19.96         4.97 o                         
  11   4   4          2.61          5.95         7.80 o                         
  12   4   4         11.25         17.22         6.11 o                         
 -12   5   4          2.61          4.38         4.94 o                         
 -11   5   4         33.72         27.65         9.87 o                         
 -10   5   4         20.75         22.61         9.54 o                         
  -9   5   4         73.46         67.58         8.68 o                         
  -8   5   4        382.79        403.34        20.80 o                         
  -7   5   4        474.82        553.30        23.19 o                         
  -6   5   4          8.26         36.07        19.46 o                         
  -5   5   4          8.60          4.71        13.57 o                         
  -4   5   4        262.14        249.16        35.45 o                         
  -3   5   4        553.57        554.71        30.46 o                         
  -2   5   4       1384.18       1388.96        51.13 o                         
  -1   5   4          3.11         -5.54         7.40 o                         
   0   5   4        175.19        167.68        13.88 o                         
   1   5   4        317.50        430.31        21.57 o                         
   2   5   4        255.48        324.97        24.61 o                         
   3   5   4        373.91        342.67        39.21 o                         
   4   5   4       2409.94       2522.35        74.66 o                         
   5   5   4         17.18         33.94        19.97 o                         
   6   5   4        388.50        373.80        52.00 o                         
   7   5   4         39.87         32.66         6.31 o                         
   8   5   4         88.76         75.89        12.68 o                         
   9   5   4          0.19         -0.20         4.66 o                         
  10   5   4         13.49         15.68         6.47 o                         
  11   5   4          2.53          1.40         4.31 o                         
 -11   6   4         31.36         54.69        10.55 o                         
 -10   6   4         49.76         75.52         9.47 o                         
  -9   6   4          3.63         -2.46         4.66 o                         
  -8   6   4         96.27         94.05        10.82 o                         
  -7   6   4        251.89        266.97        13.53 o                         
  -6   6   4         14.67         17.44        20.53 o                         
  -5   6   4         12.56         -5.95        16.27 o                         
  -4   6   4        380.14        398.35        34.63 o                         
  -3   6   4        827.43       1042.34        38.71 o                         
  -2   6   4        262.53        285.25        26.16 o                         
  -1   6   4       5087.63       5517.85       188.30 o                         
   0   6   4         58.52        113.45        16.34 o                         
   1   6   4       1650.25       1845.75        61.32 o                         
   2   6   4        656.90        644.05        53.90 o                         
   3   6   4       1802.07       2059.00        69.15 o                         
   4   6   4         12.74        -11.08        11.08 o                         
   5   6   4         22.11         28.61        17.11 o                         
   6   6   4         87.52         95.81        27.60 o                         
   7   6   4         11.44         18.85         8.75 o                         
   8   6   4          3.05          2.43         5.85 o                         
   9   6   4         32.75         42.52         8.32 o                         
  10   6   4          0.16          3.97         6.28 o                         
  11   6   4          1.44         -0.52         3.99 o                         
 -11   7   4         10.72         13.63         6.11 o                         
 -10   7   4         11.44         18.12         4.85 o                         
  -9   7   4         87.31         66.60         7.38 o                         
  -8   7   4        785.54        748.28        31.98 o                         
  -7   7   4        658.40        635.29        35.42 o                         
  -6   7   4        444.98        449.42        20.70 o                         
  -5   7   4         28.67          8.55        11.23 o                         
  -4   7   4          5.16          2.17         8.49 o                         
  -3   7   4        481.87        467.84        35.09 o                         
  -2   7   4       1756.35       1808.81       100.57 o                         
  -1   7   4       2782.39       2867.04       118.58 o                         
   0   7   4       5583.02       5607.71       316.02 o                         
   1   7   4         37.70         33.54        17.95 o                         
   2   7   4        110.68        168.45        31.02 o                         
   3   7   4        300.30        376.38        47.68 o                         
   4   7   4         52.47         47.12        12.41 o                         
   5   7   4        219.72        249.94        30.56 o                         
   6   7   4         45.50         40.85         7.64 o                         
   7   7   4        248.75        248.17        12.95 o                         
   8   7   4         43.18         15.59         9.93 o                         
   9   7   4         10.98         11.64         6.47 o                         
  10   7   4         69.04         89.91         9.45 o                         
  11   7   4          1.76          4.43         5.16 o                         
 -10   8   4          5.09         11.44         5.38 o                         
  -9   8   4          0.09         -5.52         5.52 o                         
  -8   8   4         16.50         16.63         6.18 o                         
  -7   8   4       1100.05       1028.60        26.49 o                         
  -6   8   4         54.06         65.40         7.59 o                         
  -5   8   4        524.99        544.92        22.25 o                         
  -4   8   4         41.25         74.38        25.24 o                         
  -3   8   4         81.94         88.12        28.33 o                         
  -2   8   4        497.08        547.01        59.57 o                         
  -1   8   4        381.64        368.81        47.40 o                         
   0   8   4       1768.72       1701.26        69.13 o                         
   1   8   4         80.64         74.71        21.99 o                         
   2   8   4          6.56          1.51        14.08 o                         
   3   8   4        300.06        340.59        48.52 o                         
   4   8   4        578.17        556.36        44.03 o                         
   5   8   4        328.59        310.78        13.54 o                         
   6   8   4        147.80        156.47        10.75 o                         
   7   8   4         71.59         73.34         9.88 o                         
   8   8   4        148.48        141.78        12.86 o                         
   9   8   4        364.68        437.74        28.83 o                         
  10   8   4         55.48         60.07        11.39 o                         
 -10   9   4         23.33         31.47         7.85 o                         
  -9   9   4         69.81         82.86        17.30 o                         
  -8   9   4          1.64          4.72         4.86 o                         
  -7   9   4         11.86          7.11         6.28 o                         
  -6   9   4         11.37          3.92         4.89 o                         
  -5   9   4         24.06         19.10         4.70 o                         
  -4   9   4          8.95         10.01         3.60 o                         
  -3   9   4          1.19         -5.61        16.15 o                         
  -2   9   4        744.73        790.28        75.11 o                         
  -1   9   4         12.00         32.70        18.96 o                         
   0   9   4        764.56        813.08        52.69 o                         
   1   9   4        181.61        163.73        32.59 o                         
   2   9   4        498.17        464.39        57.05 o                         
   3   9   4         49.52         53.51        20.98 o                         
   4   9   4          6.04         16.57         4.48 o                         
   5   9   4         25.41         35.71         8.35 o                         
   6   9   4        529.73        460.73        17.62 o                         
   7   9   4         53.64         69.84        10.64 o                         
   8   9   4         27.38         39.59         8.32 o                         
   9   9   4          0.14          4.77         5.59 o                         
  10   9   4         67.94         80.38        11.27 o                         
  -9  10   4          0.00          7.51         7.90 o                         
  -8  10   4         36.21         45.48         6.91 o                         
  -7  10   4        296.96        307.69        15.78 o                         
  -6  10   4       1735.56       1703.46        34.08 o                         
  -5  10   4        158.05        142.57        10.68 o                         
  -4  10   4       1018.35        975.68        25.42 o                         
  -3  10   4        282.20        279.49        13.30 o                         
  -2  10   4        190.85        179.69        26.57 o                         
  -1  10   4       2458.29       2313.47       134.73 o                         
   0  10   4        157.17        195.59        28.52 o                         
   1  10   4         91.89        117.23        31.13 o                         
   2  10   4        362.63        354.08        22.61 o                         
   3  10   4         84.16         71.74        12.34 o                         
   4  10   4          3.83          7.12         4.71 o                         
   5  10   4        210.12        210.35        12.28 o                         
   6  10   4          8.00         40.62        27.51 o                         
   7  10   4         66.89         62.13         9.75 o                         
   8  10   4        372.01        388.14        18.72 o                         
   9  10   4          8.21         11.62         4.78 o                         
  10  10   4          1.86         13.13         6.11 o                         
  -9  11   4         22.99         33.88         7.46 o                         
  -8  11   4          6.45         23.44         5.65 o                         
  -7  11   4         13.40         18.80         8.13 o                         
  -6  11   4          3.32          4.94         5.53 o                         
  -5  11   4        616.25        567.16        19.86 o                         
  -4  11   4         38.07         33.44         6.40 o                         
  -3  11   4        264.69        254.42        13.53 o                         
  -2  11   4        247.92        233.18        24.79 o                         
  -1  11   4         14.97          9.58         5.41 o                         
   0  11   4          5.09          8.86         7.85 o                         
   1  11   4        511.54        550.43        32.70 o                         
   2  11   4        534.23        467.36        30.29 o                         
   3  11   4        662.73        603.38        34.72 o                         
   4  11   4         12.90         13.10         6.30 o                         
   5  11   4          1.87         19.86         9.54 o                         
   6  11   4        236.53        271.66        21.76 o                         
   7  11   4          8.39          6.59         9.17 o                         
   8  11   4         23.88         22.34         6.43 o                         
   9  11   4         11.30          9.74         4.22 o                         
  -8  12   4          0.26          0.62         6.00 o                         
  -7  12   4         78.23         85.63         9.90 o                         
  -6  12   4          2.37         -3.51         6.02 o                         
  -5  12   4        321.86        303.45        18.13 o                         
  -4  12   4        110.41        108.82        12.06 o                         
  -3  12   4        136.29        150.42        18.29 o                         
  -2  12   4         78.84         72.06        10.40 o                         
  -1  12   4        138.85        127.67        17.05 o                         
   0  12   4        146.19        119.08        16.72 o                         
   1  12   4          2.42          5.16         8.13 o                         
   2  12   4        665.61        619.27        20.03 o                         
   3  12   4          0.82         -6.25         6.25 o                         
   4  12   4          5.19          8.86         8.78 o                         
   5  12   4        793.28        796.34        23.69 o                         
   6  12   4        155.86        161.83        14.58 o                         
   7  12   4         42.39         52.01         8.13 o                         
   8  12   4         25.47         42.25         6.54 o                         
  -8  13   4         35.06         46.41         5.57 o                         
  -7  13   4         19.35         30.46         9.14 o                         
  -6  13   4         20.80         10.26         8.02 o                         
  -5  13   4          4.15         -3.48         9.37 o                         
  -4  13   4        223.41        208.14        15.03 o                         
  -3  13   4        432.89        392.01        20.05 o                         
  -2  13   4         30.21         19.12         6.29 o                         
  -1  13   4         89.58         64.11        13.69 o                         
   0  13   4         12.12         15.20         9.98 o                         
   1  13   4        431.75        381.43        28.33 o                         
   2  13   4         20.00          9.97         4.67 o                         
   3  13   4         41.20         36.12         5.88 o                         
   4  13   4          8.19         24.80        17.81 o                         
   5  13   4          2.03         19.09        20.39 o                         
   6  13   4         32.37         38.87         7.12 o                         
   7  13   4         96.54        100.90         8.63 o                         
  -7  14   4          3.76         10.85         3.93 o                         
  -6  14   4          1.01         -2.49         4.58 o                         
  -5  14   4         40.18         46.41         7.36 o                         
  -4  14   4         43.45         43.13        11.19 o                         
  -3  14   4         78.89         64.49         9.16 o                         
  -2  14   4         15.57         16.17        10.49 o                         
  -1  14   4          0.04         10.60         7.97 o                         
   0  14   4         10.60          8.25         9.37 o                         
   1  14   4         56.88         49.19        10.83 o                         
   2  14   4         59.89         43.08        10.66 o                         
   3  14   4        104.37        113.34         8.53 o                         
   4  14   4        243.65        253.53        11.44 o                         
   5  14   4         69.80         63.41         7.33 o                         
   6  14   4          0.66         -4.07         4.07 o                         
   7  14   4         72.68         87.90         9.76 o                         
  -6  15   4          0.54          2.22         4.60 o                         
  -5  15   4          8.19         21.12         5.42 o                         
  -4  15   4          0.09         -4.72         4.72 o                         
  -3  15   4          3.46          1.27         4.66 o                         
  -2  15   4         44.71         34.33        10.55 o                         
  -1  15   4          0.02         -0.90         8.13 o                         
   0  15   4         17.82          3.98         8.86 o                         
   1  15   4         46.91         36.85         9.93 o                         
   2  15   4         66.92         69.05        11.67 o                         
   3  15   4          0.00         14.89        14.16 o                         
   4  15   4         18.58         27.46        23.11 o                         
   5  15   4         89.52        100.69        11.33 o                         
  -4  16   4         26.70         33.21         7.01 o                         
  -3  16   4         13.24         36.63         7.40 o                         
  -2  16   4         53.49         34.10         7.74 o                         
   0  16   4         19.30         26.31         7.74 o                         
   1  16   4          0.04         14.64         7.01 o                         
   2  16   4         12.10         36.57         7.85 o                         
 -12   1   5         28.56         30.30         8.67 o                         
 -11   1   5          0.24         -5.63         5.63 o                         
 -10   1   5        119.14        125.05        12.89 o                         
  -9   1   5        133.11        152.63        13.92 o                         
  -8   1   5        231.26        250.48        16.39 o                         
  -7   1   5         89.48         96.51        19.99 o                         
  -6   1   5        561.75        550.86        37.38 o                         
  -5   1   5        764.11        925.40        33.68 o                         
  -4   1   5        547.26        577.22        19.06 o                         
  -3   1   5         29.70         18.39         3.93 o                         
  -2   1   5       1108.58       1335.14        17.99 o                         
  -1   1   5      47742.87      47099.61       152.80 o                         
   0   1   5        978.18        817.35        20.43 o                         
   1   1   5       3606.82       3916.32        44.04 o                         
   3   1   5          1.00          7.66         3.77 o                         
   4   1   5         78.00        105.57         8.12 o                         
   5   1   5       1797.50       2101.65        69.78 o                         
   6   1   5        169.37        153.81        22.20 o                         
   7   1   5         33.24         17.67        10.93 o                         
   8   1   5        392.39        358.35        20.05 o                         
   9   1   5        508.88        481.21        22.82 o                         
  10   1   5          0.56         13.91         9.93 o                         
  11   1   5        138.00        142.29        12.25 o                         
  12   1   5          9.83         15.16         5.78 o                         
 -12   2   5         23.66         30.07         8.36 o                         
 -11   2   5          0.19         -2.56         7.18 o                         
 -10   2   5        221.30        223.38        16.45 o                         
  -9   2   5         20.43          8.58         7.18 o                         
  -8   2   5        247.89        239.38        16.16 o                         
  -7   2   5        178.44        169.00        23.87 o                         
  -6   2   5         55.08         55.02        13.02 o                         
  -5   2   5        143.45        142.48        18.74 o                         
  -4   2   5        776.92        942.55        25.20 o                         
  -3   2   5        139.03        194.20         9.11 o                         
  -2   2   5      19124.37      19648.58       135.34 o                         
  -1   2   5        634.48        739.41        18.21 o                         
   0   2   5       1377.13       1320.10        16.43 o                         
   1   2   5          0.30          6.72         5.06 o                         
   2   2   5       1564.80       1487.11        34.57 o                         
   3   2   5        223.80        216.23        10.58 o                         
   4   2   5       4790.03       5238.41        73.89 o                         
   5   2   5       1831.22       2075.47       100.41 o                         
   6   2   5       1032.87        948.17        53.00 o                         
   7   2   5       1464.60       1383.75        70.12 o                         
   8   2   5         76.10         67.69         9.00 o                         
   9   2   5        503.84        470.50        22.09 o                         
  10   2   5          9.32          4.36         4.93 o                         
  11   2   5         23.73         15.46         5.91 o                         
  12   2   5         72.52         74.10        10.60 o                         
 -12   3   5         34.84         30.85         8.08 o                         
 -11   3   5        142.31        144.21        18.12 o                         
 -10   3   5         37.67         14.02         9.98 o                         
  -9   3   5          0.00         14.25        10.99 o                         
  -8   3   5        326.29        322.31        26.76 o                         
  -7   3   5         13.41         30.45        14.24 o                         
  -6   3   5        143.57        132.42        20.76 o                         
  -5   3   5        191.39        205.99        23.26 o                         
  -4   3   5         46.95         67.71         8.29 o                         
  -3   3   5        395.98        454.52        33.87 o                         
  -2   3   5       2522.94       2399.12        43.31 o                         
  -1   3   5       5428.75       5148.52        68.98 o                         
   0   3   5       6084.83       5523.90        45.77 o                         
   1   3   5       2032.67       2158.66        54.66 o                         
   2   3   5      15499.82      14906.97       105.10 o                         
   3   3   5        366.47        383.40        17.99 o                         
   4   3   5        197.70        185.50        14.72 o                         
   5   3   5        385.78        368.41        44.71 o                         
   6   3   5        368.52        330.30        32.13 o                         
   7   3   5        365.86        328.01        35.07 o                         
   8   3   5         59.35         49.75         8.22 o                         
   9   3   5         42.30         39.71        10.88 o                         
  10   3   5        384.57        376.80        13.56 o                         
  11   3   5         19.70         28.35         6.74 o                         
  12   3   5         12.43         15.03         6.84 o                         
 -12   4   5         88.15         85.71        11.27 o                         
 -11   4   5        115.03        124.19        16.38 o                         
 -10   4   5         72.76         64.62        13.41 o                         
  -9   4   5         22.27         16.38        10.77 o                         
  -8   4   5        507.81        546.38        23.42 o                         
  -7   4   5         92.03         78.19        18.68 o                         
  -6   4   5        464.11        581.75        42.23 o                         
  -5   4   5       2950.18       2923.93       180.14 o                         
  -4   4   5        694.90        702.72        57.27 o                         
  -3   4   5       1226.44       1391.71        37.31 o                         
  -2   4   5      13450.21      13671.22        99.71 o                         
  -1   4   5       7165.49       7356.72        70.65 o                         
   0   4   5       8884.01       8639.77        84.40 o                         
   1   4   5       3862.45       3770.75        65.52 o                         
   2   4   5        104.85         86.79        10.11 o                         
   3   4   5        522.00        553.34        23.30 o                         
   4   4   5       2096.54       2275.17        67.48 o                         
   5   4   5        917.13       1048.25        76.00 o                         
   6   4   5        317.72        285.06        44.14 o                         
   7   4   5         63.71         68.70         7.96 o                         
   8   4   5        332.31        286.63        23.84 o                         
   9   4   5         18.36         15.60         6.10 o                         
  10   4   5          1.88          5.58         4.03 o                         
  11   4   5          0.81         -2.52         7.18 o                         
  12   4   5         48.92         49.70         7.85 o                         
 -12   5   5          0.27          8.64         5.61 o                         
 -11   5   5          1.12          9.87         8.86 o                         
 -10   5   5         74.94         76.29        14.42 o                         
  -9   5   5        446.91        473.29        17.78 o                         
  -8   5   5        374.60        375.44        20.11 o                         
  -7   5   5        547.19        544.14        22.91 o                         
  -6   5   5        932.22        948.91        82.23 o                         
  -5   5   5        351.98        293.25        42.57 o                         
  -4   5   5        185.30        181.35        32.65 o                         
  -3   5   5       7015.80       7649.00       159.48 o                         
  -2   5   5       6648.04       7054.33        78.78 o                         
  -1   5   5        121.89        147.10        14.36 o                         
   0   5   5       1117.55       1048.41        33.21 o                         
   1   5   5         51.86         42.57        11.13 o                         
   2   5   5        121.81        156.88        13.73 o                         
   3   5   5       3148.48       3320.53       133.53 o                         
   4   5   5        179.65        275.73        25.61 o                         
   5   5   5        454.01        450.81        53.34 o                         
   6   5   5        316.54        293.31        46.28 o                         
   7   5   5          0.04          4.78         5.02 o                         
   8   5   5        889.16        885.25        41.79 o                         
   9   5   5         95.24        100.91         8.98 o                         
  10   5   5          0.05          0.69         3.97 o                         
  11   5   5          9.34          9.88         5.10 o                         
 -11   6   5         59.89         45.94        10.55 o                         
 -10   6   5         87.97         93.91         9.91 o                         
  -9   6   5         97.68         97.16         8.75 o                         
  -8   6   5          3.03          9.18         6.29 o                         
  -7   6   5        483.84        463.79        22.75 o                         
  -6   6   5          8.78         20.14        18.73 o                         
  -5   6   5          4.10         18.51        18.34 o                         
  -4   6   5          5.29         14.14        11.86 o                         
  -3   6   5          3.43         -0.74         9.05 o                         
  -2   6   5         11.13          8.54        12.19 o                         
  -1   6   5       4118.18       4420.29       135.80 o                         
   0   6   5        871.23       1031.44        44.50 o                         
   1   6   5        436.10        507.29        61.20 o                         
   2   6   5        759.00        824.50        60.52 o                         
   3   6   5         62.03         85.45        12.91 o                         
   4   6   5         35.12         28.75        19.63 o                         
   5   6   5        156.07        218.98        38.42 o                         
   6   6   5         14.01         47.75        39.35 o                         
   7   6   5          5.95         -0.84         5.61 o                         
   8   6   5          5.51          3.81         8.13 o                         
   9   6   5         45.25         53.78         8.59 o                         
  10   6   5         85.62         82.56         9.36 o                         
  11   6   5         41.78         42.11         5.89 o                         
 -11   7   5         12.01         14.30         5.89 o                         
 -10   7   5         48.44         48.25         6.07 o                         
  -9   7   5        211.05        209.30        11.85 o                         
  -8   7   5         40.79         34.57         8.58 o                         
  -7   7   5        246.10        250.59        14.83 o                         
  -6   7   5         22.09         24.55         6.17 o                         
  -5   7   5          5.06         11.20        11.07 o                         
  -4   7   5        256.26        271.87        30.52 o                         
  -3   7   5          1.52        -13.91        13.91 o                         
  -2   7   5        374.34        412.98        32.53 o                         
  -1   7   5        210.58        226.78        34.72 o                         
   0   7   5       1660.41       1840.95        65.98 o                         
   1   7   5       1978.58       2162.69        99.23 o                         
   2   7   5        183.49        166.37        31.36 o                         
   3   7   5       1755.92       1847.41       110.08 o                         
   4   7   5          0.84         -1.39         9.87 o                         
   5   7   5        406.46        348.36        35.60 o                         
   6   7   5        272.93        254.51        12.65 o                         
   7   7   5        106.85        100.91         9.08 o                         
   8   7   5        334.11        319.67        26.53 o                         
   9   7   5          8.74          9.26         8.08 o                         
  10   7   5         34.38         26.30         6.23 o                         
  11   7   5          7.28          2.24         4.66 o                         
 -10   8   5         21.79         30.57         8.81 o                         
  -9   8   5        123.77        103.68        10.78 o                         
  -8   8   5        131.41        143.75        12.19 o                         
  -7   8   5        995.15       1002.24        36.75 o                         
  -6   8   5         20.28         12.26         8.11 o                         
  -5   8   5         13.15         25.48         5.92 o                         
  -4   8   5        291.77        289.21        46.95 o                         
  -3   8   5        447.83        369.37        52.56 o                         
  -2   8   5         64.02         62.14        12.69 o                         
  -1   8   5       1249.06       1240.42        86.61 o                         
   0   8   5        504.40        533.09        69.19 o                         
   1   8   5          5.67         -1.12        14.19 o                         
   2   8   5         37.92         55.81        22.66 o                         
   3   8   5        180.66        178.90        24.77 o                         
   4   8   5         92.83         91.20        37.47 o                         
   5   8   5        565.20        568.30        15.94 o                         
   6   8   5        524.68        512.65        15.72 o                         
   7   8   5          0.92         -0.11         4.40 o                         
   8   8   5          1.24          5.28         5.76 o                         
   9   8   5         78.98         84.33         9.28 o                         
  10   8   5         48.47         47.51        10.43 o                         
 -10   9   5          1.60          9.82         6.23 o                         
  -9   9   5          6.72         15.72         7.27 o                         
  -8   9   5         29.42         43.09         8.66 o                         
  -7   9   5         20.84         14.83         5.89 o                         
  -6   9   5        123.31        111.84         9.59 o                         
  -5   9   5        490.09        453.52        17.50 o                         
  -4   9   5         14.28          6.18         3.47 o                         
  -3   9   5         44.44         22.27        18.40 o                         
  -2   9   5        902.09        872.37        54.38 o                         
  -1   9   5        492.72        531.47        60.80 o                         
   0   9   5        507.54        526.20        42.18 o                         
   1   9   5        155.46        194.08        37.08 o                         
   2   9   5          0.73         -0.22         9.30 o                         
   3   9   5         24.82         12.39        11.30 o                         
   4   9   5         11.71         10.85         4.40 o                         
   5   9   5        473.70        411.61        16.56 o                         
   6   9   5        686.30        629.27        20.39 o                         
   7   9   5        273.44        256.85        24.18 o                         
   8   9   5         64.58         56.46         8.92 o                         
   9   9   5         20.96         20.10         5.74 o                         
  10   9   5         20.24         14.58         5.95 o                         
  -9  10   5          5.88          0.26         4.16 o                         
  -8  10   5        102.14        105.20         8.93 o                         
  -7  10   5          2.82          1.54         5.28 o                         
  -6  10   5        918.36        940.22        26.27 o                         
  -5  10   5         85.12         77.99         8.28 o                         
  -4  10   5       1368.60       1278.44        29.04 o                         
  -3  10   5        799.22        742.61        21.49 o                         
  -2  10   5        886.24        919.54        36.50 o                         
  -1  10   5          1.37         -2.53        17.08 o                         
   0  10   5         60.48         46.42        15.56 o                         
   1  10   5        102.34        119.38        21.66 o                         
   2  10   5         89.18         91.53        22.89 o                         
   3  10   5        377.04        342.67        25.41 o                         
   4  10   5        124.82        117.66        11.76 o                         
   5  10   5         80.83         76.12        10.21 o                         
   6  10   5        122.35        138.14        30.35 o                         
   7  10   5        435.84        466.50        21.89 o                         
   8  10   5          0.97          2.81         5.42 o                         
   9  10   5         59.50         57.83         7.28 o                         
  10  10   5          8.67          5.44         5.27 o                         
  -9  11   5        194.30        219.21        15.09 o                         
  -8  11   5         13.65          4.72         5.40 o                         
  -7  11   5        197.43        184.27        11.46 o                         
  -6  11   5         11.77         14.81         5.94 o                         
  -5  11   5          7.52         -1.48         5.45 o                         
  -4  11   5          7.14         17.35         5.89 o                         
  -3  11   5          0.19          0.24         5.30 o                         
  -2  11   5        984.50        960.67        29.76 o                         
  -1  11   5         75.06         74.19         9.24 o                         
   0  11   5        207.62        174.95        18.79 o                         
   1  11   5        135.89        121.78        16.49 o                         
   2  11   5        394.46        360.84        26.92 o                         
   3  11   5        165.26        132.94        16.94 o                         
   4  11   5         90.52         98.35        10.57 o                         
   5  11   5        144.28        165.05        13.56 o                         
   6  11   5         60.83         73.26        10.21 o                         
   7  11   5          5.05          2.52         8.69 o                         
   8  11   5         55.00         56.56        12.28 o                         
   9  11   5         19.19         17.44         4.35 o                         
  -8  12   5          0.38         -3.48         5.61 o                         
  -7  12   5         34.68         33.54        14.19 o                         
  -6  12   5         14.94         17.55         7.41 o                         
  -5  12   5          3.61          4.90         8.50 o                         
  -4  12   5         27.75         35.76         8.43 o                         
  -3  12   5        746.94        731.67        28.24 o                         
  -2  12   5          0.54         -3.19         5.80 o                         
  -1  12   5        177.57        166.64        13.40 o                         
   0  12   5         22.78         16.83         9.26 o                         
   1  12   5          8.39         17.11        10.66 o                         
   2  12   5        123.63        114.21        17.36 o                         
   3  12   5          3.49          2.17         5.59 o                         
   4  12   5          0.11          1.47        14.86 o                         
   5  12   5          0.47         -3.31         5.19 o                         
   6  12   5         24.01         21.08         6.56 o                         
   7  12   5         16.31         15.95         5.77 o                         
   8  12   5          3.29          9.65         4.78 o                         
  -8  13   5         12.85         11.87         3.91 o                         
  -7  13   5          0.04         -7.74         7.74 o                         
  -6  13   5         41.21         43.86        10.60 o                         
  -5  13   5         38.09         47.34        22.55 o                         
  -4  13   5         86.63         86.92        10.68 o                         
  -3  13   5          4.29          2.90         5.56 o                         
  -2  13   5        249.25        247.56        16.22 o                         
  -1  13   5        146.45        128.84        17.33 o                         
   0  13   5          8.62          7.57         8.75 o                         
   1  13   5        271.53        209.62        21.09 o                         
   2  13   5        378.11        378.34        19.23 o                         
   3  13   5          0.78          3.53         5.45 o                         
   4  13   5          9.47          6.38         5.14 o                         
   5  13   5          1.31         15.50        16.41 o                         
   6  13   5          6.79          9.23         6.93 o                         
   7  13   5         25.18         38.87         6.07 o                         
  -7  14   5          4.72          2.59         3.34 o                         
  -6  14   5         25.57         16.54         5.13 o                         
  -5  14   5         39.65         38.17         6.93 o                         
  -4  14   5         35.41         22.86         7.11 o                         
  -3  14   5          0.18         -5.01        12.00 o                         
  -2  14   5          6.37         -4.99         5.44 o                         
  -1  14   5         46.55         33.04        11.56 o                         
   0  14   5         14.78         31.08        11.27 o                         
   1  14   5         21.77          4.32         8.25 o                         
   2  14   5          0.23         -5.50         8.81 o                         
   3  14   5         67.40         80.20         9.19 o                         
   4  14   5          4.73          3.16         5.24 o                         
   5  14   5          0.55         81.48        68.18 o                         
   6  14   5          1.03          7.12         5.78 o                         
   7  14   5          0.80          5.44         5.10 o                         
  -6  15   5          6.72         15.31         3.90 o                         
  -5  15   5         35.29         48.90         6.17 o                         
  -4  15   5         12.08         13.51         5.13 o                         
  -3  15   5         29.36         40.60         6.74 o                         
  -2  15   5          0.20         22.44         9.59 o                         
  -1  15   5          7.10         10.43         7.63 o                         
   0  15   5          3.67         -3.14         8.97 o                         
   1  15   5         38.45         49.42        10.38 o                         
   2  15   5         16.93         13.97         8.19 o                         
   3  15   5          8.49         27.96        11.39 o                         
   4  15   5         79.51        100.85         8.37 o                         
   5  15   5          3.52         11.56         6.06 o                         
  -4  16   5          7.10         10.32         5.22 o                         
  -3  16   5          0.22          0.62         5.27 o                         
  -2  16   5         50.79         48.52         8.92 o                         
  -1  16   5          1.65         -7.68         7.68 o                         
   0  16   5         89.03        110.33        12.85 o                         
   1  16   5         42.97         54.75         9.42 o                         
   2  16   5         34.52         49.14         8.69 o                         
   3  16   5          0.00         12.90         5.50 o                         
 -12   0   6          0.34          4.54         6.62 o                         
 -11   0   6         73.80         69.72        13.97 o                         
 -10   0   6         22.69         12.90        10.43 o                         
  -9   0   6        755.84        770.31        41.12 o                         
  -8   0   6        234.12        278.05        25.24 o                         
  -7   0   6         24.63         39.88        21.60 o                         
  -6   0   6        317.49        285.40        42.63 o                         
  -5   0   6        605.38        637.91        34.97 o                         
  -4   0   6        183.59        158.33        12.88 o                         
  -3   0   6       5651.41       6324.01       110.73 o                         
  -2   0   6      57805.48      53958.27       298.35 o                         
  -1   0   6      12869.80      12852.64       146.57 o                         
   0   0   6      28994.20      29514.84       226.78 o                         
   1   0   6      13859.89      15419.14       167.60 o                         
   2   0   6       1803.60       2043.66        64.39 o                         
   3   0   6       7969.59       7482.60        83.38 o                         
   4   0   6       2811.73       2808.54       103.71 o                         
   5   0   6       2154.58       2234.21       103.10 o                         
   6   0   6        427.91        416.09        53.06 o                         
   7   0   6        255.94        248.83        43.70 o                         
   8   0   6        840.84        799.37        40.16 o                         
   9   0   6        185.45        160.26        19.41 o                         
  10   0   6        401.31        411.32        29.28 o                         
  11   0   6         10.09          3.48         7.91 o                         
  12   0   6         35.33         28.10         7.52 o                         
 -12   1   6         54.74         49.17         6.59 o                         
 -11   1   6         51.25         63.74         8.63 o                         
 -10   1   6        109.58        120.30        12.49 o                         
  -9   1   6         15.90         30.06         7.63 o                         
  -8   1   6        131.60        127.07        12.52 o                         
  -7   1   6        647.54        640.01        47.92 o                         
  -6   1   6         72.66        102.69        16.68 o                         
  -5   1   6       1394.40       1614.96        57.04 o                         
  -4   1   6       2917.34       3185.54        37.51 o                         
  -3   1   6         33.65         49.30         5.07 o                         
  -2   1   6       4350.60       4454.80        53.74 o                         
  -1   1   6       2670.51       2538.77        56.57 o                         
   0   1   6      10375.07      10590.84        47.80 o                         
   1   1   6       3991.99       4272.62        49.56 o                         
   2   1   6      38026.30      35980.50       206.56 o                         
   3   1   6         97.99        110.78         5.92 o                         
   4   1   6       1781.56       1670.14        49.83 o                         
   5   1   6       3812.67       3634.59       160.03 o                         
   6   1   6          9.28          6.00        18.90 o                         
   7   1   6        109.11         81.99        19.52 o                         
   8   1   6        956.13        871.48        29.57 o                         
   9   1   6        254.78        223.71        16.03 o                         
  10   1   6         65.31         55.87        12.68 o                         
  11   1   6         22.70         25.29         7.00 o                         
  12   1   6          4.34         13.08         4.34 o                         
 -12   2   6         73.91         73.99        11.50 o                         
 -11   2   6          0.65          0.94         5.75 o                         
 -10   2   6        131.18        139.93        13.27 o                         
  -9   2   6        140.50        145.29        13.86 o                         
  -8   2   6        266.44        264.93        16.77 o                         
  -7   2   6        300.89        335.94        49.08 o                         
  -6   2   6        323.31        304.82        28.84 o                         
  -5   2   6         19.62         30.02        11.02 o                         
  -4   2   6        179.62        169.13        14.37 o                         
  -3   2   6       4314.31       4363.40        44.25 o                         
  -2   2   6        915.62       1026.59        27.80 o                         
  -1   2   6      31910.66      31461.22       121.30 o                         
   0   2   6        188.44        221.59         7.12 o                         
   1   2   6      21865.48      20757.22       164.96 o                         
   2   2   6       6291.32       5887.12        76.53 o                         
   3   2   6       1892.48       1936.48        39.20 o                         
   4   2   6       1226.57       1445.71        49.40 o                         
   5   2   6         48.88         14.36        13.85 o                         
   6   2   6        190.64        139.53        34.67 o                         
   7   2   6        339.57        319.72        34.52 o                         
   8   2   6        181.60        175.67        14.20 o                         
   9   2   6        362.62        318.28        18.82 o                         
  10   2   6          2.13         16.04         9.48 o                         
  11   2   6         20.37         26.11         6.40 o                         
  12   2   6          6.20         -0.67         5.44 o                         
 -12   3   6          6.16         -1.29         6.84 o                         
 -11   3   6         27.84         51.49        13.35 o                         
 -10   3   6        250.48        250.12        24.06 o                         
  -9   3   6        776.72        717.25        40.67 o                         
  -8   3   6       1009.50        964.28        45.43 o                         
  -7   3   6         27.37         -1.96        17.56 o                         
  -6   3   6        420.38        434.94        35.73 o                         
  -5   3   6       3186.99       3303.37        88.35 o                         
  -4   3   6        154.40        170.91        24.34 o                         
  -3   3   6       1849.52       2035.54        43.26 o                         
  -2   3   6      13052.38      12660.41       102.98 o                         
  -1   3   6        807.65        880.77        22.74 o                         
   0   3   6       2379.48       2208.15        25.36 o                         
   1   3   6       1177.79       1185.84        24.81 o                         
   2   3   6         10.93          4.46         5.82 o                         
   3   3   6       1600.09       1658.43        38.32 o                         
   4   3   6       1288.53       1403.02        51.05 o                         
   5   3   6          2.87        -10.38        16.44 o                         
   6   3   6         16.36         10.17        11.81 o                         
   7   3   6          1.92          6.42         4.55 o                         
   8   3   6         36.06         29.22         6.65 o                         
   9   3   6        369.57        351.64        27.49 o                         
  10   3   6        122.20        129.19         8.16 o                         
  11   3   6         12.51         13.11         5.85 o                         
  12   3   6         15.53         20.64         5.89 o                         
 -12   4   6          1.02          3.25         6.28 o                         
 -11   4   6          0.00          2.24         8.69 o                         
 -10   4   6          0.14         -7.07        11.39 o                         
  -9   4   6        445.08        424.28        31.64 o                         
  -8   4   6         45.75         44.14        11.44 o                         
  -7   4   6         58.31         55.31        16.32 o                         
  -6   4   6         12.55         -7.12        13.13 o                         
  -5   4   6         21.96         34.83        17.61 o                         
  -4   4   6         95.25        131.99        29.22 o                         
  -3   4   6       4329.93       4761.57        93.11 o                         
  -2   4   6         25.51          6.94         6.55 o                         
  -1   4   6       1708.48       1770.35        44.15 o                         
   0   4   6       4694.46       4500.03        53.82 o                         
   1   4   6       2536.04       2351.66        38.83 o                         
   2   4   6        263.86        338.98        18.67 o                         
   3   4   6        680.35        640.52        26.04 o                         
   4   4   6       2496.73       2711.67        75.20 o                         
   5   4   6        197.29        188.81        35.62 o                         
   6   4   6          1.69        -15.31        21.37 o                         
   7   4   6        100.65         90.15         8.04 o                         
   8   4   6        178.94        151.06        17.95 o                         
   9   4   6         70.57         46.61        11.50 o                         
  10   4   6         10.03          4.05         4.44 o                         
  11   4   6          0.05         -8.47         8.47 o                         
 -12   5   6         15.59         15.14         5.89 o                         
 -11   5   6         32.22         31.75         8.97 o                         
 -10   5   6        219.63        232.17        22.72 o                         
  -9   5   6         14.52          9.14        10.57 o                         
  -8   5   6         10.34         -0.70         5.71 o                         
  -7   5   6        531.52        511.25        22.62 o                         
  -6   5   6        482.54        499.50        60.36 o                         
  -5   5   6        173.99        163.00        33.77 o                         
  -4   5   6        359.85        332.29        42.57 o                         
  -3   5   6       3195.25       3893.42        61.97 o                         
  -2   5   6       1205.08       1061.38        31.40 o                         
  -1   5   6       1227.62       1189.40        32.20 o                         
   0   5   6         66.60         99.81        10.11 o                         
   1   5   6       3955.72       3865.25        69.91 o                         
   2   5   6        296.71        265.30        15.59 o                         
   3   5   6        313.09        359.93        47.12 o                         
   4   5   6       1673.06       1803.90        93.00 o                         
   5   5   6        327.12        325.39        45.43 o                         
   6   5   6       1759.56       1765.56       112.58 o                         
   7   5   6        240.67        245.12        15.90 o                         
   8   5   6         49.05         52.56        12.06 o                         
   9   5   6         48.70         48.24         9.62 o                         
  10   5   6          1.82          9.41         4.32 o                         
  11   5   6          3.12         14.44         6.28 o                         
 -11   6   6          0.08         -2.08         6.11 o                         
 -10   6   6          5.33          3.43         4.20 o                         
  -9   6   6         24.34         26.48         6.00 o                         
  -8   6   6        121.84        122.09        12.19 o                         
  -7   6   6        217.16        225.14        15.65 o                         
  -6   6   6        183.36        182.30        38.03 o                         
  -5   6   6         22.05          0.95        10.30 o                         
  -4   6   6        512.04        497.56        38.26 o                         
  -3   6   6       4355.88       4160.99       103.34 o                         
  -2   6   6       1757.31       1909.14        52.50 o                         
  -1   6   6        597.33        649.48        30.54 o                         
   0   6   6       1910.66       2106.04        52.32 o                         
   1   6   6       3194.15       3402.53        66.86 o                         
   2   6   6          0.81         -8.32        11.65 o                         
   3   6   6          3.88         20.25         8.79 o                         
   4   6   6        118.20        118.32        15.72 o                         
   5   6   6        130.83        194.64        36.57 o                         
   6   6   6         16.78         42.13        31.50 o                         
   7   6   6         25.67         26.30         6.35 o                         
   8   6   6        122.66        103.97        10.79 o                         
   9   6   6         20.97         10.10         6.41 o                         
  10   6   6          0.02          6.35         5.62 o                         
  11   6   6         50.86         43.60         5.71 o                         
 -11   7   6          0.99          4.38         5.27 o                         
 -10   7   6        136.24        166.80        13.29 o                         
  -9   7   6          0.01          8.32         5.31 o                         
  -8   7   6        195.18        189.57        14.77 o                         
  -7   7   6        504.70        499.38        18.52 o                         
  -6   7   6       1385.16       1379.28        36.01 o                         
  -5   7   6         65.85         82.34        20.13 o                         
  -4   7   6       1552.37       1663.66        73.89 o                         
  -3   7   6        374.42        420.49        27.69 o                         
  -2   7   6       2380.78       2401.96        77.64 o                         
  -1   7   6         60.20         38.95        11.27 o                         
   0   7   6         12.60          4.42         9.63 o                         
   1   7   6        250.43        318.27        38.76 o                         
   2   7   6        717.17        743.21        59.18 o                         
   3   7   6        483.28        430.90        35.21 o                         
   4   7   6         40.47         42.37        11.18 o                         
   5   7   6         66.99         60.61        15.65 o                         
   6   7   6         18.06         33.43        14.19 o                         
   7   7   6         24.40         29.98         7.47 o                         
   8   7   6        139.55        123.07        18.17 o                         
   9   7   6        120.26        114.24        17.75 o                         
  10   7   6          1.84         -4.62         4.62 o                         
  11   7   6         36.64         43.13         7.12 o                         
 -10   8   6          0.16         -4.54         5.89 o                         
  -9   8   6         83.47         98.90        22.80 o                         
  -8   8   6         54.38         52.84         7.32 o                         
  -7   8   6        443.18        419.84        17.24 o                         
  -6   8   6        161.06        144.28        12.73 o                         
  -5   8   6        397.14        419.68        20.03 o                         
  -4   8   6         21.07         20.64        18.85 o                         
  -3   8   6          3.22         -3.98        16.15 o                         
  -2   8   6        160.33        146.90        19.90 o                         
  -1   8   6       1277.60       1313.29        61.54 o                         
   0   8   6        306.46        317.65        24.62 o                         
   1   8   6          9.21          5.41        11.85 o                         
   2   8   6        430.03        532.35        39.97 o                         
   3   8   6        118.98        143.29        33.49 o                         
   4   8   6         52.03         46.74        17.58 o                         
   5   8   6          0.48          5.94         3.87 o                         
   6   8   6        201.47        220.25        10.87 o                         
   7   8   6          0.37         -8.14         8.72 o                         
   8   8   6          1.18          8.58         9.70 o                         
   9   8   6         17.20         24.90         6.16 o                         
  10   8   6          1.85         26.36         8.86 o                         
 -10   9   6        237.76        268.63        17.39 o                         
  -9   9   6         64.03         77.88        14.11 o                         
  -8   9   6         22.21         31.12         6.36 o                         
  -7   9   6        153.36        141.86        10.58 o                         
  -6   9   6        270.17        253.31        13.64 o                         
  -5   9   6         58.78         64.27         7.42 o                         
  -4   9   6        248.61        229.22        12.39 o                         
  -3   9   6        140.05        146.85        33.32 o                         
  -2   9   6          4.62          4.90        10.19 o                         
  -1   9   6        334.48        308.14        33.33 o                         
   0   9   6         69.68         90.77        14.68 o                         
   1   9   6        106.23        108.75        19.35 o                         
   2   9   6          1.01          1.65         8.72 o                         
   3   9   6          1.53         -2.04        24.48 o                         
   4   9   6       1041.88        957.97        42.07 o                         
   5   9   6          7.46          5.65         5.22 o                         
   6   9   6        377.27        363.78        15.80 o                         
   7   9   6        413.73        375.43        28.55 o                         
   8   9   6        115.77        107.00        10.96 o                         
   9   9   6          2.46          6.16         5.03 o                         
  10   9   6          3.49          5.67         5.78 o                         
  -9  10   6          0.00          1.00         3.94 o                         
  -8  10   6        136.02        137.21        10.05 o                         
  -7  10   6         24.64         11.96         9.48 o                         
  -6  10   6         79.84         57.78         7.59 o                         
  -5  10   6          2.36          6.17         5.90 o                         
  -4  10   6         36.27         36.00         9.69 o                         
  -3  10   6        273.06        270.65        14.46 o                         
  -2  10   6         57.14         48.05        29.93 o                         
  -1  10   6        165.57        137.95        17.80 o                         
   0  10   6         80.91         72.45        10.42 o                         
   1  10   6        100.72        105.26        13.15 o                         
   2  10   6        287.74        300.00        21.47 o                         
   3  10   6          6.69         -9.31         9.31 o                         
   4  10   6        428.39        409.87        29.31 o                         
   5  10   6         10.36         18.78         7.31 o                         
   6  10   6        187.59        185.53        23.33 o                         
   7  10   6         34.56         32.59        11.67 o                         
   8  10   6         27.65         32.14         7.28 o                         
   9  10   6          0.63          3.01         4.06 o                         
  -9  11   6          1.19         14.87         6.37 o                         
  -8  11   6          5.37         12.86         5.95 o                         
  -7  11   6          7.21         13.70         6.90 o                         
  -6  11   6         89.14         85.31        11.45 o                         
  -5  11   6         60.77         82.94        11.37 o                         
  -4  11   6        448.03        449.88        21.85 o                         
  -3  11   6        198.02        200.03        14.59 o                         
  -2  11   6         81.55         86.49        14.25 o                         
  -1  11   6         19.96         29.70         6.62 o                         
   0  11   6         31.01         27.88         9.09 o                         
   1  11   6        733.94        707.27        37.81 o                         
   2  11   6         17.59        -10.71        10.71 o                         
   3  11   6        230.85        200.53        21.15 o                         
   4  11   6        136.59        139.45        18.23 o                         
   5  11   6         10.60         13.92         7.46 o                         
   6  11   6         12.67         98.42        78.89 o                         
   7  11   6          1.18         -2.19         5.59 o                         
   8  11   6          8.88          7.39         5.08 o                         
   9  11   6          3.43          9.79         4.01 o                         
  -8  12   6         90.47        116.05         9.43 o                         
  -7  12   6          0.02          9.38         5.90 o                         
  -6  12   6         39.97         47.99        13.27 o                         
  -5  12   6         83.75         80.44        13.04 o                         
  -4  12   6         72.75         83.04        10.75 o                         
  -3  12   6        477.28        469.54        20.73 o                         
  -2  12   6         72.77         62.90         9.32 o                         
  -1  12   6        629.40        631.99        25.72 o                         
   0  12   6        354.87        374.36        28.05 o                         
   1  12   6        319.13        302.56        25.47 o                         
   2  12   6         36.93         27.71         9.98 o                         
   3  12   6         39.86         41.40        11.27 o                         
   4  12   6         12.17          8.86         8.97 o                         
   5  12   6         42.85         50.39         8.95 o                         
   6  12   6         99.86         88.50         9.83 o                         
   7  12   6         49.82         50.11         7.46 o                         
   8  12   6         32.04         37.76         5.65 o                         
  -8  13   6          0.47          1.09         4.46 o                         
  -7  13   6         22.25         15.67         6.53 o                         
  -6  13   6         12.37         17.44        11.36 o                         
  -5  13   6        160.60        167.98        10.62 o                         
  -4  13   6          5.59          7.67         7.64 o                         
  -3  13   6         25.55         18.62         6.69 o                         
  -2  13   6        289.50        285.23        17.23 o                         
  -1  13   6          5.11         -5.16         9.20 o                         
   0  13   6         16.86         14.81         9.31 o                         
   1  13   6        108.40         90.14        14.42 o                         
   2  13   6          4.97         -0.48         5.52 o                         
   3  13   6         10.89         11.18         7.94 o                         
   4  13   6         47.29         60.12         9.17 o                         
   5  13   6         77.11         81.67        14.86 o                         
   6  13   6         64.39         79.62         8.34 o                         
   7  13   6         40.94         46.43         6.62 o                         
  -7  14   6          0.07         -3.21         3.21 o                         
  -6  14   6         81.70         98.91         8.68 o                         
  -5  14   6          9.45          6.70        12.96 o                         
  -4  14   6          3.50          0.75         5.69 o                         
  -3  14   6         45.82         34.08         7.16 o                         
  -2  14   6         34.97         30.78         6.94 o                         
  -1  14   6         70.73         80.72        14.58 o                         
   0  14   6        316.34        323.76        25.47 o                         
   1  14   6          5.55        -11.50        11.50 o                         
   2  14   6          1.11         -6.62         9.09 o                         
   3  14   6        217.49        241.34        14.46 o                         
   4  14   6         36.15         50.79         9.73 o                         
   5  14   6          3.56         68.69        67.51 o                         
   6  14   6         39.78         41.73         8.58 o                         
  -5  15   6          4.81         11.78         4.44 o                         
  -4  15   6          4.02          7.90         4.60 o                         
  -3  15   6         12.18         19.15         5.83 o                         
  -2  15   6          0.01         -4.49         7.07 o                         
  -1  15   6          5.00        -10.49        10.49 o                         
   0  15   6          2.44        -10.15        10.15 o                         
   1  15   6          8.59         -1.57         7.85 o                         
   2  15   6          1.36          6.06         7.52 o                         
   3  15   6          0.28         23.56         8.30 o                         
   4  15   6          1.63         25.96        19.72 o                         
   5  15   6        120.82        135.86        12.17 o                         
  -4  16   6          1.41          5.95         4.43 o                         
  -3  16   6         34.33         20.25         6.39 o                         
  -2  16   6          1.48         -7.40         7.40 o                         
  -1  16   6         18.85         14.64         7.57 o                         
   0  16   6          1.58          5.78         6.51 o                         
   1  16   6          0.81          9.98         6.45 o                         
   2  16   6         22.02         48.46         8.64 o                         
   3  16   6         18.30         40.27         7.40 o                         
 -12   1   7         12.31         18.66         5.01 o                         
 -11   1   7          0.03          1.60         7.07 o                         
 -10   1   7         42.75         49.11         9.22 o                         
  -9   1   7        181.37        185.67        15.31 o                         
  -8   1   7        438.78        433.15        21.71 o                         
  -7   1   7        196.12        210.61        28.26 o                         
  -6   1   7        280.86        304.92        44.59 o                         
  -5   1   7        523.09        554.99        33.68 o                         
  -4   1   7       3513.03       3772.68        51.24 o                         
  -3   1   7       5416.40       5612.25        56.37 o                         
  -2   1   7      31458.47      30514.01       150.20 o                         
  -1   1   7      11354.22      11524.55        68.45 o                         
   0   1   7       3674.84       3490.78        50.42 o                         
   1   1   7          0.31         12.34         6.54 o                         
   2   1   7       1150.92       1114.86        30.20 o                         
   3   1   7       1015.43       1140.40        31.72 o                         
   4   1   7         71.60         50.97        18.01 o                         
   5   1   7        928.14        925.86        48.86 o                         
   6   1   7        148.20        120.98        21.01 o                         
   7   1   7         81.82         70.13        17.92 o                         
   8   1   7        268.47        284.56        17.54 o                         
   9   1   7          6.93         13.14         6.11 o                         
  10   1   7         33.33         30.12        11.05 o                         
  11   1   7         66.75         79.01         9.38 o                         
  12   1   7          2.06          0.96         3.96 o                         
 -12   2   7          0.05         11.22         7.80 o                         
 -11   2   7        121.38        135.05        11.68 o                         
 -10   2   7        105.22         90.49        10.59 o                         
  -9   2   7       3515.47       3735.94        85.99 o                         
  -8   2   7         22.93         25.31         7.26 o                         
  -7   2   7        251.92        257.58        44.26 o                         
  -6   2   7        111.39        140.06        32.93 o                         
  -5   2   7         82.77        142.40        18.64 o                         
  -4   2   7        721.02        649.27        26.99 o                         
  -3   2   7        819.68        848.48        27.56 o                         
  -2   2   7        131.73        147.22        12.33 o                         
  -1   2   7       1598.35       1616.08        29.02 o                         
   0   2   7       1123.14       1022.03        14.79 o                         
   1   2   7          3.32         13.07         9.45 o                         
   2   2   7        141.66        210.94        13.93 o                         
   3   2   7        547.26        566.19        22.90 o                         
   4   2   7       5138.23       5510.59       100.33 o                         
   5   2   7         72.83         79.93        23.78 o                         
   6   2   7        893.94        792.84        50.44 o                         
   7   2   7        123.43        117.67         8.55 o                         
   8   2   7        112.47        120.70        16.35 o                         
   9   2   7       1336.78       1137.19        34.37 o                         
  10   2   7          0.51          4.38         8.25 o                         
  11   2   7         18.99          9.50         5.18 o                         
  12   2   7          4.18         -4.60         5.78 o                         
 -12   3   7         65.03         78.08        11.05 o                         
 -11   3   7          1.31          7.24         9.54 o                         
 -10   3   7        294.98        287.19        26.08 o                         
  -9   3   7        159.90        151.28        20.02 o                         
  -8   3   7        161.10        125.81        17.73 o                         
  -7   3   7        243.63        250.40        45.04 o                         
  -6   3   7        194.93        163.56        34.95 o                         
  -5   3   7        384.82        484.58        53.90 o                         
  -4   3   7        659.00        810.46        40.21 o                         
  -3   3   7        829.70        946.85        31.26 o                         
  -2   3   7          0.02          9.97         6.84 o                         
  -1   3   7       3711.39       3744.70        48.18 o                         
   0   3   7      10956.20      10697.62        56.77 o                         
   1   3   7         85.05         82.04         7.43 o                         
   2   3   7        124.37        128.98        12.07 o                         
   3   3   7        392.59        418.90        20.46 o                         
   4   3   7          6.49         13.41        12.99 o                         
   5   3   7          9.98         -2.86        14.30 o                         
   6   3   7          6.42          1.33         9.85 o                         
   7   3   7         57.53         48.65         5.25 o                         
   8   3   7         53.61         35.97         7.60 o                         
   9   3   7        147.80        121.50        17.44 o                         
  10   3   7          3.67          3.05         4.54 o                         
  11   3   7          8.21          7.83         7.40 o                         
  12   3   7         50.93         71.85         9.42 o                         
 -12   4   7         39.49         36.18         7.63 o                         
 -11   4   7         82.20         82.34        13.69 o                         
 -10   4   7         56.82         34.05        13.29 o                         
  -9   4   7          1.13         -1.79         9.42 o                         
  -8   4   7         74.39         97.60        16.04 o                         
  -7   4   7        249.23        248.99        22.66 o                         
  -6   4   7       1138.73       1181.13        89.24 o                         
  -5   4   7       3139.67       3173.31       134.23 o                         
  -4   4   7         19.31          6.24        10.88 o                         
  -3   4   7       8083.31       9222.54       120.63 o                         
  -2   4   7        139.68        160.64        12.66 o                         
  -1   4   7       3626.35       4111.32        64.75 o                         
   0   4   7        198.45        252.08        13.70 o                         
   1   4   7        394.69        407.67        16.84 o                         
   2   4   7        498.96        424.44        21.34 o                         
   3   4   7       1909.89       1975.94        56.02 o                         
   4   4   7       1247.24       1215.89        51.56 o                         
   5   4   7         23.96         18.12        12.96 o                         
   6   4   7         75.83         71.41        25.30 o                         
   7   4   7        167.02        164.27        10.69 o                         
   8   4   7         95.09         88.17        10.46 o                         
   9   4   7        259.64        241.48        22.83 o                         
  10   4   7         48.72         38.78         6.08 o                         
  11   4   7          0.25         -1.63         4.66 o                         
 -11   5   7          7.45          7.24         8.02 o                         
 -10   5   7        307.05        386.95        18.57 o                         
  -9   5   7        143.03        174.64        14.27 o                         
  -8   5   7        416.68        392.00        20.43 o                         
  -7   5   7        689.40        675.82        26.06 o                         
  -6   5   7        124.18        142.53        32.59 o                         
  -5   5   7        130.84        162.95        33.77 o                         
  -4   5   7         95.12        110.61        27.32 o                         
  -3   5   7       7580.62       8464.86       259.65 o                         
  -2   5   7       5480.14       6011.62        99.62 o                         
  -1   5   7         13.65         10.54         7.22 o                         
   0   5   7       6386.13       6447.75       101.62 o                         
   1   5   7       4501.31       4885.72        93.34 o                         
   2   5   7        427.90        442.48        20.13 o                         
   3   5   7        207.34        249.64        18.35 o                         
   4   5   7         88.38         77.67        15.03 o                         
   5   5   7        101.45        116.56        29.78 o                         
   6   5   7          5.23         35.28        22.27 o                         
   7   5   7         90.77        109.46        11.34 o                         
   8   5   7        481.78        451.26        30.74 o                         
   9   5   7         76.54         61.59         8.65 o                         
  10   5   7         21.61         20.76         6.43 o                         
  11   5   7          3.26          4.10         5.38 o                         
 -11   6   7          0.04          5.50         7.18 o                         
 -10   6   7          6.15         15.21         5.97 o                         
  -9   6   7        140.78        142.36        10.21 o                         
  -8   6   7          0.22          2.73         5.61 o                         
  -7   6   7        183.24        190.38        14.51 o                         
  -6   6   7         84.66         80.28        19.19 o                         
  -5   6   7         42.88         29.79        12.21 o                         
  -4   6   7         94.97        111.86        19.27 o                         
  -3   6   7         71.12         46.94        10.60 o                         
  -2   6   7          1.44         -2.69         6.86 o                         
  -1   6   7       5848.98       6153.48       114.96 o                         
   0   6   7       2133.85       1988.32        44.77 o                         
   1   6   7        300.88        273.71        19.93 o                         
   2   6   7         16.05          8.45         9.34 o                         
   3   6   7        353.22        323.51        23.70 o                         
   4   6   7        258.60        234.84        21.66 o                         
   5   6   7         79.50        103.83        27.60 o                         
   6   6   7        164.31        177.61        13.04 o                         
   7   6   7         39.91         37.80         7.51 o                         
   8   6   7         15.25         22.55         9.87 o                         
   9   6   7         24.97         22.20         5.93 o                         
  10   6   7          2.15          3.46         5.43 o                         
  11   6   7          3.33          2.39         3.37 o                         
 -11   7   7          6.89          2.19         4.99 o                         
 -10   7   7         27.99         33.00         6.22 o                         
  -9   7   7          0.37         11.26         6.12 o                         
  -8   7   7         52.43         41.95        10.32 o                         
  -7   7   7        366.34        393.24        16.45 o                         
  -6   7   7         60.44         80.88         9.39 o                         
  -5   7   7         99.78        102.12        20.71 o                         
  -4   7   7         52.05         42.34        13.53 o                         
  -3   7   7       2935.12       2906.30       107.37 o                         
  -2   7   7        282.55        251.05        26.22 o                         
  -1   7   7        936.69        989.48        49.93 o                         
   0   7   7        605.20        602.25        31.65 o                         
   1   7   7       3750.35       3961.84       175.18 o                         
   2   7   7       1072.80        927.46        97.24 o                         
   3   7   7       1053.08       1222.12       153.47 o                         
   4   7   7        340.82        345.81        27.58 o                         
   5   7   7        150.08        129.13        12.49 o                         
   6   7   7        208.91        205.37        14.96 o                         
   7   7   7         93.69         91.49        14.92 o                         
   8   7   7        143.66        163.45        19.63 o                         
   9   7   7         62.63         60.34        11.58 o                         
  10   7   7         34.35         26.25         8.53 o                         
 -10   8   7         21.61         30.51         8.64 o                         
  -9   8   7         24.82         32.30        16.04 o                         
  -8   8   7        322.29        323.12        15.99 o                         
  -7   8   7         22.52         18.29         7.02 o                         
  -6   8   7         75.70         59.89         9.07 o                         
  -5   8   7        366.35        340.78        18.32 o                         
  -4   8   7        963.04        984.19        88.23 o                         
  -3   8   7       1363.27       1519.88       103.60 o                         
  -2   8   7         17.61         16.18        18.03 o                         
  -1   8   7         11.50         13.19        10.01 o                         
   0   8   7          3.29         -8.12         8.77 o                         
   1   8   7        217.29        212.19        24.99 o                         
   2   8   7         82.86         66.30        15.31 o                         
   3   8   7         73.12         72.65        17.10 o                         
   4   8   7        258.25        269.36        31.72 o                         
   5   8   7        122.62        125.19        20.56 o                         
   6   8   7         47.95         65.42        25.13 o                         
   7   8   7         43.45         24.12        16.04 o                         
   8   8   7        342.90        310.36        26.42 o                         
   9   8   7        132.28        138.47        11.02 o                         
  10   8   7          0.76          7.01         7.01 o                         
 -10   9   7          2.74          9.93         6.28 o                         
  -9   9   7         30.44         21.71         8.53 o                         
  -8   9   7         28.50         24.66         5.83 o                         
  -7   9   7        294.06        322.54        15.44 o                         
  -6   9   7        706.78        725.00        22.55 o                         
  -5   9   7          0.55          1.89         4.95 o                         
  -4   9   7         16.94         17.54         4.30 o                         
  -3   9   7         11.63         27.60        16.94 o                         
  -2   9   7        140.87        137.52        22.19 o                         
  -1   9   7         35.39         12.52        12.87 o                         
   0   9   7        620.12        589.42        45.62 o                         
   1   9   7         35.80         33.94        11.27 o                         
   2   9   7        395.11        309.92        33.48 o                         
   3   9   7         39.31         39.55         8.35 o                         
   4   9   7         19.25         21.15         7.74 o                         
   5   9   7        667.98        678.04        21.13 o                         
   6   9   7        416.68        385.42        16.62 o                         
   7   9   7        347.24        353.37        19.63 o                         
   8   9   7         95.74         94.92        10.45 o                         
   9   9   7          0.00          2.17         4.46 o                         
  10   9   7        167.51        162.44        13.18 o                         
  -9  10   7          7.98         13.37         5.19 o                         
  -8  10   7        124.83        138.81        12.12 o                         
  -7  10   7         14.53         14.66         6.72 o                         
  -6  10   7         84.60         83.11         8.92 o                         
  -5  10   7         57.64         54.48         7.77 o                         
  -4  10   7          1.21         -6.16         6.32 o                         
  -3  10   7          5.02          3.96         7.66 o                         
  -2  10   7        566.28        527.49        32.20 o                         
  -1  10   7        113.14        119.67        14.11 o                         
   0  10   7        228.87        193.97        18.90 o                         
   1  10   7        118.33         96.76        14.36 o                         
   2  10   7        453.09        448.47        20.31 o                         
   3  10   7        103.54         85.48        13.01 o                         
   4  10   7         42.20         49.58         8.63 o                         
   5  10   7        246.56        216.29        15.33 o                         
   6  10   7        138.06        202.53        70.93 o                         
   7  10   7          2.05          0.22         8.69 o                         
   8  10   7         38.13         46.36        14.30 o                         
   9  10   7         34.48         38.53         5.87 o                         
  -9  11   7          1.67          7.56         4.12 o                         
  -8  11   7         47.09         39.64         6.86 o                         
  -7  11   7          0.12          8.78         6.18 o                         
  -6  11   7         61.71         60.56        12.06 o                         
  -5  11   7        372.67        367.57        19.99 o                         
  -4  11   7        103.30        111.82        11.59 o                         
  -3  11   7         18.68         26.27         6.60 o                         
  -2  11   7        420.40        385.07        20.24 o                         
  -1  11   7        500.97        480.40        21.79 o                         
   0  11   7        920.64        809.97        40.22 o                         
   1  11   7        436.77        399.88        28.72 o                         
   2  11   7        181.97        179.10        19.63 o                         
   3  11   7        289.47        255.00        22.94 o                         
   4  11   7         22.47         31.19        11.27 o                         
   5  11   7          1.51         12.39         6.18 o                         
   6  11   7        185.91        245.57        76.34 o                         
   7  11   7         50.52         51.72         8.13 o                         
   8  11   7         70.76         69.66         7.95 o                         
   9  11   7          6.34         13.80         5.83 o                         
  -8  12   7          5.09          8.10         5.16 o                         
  -7  12   7         95.62        109.73        10.42 o                         
  -6  12   7         45.95         46.56         8.68 o                         
  -5  12   7        182.87        155.97        13.33 o                         
  -4  12   7          6.37          9.34        10.88 o                         
  -3  12   7         26.60         34.51         6.48 o                         
  -2  12   7         36.06         30.09         6.89 o                         
  -1  12   7        487.89        443.63        21.85 o                         
   0  12   7       1061.12        998.55        44.87 o                         
   1  12   7        511.12        453.95        31.02 o                         
   2  12   7        161.16        141.97        17.61 o                         
   3  12   7         95.34         78.70        14.42 o                         
   4  12   7        156.26        151.79        18.68 o                         
   5  12   7          9.08         12.60         9.42 o                         
   6  12   7          2.13          0.22         5.06 o                         
   7  12   7         20.74         27.51         6.16 o                         
   8  12   7          0.01          2.99         3.76 o                         
  -7  13   7          0.41         -6.98         6.98 o                         
  -6  13   7         53.85         48.43         9.21 o                         
  -5  13   7          4.09          3.19         5.25 o                         
  -4  13   7          0.27          2.63         7.27 o                         
  -3  13   7        174.66        173.20        13.74 o                         
  -2  13   7         29.65         22.08         6.54 o                         
  -1  13   7        127.25        118.92        16.94 o                         
   0  13   7          0.09          7.52         9.09 o                         
   1  13   7         21.97         10.55         8.41 o                         
   2  13   7          8.95          6.45         5.09 o                         
   3  13   7         57.16         67.17         9.22 o                         
   4  13   7        101.61        116.71        11.24 o                         
   5  13   7        178.13        209.70        13.94 o                         
   6  13   7          3.43         -2.97         7.24 o                         
   7  13   7         27.08         28.53         5.22 o                         
  -7  14   7         43.42         46.69         5.34 o                         
  -6  14   7          0.00         -2.15         4.22 o                         
  -5  14   7         47.03         56.17        16.07 o                         
  -4  14   7         41.05         35.95         7.37 o                         
  -3  14   7        102.03         91.97        10.12 o                         
  -2  14   7         29.90         42.52         7.79 o                         
  -1  14   7         14.25         27.77        11.39 o                         
   0  14   7         55.82         41.45        11.56 o                         
   1  14   7        105.00         89.86        13.97 o                         
   2  14   7         13.77          1.51         8.86 o                         
   3  14   7         13.21         14.95        14.61 o                         
   4  14   7          6.77          8.34         8.78 o                         
   5  14   7         80.01        189.63        90.28 o                         
   6  14   7         68.13         81.56        10.71 o                         
  -5  15   7         49.27         59.54         6.53 o                         
  -4  15   7          6.60          8.80         4.73 o                         
  -3  15   7         10.79         17.48         5.46 o                         
  -2  15   7         20.11         16.49         8.13 o                         
  -1  15   7          2.93         -7.68         9.42 o                         
   0  15   7          3.31         -9.82         9.82 o                         
   1  15   7          3.26         -9.26         9.26 o                         
   2  15   7          1.91         17.44         8.97 o                         
   3  15   7          0.27         10.43         7.40 o                         
   4  15   7         43.89         78.77        32.31 o                         
   5  15   7          1.07         -0.67         4.21 o                         
  -4  16   7         42.34         32.08         6.34 o                         
  -3  16   7         11.29         12.34         5.83 o                         
  -2  16   7         22.88         10.83         5.50 o                         
  -1  16   7         86.88         74.49        11.11 o                         
   0  16   7          3.22         15.87         6.96 o                         
   1  16   7          3.66         14.64         7.29 o                         
   2  16   7         10.34         36.12         7.52 o                         
 -12   0   8         16.97         16.10         7.01 o                         
 -11   0   8         10.72          8.86         7.80 o                         
 -10   0   8        626.84        670.92        38.03 o                         
  -9   0   8       1234.67       1281.88        53.46 o                         
  -8   0   8        371.08        405.15        29.67 o                         
  -7   0   8        147.02        178.82        37.47 o                         
  -6   0   8        328.94        303.85        45.77 o                         
  -5   0   8          8.41          4.71        16.21 o                         
  -4   0   8       1152.63       1089.03        52.17 o                         
  -3   0   8        358.22        384.62        29.45 o                         
  -2   0   8       7703.70       7538.41       130.69 o                         
  -1   0   8        293.72        280.99        10.81 o                         
   0   0   8      14362.42      14363.71       184.04 o                         
   1   0   8       4484.30       4497.81       105.23 o                         
   2   0   8       7456.85       8037.40       144.83 o                         
   3   0   8        194.06        213.88        25.19 o                         
   4   0   8        139.90        108.00        15.06 o                         
   5   0   8        191.02        157.06        28.83 o                         
   6   0   8        541.99        500.40        57.94 o                         
   7   0   8         21.55         22.98         5.61 o                         
   8   0   8        903.92        859.33        42.69 o                         
   9   0   8        188.00        186.45        21.26 o                         
  10   0   8         43.46         47.57        11.95 o                         
  11   0   8        222.74        227.68        19.97 o                         
  12   0   8          1.07          1.01         4.94 o                         
 -12   1   8         78.20         81.80         7.88 o                         
 -11   1   8          5.65          7.46         6.10 o                         
 -10   1   8        110.10        123.99        12.67 o                         
  -9   1   8        258.91        244.64        17.11 o                         
  -8   1   8         93.97        121.09        11.63 o                         
  -7   1   8        113.63        122.23        22.72 o                         
  -6   1   8        641.76        739.91        68.54 o                         
  -5   1   8        671.42        678.60        61.14 o                         
  -4   1   8        136.58        173.25        13.80 o                         
  -3   1   8        728.34        778.91        26.60 o                         
  -2   1   8        657.27        716.15        25.17 o                         
  -1   1   8       9743.18       9670.42        65.19 o                         
   0   1   8       5863.58       5840.45        47.81 o                         
   1   1   8       2409.50       2256.25        41.09 o                         
   2   1   8         40.81         27.53         7.22 o                         
   3   1   8      17063.43      18013.40       161.76 o                         
   4   1   8         15.71         -0.84         9.05 o                         
   5   1   8       4804.05       4432.02       114.51 o                         
   6   1   8         18.97         31.44        13.67 o                         
   7   1   8        420.82        364.64        13.21 o                         
   8   1   8        479.28        423.81        21.39 o                         
   9   1   8          6.33         12.55         8.30 o                         
  10   1   8        395.47        333.63        25.80 o                         
  11   1   8         43.79         38.61         7.27 o                         
  12   1   8          1.88          5.83         5.10 o                         
 -12   2   8          8.95          3.25         6.00 o                         
 -11   2   8         13.39         11.09         6.30 o                         
 -10   2   8          7.72          3.54         6.06 o                         
  -9   2   8        275.69        301.85        19.05 o                         
  -8   2   8         17.36         23.21         7.72 o                         
  -7   2   8         72.01         68.91        18.66 o                         
  -6   2   8          0.57        -14.64        17.78 o                         
  -5   2   8        197.78        192.96        35.67 o                         
  -4   2   8       2195.08       2213.53        79.54 o                         
  -3   2   8       3651.75       3888.02        61.00 o                         
  -2   2   8       1042.19       1074.19        32.61 o                         
  -1   2   8       4013.78       4268.23        48.50 o                         
   0   2   8      11197.59      11102.61        65.26 o                         
   1   2   8       2917.72       2819.07        46.68 o                         
   2   2   8       3488.56       3587.05        84.01 o                         
   3   2   8        275.81        264.12        17.21 o                         
   4   2   8        363.99        328.70        26.55 o                         
   5   2   8         42.01         34.10        15.43 o                         
   6   2   8        631.08        645.17        46.14 o                         
   7   2   8        106.32        118.02         7.08 o                         
   8   2   8        884.84        805.26        28.83 o                         
   9   2   8        884.75        812.60        29.34 o                         
  10   2   8        219.23        250.21        25.55 o                         
  11   2   8          4.90         12.93         5.55 o                         
  12   2   8          0.01          0.95         4.71 o                         
 -12   3   8        131.42        119.48        12.68 o                         
 -11   3   8          9.57          7.35         9.37 o                         
 -10   3   8         19.61         34.33        13.18 o                         
  -9   3   8          4.40          8.36        10.21 o                         
  -8   3   8        181.28        191.67        21.99 o                         
  -7   3   8          1.11          8.78         6.61 o                         
  -6   3   8        110.43        110.00        28.38 o                         
  -5   3   8         59.70         48.91        21.37 o                         
  -4   3   8        396.29        392.76        32.42 o                         
  -3   3   8       1419.09       1202.92        36.70 o                         
  -2   3   8        750.49        748.47        23.62 o                         
  -1   3   8       4288.02       4347.43        62.49 o                         
   0   3   8         30.84         37.46         4.31 o                         
   2   3   8        468.69        484.07        22.15 o                         
   3   3   8         90.98         91.03        10.50 o                         
   4   3   8         21.72         27.69        10.09 o                         
   5   3   8       3176.21       3127.03       132.32 o                         
   6   3   8         87.80         94.22        20.75 o                         
   7   3   8        188.34        172.63         9.43 o                         
   8   3   8        322.91        310.53        18.40 o                         
   9   3   8          5.19          8.29         5.96 o                         
  10   3   8          8.38         14.90         5.54 o                         
  11   3   8         24.45         19.24         5.44 o                         
 -12   4   8         17.29         38.14         8.25 o                         
 -11   4   8          8.34         -3.59         8.69 o                         
 -10   4   8          5.85          3.76         9.48 o                         
  -9   4   8          0.24         -6.90        10.99 o                         
  -8   4   8        119.12        104.95        17.44 o                         
  -7   4   8       1073.31       1131.67        32.08 o                         
  -6   4   8         16.88         27.60        14.47 o                         
  -5   4   8         24.50          1.68        14.81 o                         
  -4   4   8        366.80        470.10        33.65 o                         
  -3   4   8         14.86          6.03         6.23 o                         
  -2   4   8         14.06         16.98         8.21 o                         
  -1   4   8       5479.13       5558.38        79.47 o                         
   0   4   8        908.84        977.06        26.07 o                         
   1   4   8         55.83         52.81         7.24 o                         
   2   4   8         87.33         51.50         8.08 o                         
   3   4   8       2252.18       2287.39        60.45 o                         
   4   4   8          9.62         13.99        11.14 o                         
   5   4   8        200.43        162.39        32.81 o                         
   6   4   8          0.46        -13.41        17.39 o                         
   7   4   8       1006.39        974.96        25.38 o                         
   8   4   8        100.60         82.67        10.33 o                         
   9   4   8          7.94          6.56         8.92 o                         
  10   4   8          0.02         -4.53         4.53 o                         
  11   4   8         17.99         14.86         4.80 o                         
 -11   5   8         22.00         23.17         9.54 o                         
 -10   5   8         13.62         14.44         6.64 o                         
  -9   5   8         37.59         21.71        10.32 o                         
  -8   5   8         19.67         18.30         7.04 o                         
  -7   5   8         25.97         17.39         5.73 o                         
  -6   5   8         44.03         40.72        21.54 o                         
  -5   5   8        337.64        351.75        49.31 o                         
  -4   5   8        600.68        581.34        32.29 o                         
  -3   5   8       2681.83       3041.06        78.65 o                         
  -2   5   8         10.05         19.54         8.01 o                         
  -1   5   8       1393.79       1314.22        35.33 o                         
   0   5   8        469.76        578.73        22.66 o                         
   1   5   8        119.74        113.36        12.80 o                         
   2   5   8        673.89        815.67        27.44 o                         
   3   5   8        710.58        822.58        35.17 o                         
   4   5   8        371.98        455.85        35.12 o                         
   5   5   8        195.97        232.28        40.50 o                         
   6   5   8        144.97        138.73        14.82 o                         
   7   5   8        904.52        869.49        24.13 o                         
   8   5   8          0.00         -2.69         7.12 o                         
   9   5   8         16.18         15.60         6.22 o                         
  10   5   8          0.07         -1.14         4.22 o                         
  11   5   8          0.48          1.73         8.41 o                         
 -11   6   8         44.98         59.35        10.83 o                         
 -10   6   8          5.70          2.60         5.25 o                         
  -9   6   8        108.96        126.32        12.45 o                         
  -8   6   8         11.46         11.75         6.77 o                         
  -7   6   8         27.27         35.79         7.45 o                         
  -6   6   8        852.26        871.50        35.74 o                         
  -5   6   8        111.20         95.35        19.73 o                         
  -4   6   8        291.30        297.20        30.85 o                         
  -3   6   8       1066.64        980.59        42.74 o                         
  -2   6   8        909.42       1044.82        35.39 o                         
  -1   6   8        358.08        364.18        28.34 o                         
   0   6   8        161.51        165.39        13.46 o                         
   1   6   8       5172.34       5304.14       108.66 o                         
   2   6   8       1060.02       1185.22        49.79 o                         
   3   6   8         17.95         26.82         8.66 o                         
   4   6   8        325.34        303.57        24.25 o                         
   5   6   8          2.50          9.93        14.92 o                         
   6   6   8         39.33         41.87         7.67 o                         
   7   6   8          3.56          5.20         4.96 o                         
   8   6   8        176.90        197.28        20.64 o                         
   9   6   8         18.53         13.25         4.66 o                         
  10   6   8         47.69         54.03         5.83 o                         
  11   6   8         23.79         24.01         6.39 o                         
 -11   7   8          0.06          4.32         5.05 o                         
 -10   7   8          9.59         10.62         5.53 o                         
  -9   7   8          6.11         14.63         7.20 o                         
  -8   7   8         17.06         17.55         7.28 o                         
  -7   7   8         22.30         21.75         5.42 o                         
  -6   7   8         90.21         99.81        11.00 o                         
  -5   7   8       1135.07       1100.45        64.41 o                         
  -4   7   8         30.38         28.93        10.95 o                         
  -3   7   8         59.15         64.60        11.86 o                         
  -2   7   8       2921.60       2896.98        88.26 o                         
  -1   7   8         83.19         93.14        14.19 o                         
   0   7   8         79.71         90.28        11.17 o                         
   1   7   8         52.55         36.20         9.30 o                         
   2   7   8       1091.99       1068.46        77.77 o                         
   3   7   8        914.32        921.34        94.38 o                         
   4   7   8        364.28        380.63        28.96 o                         
   5   7   8        128.54        102.02         9.79 o                         
   6   7   8        485.67        480.19        59.26 o                         
   7   7   8        136.99        138.77        13.69 o                         
   8   7   8        172.58        139.67        18.51 o                         
   9   7   8         34.26         10.88         7.85 o                         
  10   7   8          8.80         15.59         8.30 o                         
 -10   8   8        147.03        156.05        14.75 o                         
  -9   8   8         14.76         11.11        16.69 o                         
  -8   8   8         24.15         29.58         9.47 o                         
  -7   8   8          0.08          3.80         6.11 o                         
  -6   8   8         10.31         15.48         6.79 o                         
  -5   8   8          4.65          9.14         8.61 o                         
  -4   8   8        581.61        638.39        71.29 o                         
  -3   8   8        317.68        312.88        49.42 o                         
  -2   8   8        591.39        640.16        44.98 o                         
  -1   8   8          9.72          4.57         9.24 o                         
   0   8   8         29.22         24.96         8.64 o                         
   1   8   8         27.42         13.57        11.89 o                         
   2   8   8        810.10        801.39        71.29 o                         
   3   8   8        201.53        199.18        37.08 o                         
   4   8   8        785.54        753.52        24.63 o                         
   5   8   8          1.86          6.32         5.86 o                         
   6   8   8         51.97         86.42        21.40 o                         
   7   8   8        439.80        374.14        19.87 o                         
   8   8   8        226.70        182.75        19.69 o                         
   9   8   8          5.39          0.68         4.44 o                         
  10   8   8        106.10         98.50        12.17 o                         
 -10   9   8         95.28        118.47        12.00 o                         
  -9   9   8         26.45         44.37        11.05 o                         
  -8   9   8        143.31        161.77        13.10 o                         
  -7   9   8         76.22         87.09        13.52 o                         
  -6   9   8          8.70          8.66         5.10 o                         
  -5   9   8       2100.23       1918.53        44.40 o                         
  -4   9   8         40.29         52.34         8.51 o                         
  -3   9   8       1035.74        996.14        45.91 o                         
  -2   9   8         87.55         79.72        18.04 o                         
  -1   9   8        371.50        380.45        39.83 o                         
   0   9   8        237.31        230.71        40.05 o                         
   1   9   8         58.07         54.75        21.20 o                         
   2   9   8          8.96         -2.08        18.23 o                         
   3   9   8         11.89         11.95         5.67 o                         
   4   9   8          0.20          3.21         4.14 o                         
   5   9   8        229.04        234.39        12.80 o                         
   6   9   8          8.99         11.16         6.58 o                         
   7   9   8          7.86         19.72        12.56 o                         
   8   9   8          7.81         13.01         8.86 o                         
   9   9   8         41.38         35.45         6.61 o                         
  10   9   8         35.98         38.87         7.46 o                         
  -9  10   8          1.33          0.56         7.01 o                         
  -8  10   8        224.76        240.37        15.04 o                         
  -7  10   8        436.92        457.69        21.36 o                         
  -6  10   8        549.86        560.56        24.41 o                         
  -5  10   8         98.88         91.61        10.59 o                         
  -4  10   8        109.92        111.72        11.46 o                         
  -3  10   8        309.47        279.02        16.88 o                         
  -2  10   8        166.54        134.90        16.77 o                         
  -1  10   8        214.86        232.45        14.81 o                         
   0  10   8         65.00         61.42        11.50 o                         
   1  10   8        128.43        127.11        16.44 o                         
   2  10   8         50.83         43.58         6.85 o                         
   3  10   8         95.06        116.62        11.30 o                         
   4  10   8          2.90          8.33         4.55 o                         
   5  10   8         88.74         91.04         8.51 o                         
   6  10   8       1451.77       1436.79        44.07 o                         
   7  10   8         11.82         12.93         5.92 o                         
   8  10   8          0.21          4.10         4.92 o                         
   9  10   8         24.33         30.72         5.35 o                         
  -9  11   8          0.81          3.87         6.23 o                         
  -8  11   8          3.44         10.78         5.30 o                         
  -7  11   8          0.02         -5.68         5.77 o                         
  -6  11   8         21.31         30.81         8.25 o                         
  -5  11   8        143.70        139.64        12.79 o                         
  -4  11   8         16.53         11.38         6.56 o                         
  -3  11   8          2.48          2.92         5.33 o                         
  -2  11   8        299.69        263.13        17.00 o                         
  -1  11   8         64.57         59.69         8.90 o                         
   0  11   8         15.10         28.55        10.21 o                         
   1  11   8        433.39        441.28        30.07 o                         
   2  11   8        232.74        215.66        33.57 o                         
   3  11   8        507.43        453.00        30.18 o                         
   4  11   8         51.34         56.37        13.35 o                         
   5  11   8         10.21         23.85         7.21 o                         
   6  11   8         34.06        189.44       133.47 o                         
   7  11   8        155.95        164.92        12.53 o                         
   8  11   8          0.02         -2.85         4.72 o                         
   9  11   8          0.02         -0.90         4.66 o                         
  -8  12   8         44.18         39.38         8.25 o                         
  -7  12   8         43.68         61.84         8.32 o                         
  -6  12   8        207.89        207.31        14.03 o                         
  -5  12   8          1.30         11.72         6.68 o                         
  -4  12   8        150.94        121.36        16.49 o                         
  -3  12   8         58.45         53.95         9.01 o                         
  -2  12   8         32.06         32.56         7.04 o                         
  -1  12   8        154.30        156.24        13.31 o                         
   0  12   8        154.48        147.07        18.73 o                         
   1  12   8        158.15        179.50        19.52 o                         
   2  12   8         27.88         23.45         9.14 o                         
   3  12   8         10.85         15.37        10.32 o                         
   4  12   8         80.35        109.32        16.60 o                         
   5  12   8         52.32         78.36        14.53 o                         
   6  12   8        198.70        207.37        13.56 o                         
   7  12   8          1.28         -0.08         4.34 o                         
   8  12   8         22.88         22.76         4.37 o                         
  -7  13   8         66.81         64.77         7.07 o                         
  -6  13   8         10.62         17.02         8.88 o                         
  -5  13   8          0.32         -1.78         5.19 o                         
  -4  13   8          5.25          8.15         4.73 o                         
  -3  13   8         27.27         21.59         6.59 o                         
  -2  13   8          1.16         -4.84         5.76 o                         
  -1  13   8        388.99        372.45        28.33 o                         
   0  13   8        349.94        321.86        26.14 o                         
   1  13   8        557.25        469.16        30.57 o                         
   2  13   8        224.05        223.06        19.38 o                         
   3  13   8          0.14         10.54         8.69 o                         
   4  13   8         50.77         71.59         9.20 o                         
   5  13   8         15.36         57.03        40.25 o                         
   6  13   8          0.25         10.04         8.36 o                         
   7  13   8         33.96         43.70         8.30 o                         
  -6  14   8         14.51         11.45         4.44 o                         
  -5  14   8         21.39         32.08        10.85 o                         
  -4  14   8         23.28         15.80         5.75 o                         
  -3  14   8         17.45         21.33         6.80 o                         
  -2  14   8          2.69         -4.37         5.37 o                         
  -1  14   8         16.41         11.95        10.04 o                         
   1  14   8          2.18         -0.39         9.37 o                         
   2  14   8         94.50         98.50        15.09 o                         
   3  14   8          0.16         15.30        21.12 o                         
   4  14   8         25.17         36.56         6.82 o                         
   5  14   8          0.01         -2.36         5.67 o                         
   6  14   8         15.57         16.72         6.23 o                         
  -5  15   8         35.44         48.82         8.97 o                         
  -4  15   8          8.94         14.92         4.80 o                         
  -3  15   8         11.28         16.45         5.40 o                         
  -2  15   8          0.72         16.72         8.81 o                         
  -1  15   8         40.43         17.05         8.30 o                         
   0  15   8          1.24         -6.17         8.58 o                         
   1  15   8         51.05         43.30         9.70 o                         
   2  15   8         30.64         32.87         9.70 o                         
   3  15   8         26.41         49.25         9.70 o                         
   4  15   8         15.75         43.37        30.29 o                         
  -3  16   8         73.31         80.89         9.59 o                         
  -2  16   8          4.42         -3.59         5.72 o                         
  -1  16   8         11.12          9.48         6.67 o                         
   0  16   8         15.33         15.76         6.79 o                         
   1  16   8         33.18         64.95         9.93 o                         
   2  16   8          0.00          7.29         5.83 o                         
 -12   1   9          5.27          7.16         6.45 o                         
 -11   1   9         89.12         95.00        10.17 o                         
 -10   1   9        265.42        258.25        17.11 o                         
  -9   1   9         13.64         23.60         8.32 o                         
  -8   1   9        546.00        562.48        24.71 o                         
  -7   1   9         99.05        100.69        21.19 o                         
  -6   1   9       1569.04       1526.98        70.56 o                         
  -5   1   9       1224.57       1297.30        83.91 o                         
  -4   1   9         47.91        106.11        12.19 o                         
  -3   1   9        581.38        518.56        23.49 o                         
  -2   1   9       1198.72       1156.49        33.35 o                         
  -1   1   9        752.85        947.95        20.99 o                         
   0   1   9       2453.22       2491.21        33.03 o                         
   1   1   9        550.03        626.36        23.24 o                         
   2   1   9        458.93        425.05        20.98 o                         
   3   1   9       5063.76       5184.17        75.21 o                         
   4   1   9        150.34        233.44        22.09 o                         
   5   1   9       1657.49       1565.68        65.97 o                         
   6   1   9          0.54          2.32        10.68 o                         
   7   1   9        150.72        155.52         9.08 o                         
   8   1   9          8.01          3.77         5.78 o                         
   9   1   9        382.79        312.18        18.41 o                         
  10   1   9         51.87         49.74         8.79 o                         
  11   1   9         72.90         77.21         8.58 o                         
 -12   2   9          0.39          6.06         6.28 o                         
 -11   2   9        146.96        173.99        12.60 o                         
 -10   2   9        220.40        232.78        16.03 o                         
  -9   2   9        412.73        418.32        22.05 o                         
  -8   2   9         28.42         23.25         8.69 o                         
  -7   2   9         10.13         26.63        14.66 o                         
  -6   2   9          6.25         19.69        15.03 o                         
  -5   2   9         82.26        106.18        25.80 o                         
  -4   2   9        683.87        858.28        42.19 o                         
  -3   2   9        810.60        837.07        30.36 o                         
  -2   2   9         43.31         61.11         8.22 o                         
  -1   2   9       4143.93       3706.84        58.18 o                         
   0   2   9        375.07        385.85        13.66 o                         
   1   2   9        113.31        128.13         8.47 o                         
   2   2   9         39.10         85.51        11.16 o                         
   3   2   9       1520.89       1680.49        59.60 o                         
   4   2   9       1246.88       1369.48        53.37 o                         
   5   2   9        183.60        121.33        27.60 o                         
   6   2   9          3.43          0.76        10.67 o                         
   7   2   9          8.15          4.75         3.40 o                         
   8   2   9        184.32        194.86        22.24 o                         
   9   2   9         12.12          7.12         6.35 o                         
  10   2   9          0.09          2.67         9.23 o                         
  11   2   9         15.14         18.61         6.35 o                         
 -12   3   9          8.70         24.34         7.40 o                         
 -11   3   9         78.72         91.04        14.36 o                         
 -10   3   9          5.55          0.39        10.10 o                         
  -9   3   9         91.40         70.40        15.20 o                         
  -8   3   9        171.37        168.00        20.92 o                         
  -7   3   9        877.12        859.67        41.45 o                         
  -6   3   9        910.51        907.52        79.43 o                         
  -5   3   9        138.02        180.73        35.90 o                         
  -4   3   9        142.20         83.99        15.64 o                         
  -3   3   9       1210.22       1174.52        37.59 o                         
  -2   3   9       4632.33       4861.88        77.34 o                         
  -1   3   9        660.66        694.68        22.45 o                         
   0   3   9        612.84        649.62        16.79 o                         
   1   3   9       6244.39       6156.39       104.81 o                         
   2   3   9          0.92          6.05         7.04 o                         
   3   3   9        305.85        435.15        23.03 o                         
   4   3   9         37.31         34.84        12.56 o                         
   5   3   9         24.90          5.55        13.69 o                         
   6   3   9        520.51        581.46        45.06 o                         
   7   3   9         50.23         57.07         5.36 o                         
   8   3   9        715.15        668.65        26.49 o                         
   9   3   9        293.38        250.70        16.40 o                         
  10   3   9         80.22         84.48         9.56 o                         
  11   3   9          6.18         11.56         4.73 o                         
 -12   4   9         23.78         29.78         7.57 o                         
 -11   4   9          4.61         -0.95         8.25 o                         
 -10   4   9        152.33        130.92        18.01 o                         
  -9   4   9          5.21         -2.92         9.26 o                         
  -8   4   9         19.13         -0.73         9.14 o                         
  -7   4   9          0.82          4.38         6.56 o                         
  -6   4   9         34.99         29.28        14.25 o                         
  -5   4   9         95.08         85.32        23.67 o                         
  -4   4   9          5.14          5.55        21.17 o                         
  -3   4   9        679.44        768.53        27.95 o                         
  -2   4   9       2859.73       3182.87        66.89 o                         
  -1   4   9        731.29        770.72        25.92 o                         
   0   4   9          4.29          5.46         5.07 o                         
   1   4   9        249.63        276.02        14.26 o                         
   2   4   9       5953.50       5987.47       155.34 o                         
   3   4   9        202.41        215.73        17.42 o                         
   4   4   9        622.21        659.77        40.66 o                         
   5   4   9          8.17          1.85        12.73 o                         
   6   4   9        214.45        209.39        41.34 o                         
   7   4   9        372.24        366.11        13.67 o                         
   8   4   9         68.29         77.68         9.97 o                         
   9   4   9          5.77          5.27         7.40 o                         
  10   4   9          1.67          7.92         4.36 o                         
  11   4   9         21.63         21.78         4.77 o                         
 -11   5   9          1.18          5.55         8.02 o                         
 -10   5   9          0.00         -5.60         5.60 o                         
  -9   5   9        221.32        222.18        22.72 o                         
  -8   5   9         20.93         24.28         6.58 o                         
  -7   5   9         46.55         52.33         8.69 o                         
  -6   5   9         91.23         63.05        25.80 o                         
  -5   5   9          0.15          2.13        13.57 o                         
  -4   5   9         31.21         58.52        11.25 o                         
  -3   5   9        142.69        150.92        14.06 o                         
  -2   5   9       2881.47       2992.98        58.15 o                         
  -1   5   9        188.71        167.43        16.72 o                         
   0   5   9        186.15        216.35        14.66 o                         
   1   5   9        443.10        460.32        24.03 o                         
   2   5   9       2855.38       3269.61        91.73 o                         
   3   5   9         30.39         20.68         8.10 o                         
   4   5   9        486.15        569.45        39.94 o                         
   5   5   9         25.21         55.25        25.97 o                         
   6   5   9          5.33         10.72         5.86 o                         
   7   5   9        122.88        122.90         9.83 o                         
   8   5   9        482.31        433.72        27.65 o                         
   9   5   9         45.23         48.52        11.44 o                         
  10   5   9         11.97          2.31         4.25 o                         
  11   5   9         18.28         22.53         4.80 o                         
 -11   6   9          5.62          5.05         5.67 o                         
 -10   6   9          9.35         11.05         5.80 o                         
  -9   6   9          0.49         14.70        10.26 o                         
  -8   6   9         24.95         19.33         9.14 o                         
  -7   6   9         72.94         88.48        12.54 o                         
  -6   6   9       1456.22       1415.54        29.79 o                         
  -5   6   9          8.71         21.29        11.52 o                         
  -4   6   9       1202.92       1118.10        58.90 o                         
  -3   6   9         43.94         47.00         9.61 o                         
  -2   6   9       7159.20       7577.73       119.47 o                         
  -1   6   9        571.01        468.79        27.38 o                         
   0   6   9       1649.33       1516.58        48.65 o                         
   1   6   9         79.67         26.08        11.14 o                         
   2   6   9        262.33        276.91        21.03 o                         
   3   6   9         50.99         39.17        12.75 o                         
   4   6   9        595.83        594.24        42.61 o                         
   5   6   9        602.03        594.63        64.39 o                         
   6   6   9         60.61         56.15         8.60 o                         
   7   6   9        215.08        220.26        15.79 o                         
   8   6   9         25.60         22.09         7.11 o                         
   9   6   9          2.75         -2.66         4.18 o                         
  10   6   9          2.81         -2.15         3.96 o                         
 -11   7   9         66.37         93.34        10.32 o                         
 -10   7   9         11.57          9.77        13.80 o                         
  -9   7   9         29.36         21.17         6.17 o                         
  -8   7   9         69.44         55.65         9.40 o                         
  -7   7   9        167.45        176.57        11.42 o                         
  -6   7   9          0.00          7.36         5.73 o                         
  -5   7   9          4.17          7.33         5.61 o                         
  -4   7   9          3.94         -4.39         9.94 o                         
  -3   7   9        181.94        182.14        26.21 o                         
  -2   7   9          0.37         12.25         8.47 o                         
  -1   7   9         55.26         48.28        11.84 o                         
   0   7   9        406.27        349.44        25.54 o                         
   1   7   9       2201.35       2056.31        74.72 o                         
   2   7   9        466.97        413.29        49.87 o                         
   3   7   9         12.70         33.15        18.68 o                         
   4   7   9       2339.10       2336.29        87.13 o                         
   5   7   9        132.75        133.22         9.69 o                         
   6   7   9          2.51          0.69         5.58 o                         
   7   7   9        147.50        150.77        13.03 o                         
   8   7   9         21.44         28.90         6.11 o                         
   9   7   9         12.11          0.28         8.75 o                         
  10   7   9         19.99         22.04         8.30 o                         
 -10   8   9         18.30         22.83         7.80 o                         
  -9   8   9          0.38          5.87         5.59 o                         
  -8   8   9         56.23         58.52        12.73 o                         
  -7   8   9        221.64        220.31        22.41 o                         
  -6   8   9        534.21        515.75        23.44 o                         
  -5   8   9          1.51         14.92         6.70 o                         
  -4   8   9          4.91          6.92         7.77 o                         
  -3   8   9       1726.23       1788.28       114.48 o                         
  -2   8   9        130.84        100.69        19.69 o                         
  -1   8   9          0.25          9.59        11.70 o                         
   0   8   9          4.77         16.72        12.38 o                         
   1   8   9        189.72        168.39        33.32 o                         
   2   8   9        256.63        217.47        40.11 o                         
   3   8   9        262.47        273.84        45.66 o                         
   4   8   9          4.38          9.40         5.88 o                         
   5   8   9        305.61        271.67        16.57 o                         
   6   8   9         21.92         93.17        79.48 o                         
   7   8   9         23.25         12.86         6.76 o                         
   8   8   9        143.78        145.84        18.40 o                         
   9   8   9          0.57          1.14         4.37 o                         
  10   8   9         73.58         84.53        11.05 o                         
 -10   9   9         31.47         38.31         7.80 o                         
  -9   9   9         15.01         23.95         9.09 o                         
  -8   9   9        188.57        181.75        24.62 o                         
  -7   9   9        346.23        362.30        27.79 o                         
  -6   9   9         46.65         46.48         9.54 o                         
  -5   9   9         78.26         77.22        11.19 o                         
  -4   9   9         34.65         54.02        12.56 o                         
  -3   9   9         49.02         46.50        10.88 o                         
  -2   9   9          0.00          9.16         9.16 o                         
  -1   9   9        116.51        132.00        22.44 o                         
   0   9   9          0.16         -7.24        13.07 o                         
   1   9   9          0.34        -10.71        13.35 o                         
   2   9   9          8.46         -2.28         5.86 o                         
   3   9   9         35.90         25.44         5.76 o                         
   4   9   9        230.81        228.34        12.45 o                         
   5   9   9        121.23        126.61         9.85 o                         
   6   9   9         18.21         17.11         6.84 o                         
   7   9   9         77.14         68.33         9.41 o                         
   8   9   9         38.72         31.02        10.43 o                         
   9   9   9         67.68         67.06         7.53 o                         
  10   9   9         94.83         92.66         9.98 o                         
  -9  10   9         41.96         56.09         9.93 o                         
  -8  10   9         20.29         22.82         6.72 o                         
  -7  10   9        182.95        196.82        14.53 o                         
  -6  10   9        112.59        107.68        11.80 o                         
  -5  10   9        111.82        101.45        13.18 o                         
  -4  10   9          3.35         -0.12        11.02 o                         
  -3  10   9        149.95        152.66        13.00 o                         
  -2  10   9         37.21         36.02         6.70 o                         
  -1  10   9         28.24         24.73         6.13 o                         
   0  10   9        948.72        902.02        40.95 o                         
   1  10   9         64.02         58.62        12.73 o                         
   2  10   9         50.12         65.64         8.66 o                         
   3  10   9        894.03        849.68        29.55 o                         
   4  10   9        276.48        280.29        17.45 o                         
   5  10   9         67.01         62.27        10.02 o                         
   6  10   9         27.10         32.92         7.64 o                         
   7  10   9         74.75         72.39        11.44 o                         
   8  10   9         21.55         33.08         7.43 o                         
   9  10   9          7.31          7.73         4.15 o                         
  -9  11   9         18.50         26.14         7.63 o                         
  -8  11   9         21.27         19.23         5.72 o                         
  -7  11   9          0.60         -2.11         5.76 o                         
  -6  11   9        150.22        167.34        13.80 o                         
  -5  11   9        189.06        193.05        14.78 o                         
  -4  11   9        199.78        187.24        14.25 o                         
  -3  11   9         65.52         72.51         9.61 o                         
  -2  11   9        425.86        390.69        20.24 o                         
  -1  11   9        140.48        129.69        12.18 o                         
   0  11   9         33.35         41.73        11.78 o                         
   1  11   9         35.81         38.09        11.84 o                         
   2  11   9        476.13        461.06        21.85 o                         
   3  11   9         72.52         77.76        12.45 o                         
   4  11   9        258.59        265.67        16.78 o                         
   5  11   9        137.68        149.06        10.27 o                         
   6  11   9         51.68         50.54        11.11 o                         
   7  11   9         58.42         49.59         7.75 o                         
   8  11   9          0.00          5.26         6.37 o                         
  -8  12   9         18.17         27.67         4.10 o                         
  -7  12   9         72.20         81.15         8.73 o                         
  -6  12   9        104.84         95.41        10.28 o                         
  -5  12   9         58.63         54.41        12.62 o                         
  -4  12   9         18.97         18.97         5.50 o                         
  -3  12   9        196.39        184.93        14.61 o                         
  -2  12   9         26.57         44.63         8.68 o                         
  -1  12   9         71.70         75.60        10.00 o                         
   0  12   9        384.93        395.34        29.11 o                         
   1  12   9        364.27        351.51        29.95 o                         
   2  12   9          5.67         -0.79         9.20 o                         
   3  12   9         54.41         55.08        12.90 o                         
   4  12   9         65.22        101.47        16.83 o                         
   5  12   9         55.35        111.90        16.15 o                         
   6  12   9        236.25        257.80        14.40 o                         
   7  12   9          0.29         -9.42         9.42 o                         
   8  12   9          0.45          6.90         4.82 o                         
  -7  13   9          3.54          5.71         4.15 o                         
  -6  13   9         17.62         25.35         5.00 o                         
  -5  13   9          0.35          0.44         4.65 o                         
  -4  13   9         40.96         42.89         6.31 o                         
  -3  13   9        150.94        151.08        13.34 o                         
  -2  13   9         34.03         18.16         6.49 o                         
  -1  13   9         15.02          9.59         5.52 o                         
   0  13   9        271.67        303.91        25.24 o                         
   1  13   9         78.34         67.03        13.52 o                         
   2  13   9         98.64        126.93        11.36 o                         
   3  13   9          1.97          7.21        11.33 o                         
   4  13   9         86.36         83.92        20.70 o                         
   5  13   9          9.48         50.13        45.86 o                         
   6  13   9         47.53         57.78        10.71 o                         
   7  13   9          0.14         17.05         6.62 o                         
  -6  14   9        125.93        166.64        18.76 o                         
  -5  14   9          4.05         11.39         5.19 o                         
  -4  14   9          2.40          2.64         5.36 o                         
  -3  14   9          0.09         -2.75         5.43 o                         
  -2  14   9          4.63          8.72         5.59 o                         
  -1  14   9          1.27         10.04         8.97 o                         
   0  14   9         16.74          2.75        10.21 o                         
   1  14   9         34.89         40.89        11.84 o                         
   2  14   9          7.39         -3.09         8.81 o                         
   3  14   9          7.50         22.67        14.08 o                         
   4  14   9         40.38         55.39         7.64 o                         
   5  14   9          0.22         10.10         6.73 o                         
   6  14   9          9.18          5.95         5.22 o                         
  -5  15   9          0.24          7.09         3.91 o                         
  -4  15   9          8.35          4.26         6.73 o                         
  -3  15   9         20.95         18.68         5.46 o                         
  -2  15   9         14.77         19.52         8.47 o                         
  -1  15   9          0.17        -10.32        10.32 o                         
   0  15   9         33.78         26.48         9.42 o                         
   1  15   9          0.76          2.69         7.35 o                         
   2  15   9        105.76        143.76        15.31 o                         
   3  15   9        101.07         92.33        11.50 o                         
   4  15   9          0.17         35.44        38.14 o                         
  -3  16   9         14.12          2.75         4.88 o                         
  -2  16   9          2.42         -6.84         6.84 o                         
  -1  16   9         12.91         14.30         6.28 o                         
   0  16   9         51.85         52.89         9.20 o                         
   1  16   9          8.38         27.60         7.40 o                         
   2  16   9          6.02         18.12         6.11 o                         
 -12   0  10         68.87         66.86         9.37 o                         
 -11   0  10          0.06          0.50         7.68 o                         
 -10   0  10        576.57        624.98        36.74 o                         
  -9   0  10       1094.49       1136.09        50.37 o                         
  -8   0  10         40.01         44.26        12.12 o                         
  -7   0  10         42.91         68.83        26.36 o                         
  -6   0  10         13.13          0.17        13.69 o                         
  -5   0  10       2810.19       2795.53       125.48 o                         
  -4   0  10       9180.77       9957.21       178.93 o                         
  -3   0  10      13320.18      13365.94       198.01 o                         
  -2   0  10        235.17        265.71        29.50 o                         
  -1   0  10       6280.36       6320.08       138.10 o                         
   0   0  10       4135.40       4368.30       142.90 o                         
   1   0  10       2875.60       2589.89        91.71 o                         
   2   0  10         22.04         72.02        21.32 o                         
   3   0  10         25.40         52.12        11.89 o                         
   4   0  10      14436.77      15029.86       240.52 o                         
   5   0  10        751.84        686.96        62.49 o                         
   6   0  10        117.30        146.68        35.62 o                         
   7   0  10         41.07         46.11         7.71 o                         
   8   0  10         33.32         40.33        12.34 o                         
   9   0  10         67.27         42.57        12.12 o                         
  10   0  10          2.38          3.31         7.46 o                         
  11   0  10          0.46         -5.83         7.91 o                         
 -12   1  10          4.55          8.13         6.00 o                         
 -11   1  10         72.01         84.83         9.51 o                         
 -10   1  10         99.89        110.89        12.42 o                         
  -9   1  10         78.20         80.58        11.04 o                         
  -8   1  10        105.71        106.50        11.50 o                         
  -7   1  10         26.70         30.98        11.88 o                         
  -6   1  10         98.95         95.13        20.79 o                         
  -5   1  10        399.03        354.00        46.28 o                         
  -4   1  10       3000.91       3176.78        77.52 o                         
  -3   1  10        221.60        236.97        17.29 o                         
  -2   1  10         72.65         69.81         9.45 o                         
  -1   1  10        437.78        457.67        14.54 o                         
   0   1  10        104.82        115.28         8.21 o                         
   1   1  10        577.21        570.81        23.29 o                         
   2   1  10        543.53        500.22        23.65 o                         
   3   1  10       6449.27       6755.89       142.57 o                         
   4   1  10         79.90         96.22        15.37 o                         
   5   1  10       1499.84       1398.13        63.45 o                         
   6   1  10         17.17         11.32        10.08 o                         
   7   1  10        748.83        701.79        19.01 o                         
   8   1  10        112.03        107.89        11.42 o                         
   9   1  10         36.08         25.54         7.58 o                         
  10   1  10         68.34         58.83         8.64 o                         
  11   1  10         22.51         18.95         4.99 o                         
 -12   2  10          0.60          7.07         6.45 o                         
 -11   2  10        179.40        182.68        15.00 o                         
 -10   2  10        574.29        627.35        25.63 o                         
  -9   2  10         15.90          6.22         6.06 o                         
  -8   2  10        171.96        198.95        15.20 o                         
  -7   2  10        303.62        320.46        25.52 o                         
  -6   2  10         65.23        101.25        26.08 o                         
  -5   2  10         29.34          9.48        15.87 o                         
  -4   2  10       1446.78       1778.91        70.37 o                         
  -3   2  10        244.60        287.89        19.49 o                         
  -2   2  10         74.08         74.47         8.16 o                         
  -1   2  10        826.38        845.46        23.10 o                         
   0   2  10       1949.28       2005.65        45.12 o                         
   1   2  10        392.78        428.45        20.64 o                         
   2   2  10       1638.19       1702.16        49.83 o                         
   3   2  10        213.05        263.90        18.79 o                         
   4   2  10       1510.38       1579.10        59.24 o                         
   5   2  10        156.03        185.95        25.51 o                         
   6   2  10         22.28         37.65        15.78 o                         
   7   2  10       1456.68       1342.31        23.33 o                         
   8   2  10         24.66         23.06         7.13 o                         
   9   2  10         22.33         19.45         6.90 o                         
  10   2  10          0.33         -2.92         7.74 o                         
  11   2  10          0.82          4.90         5.33 o                         
 -12   3  10          3.08         -0.34         5.22 o                         
 -11   3  10        341.04        354.05        25.07 o                         
 -10   3  10          4.18         12.90        11.89 o                         
  -9   3  10         75.33         64.17        14.81 o                         
  -8   3  10          8.95          6.17         9.87 o                         
  -7   3  10        438.51        434.83        30.46 o                         
  -6   3  10         26.20          7.18        14.42 o                         
  -5   3  10          9.75         12.45        16.55 o                         
  -4   3  10        778.89        785.37        43.63 o                         
  -3   3  10        692.73        811.04        27.77 o                         
  -2   3  10        431.25        440.55        19.65 o                         
  -1   3  10       4395.65       4359.22        57.42 o                         
   0   3  10       1155.06       1128.71        36.62 o                         
   1   3  10       2568.85       2877.60        78.14 o                         
   2   3  10         35.15         62.10        10.08 o                         
   3   3  10       1813.30       2037.87        51.13 o                         
   4   3  10         86.16        111.38        17.37 o                         
   5   3  10          4.89         -3.98        16.10 o                         
   6   3  10          2.51          2.82        23.31 o                         
   7   3  10        437.44        405.23        13.06 o                         
   8   3  10          0.85         -5.43         5.67 o                         
   9   3  10         19.75         14.48         6.15 o                         
  10   3  10         17.03         13.69         8.05 o                         
  11   3  10          3.17          0.43         4.09 o                         
 -12   4  10         67.60         77.46         9.65 o                         
 -11   4  10         55.28         42.80        10.26 o                         
 -10   4  10          0.09         14.75        11.78 o                         
  -9   4  10         20.91         18.62        10.38 o                         
  -8   4  10        268.05        263.41        24.74 o                         
  -7   4  10          0.05         -1.79         7.29 o                         
  -6   4  10         71.21         70.51        25.13 o                         
  -5   4  10        621.53        577.36        61.87 o                         
  -4   4  10        381.37        488.87        29.02 o                         
  -3   4  10        211.01        168.90        14.10 o                         
  -1   4  10       3628.17       3837.47        86.18 o                         
   0   4  10         30.49         25.63         8.10 o                         
   1   4  10         15.34          0.79         6.05 o                         
   2   4  10        110.79        125.96        15.23 o                         
   3   4  10         24.90         25.14         8.51 o                         
   4   4  10        141.04        104.17        17.68 o                         
   5   4  10        191.67        176.24        35.00 o                         
   6   4  10         11.76          8.75         3.88 o                         
   7   4  10         22.04         24.69         4.71 o                         
   8   4  10          7.80         -3.73         8.86 o                         
   9   4  10          4.71          8.13         8.25 o                         
  10   4  10          0.00          1.24         4.73 o                         
  11   4  10         17.70         24.07         4.87 o                         
 -11   5  10          0.17          8.30         7.46 o                         
 -10   5  10          0.49         -9.42         9.42 o                         
  -9   5  10         52.94         52.39        13.46 o                         
  -8   5  10         19.97         17.86        10.88 o                         
  -7   5  10         35.32         33.15         8.33 o                         
  -6   5  10        259.62        270.08        45.49 o                         
  -5   5  10        118.40         97.36        19.77 o                         
  -4   5  10        531.29        521.50        31.37 o                         
  -3   5  10          2.12         12.01         6.43 o                         
  -2   5  10       1683.41       1839.54        46.50 o                         
  -1   5  10       1609.32       1760.71        42.73 o                         
   0   5  10          3.97          4.16         7.74 o                         
   1   5  10          2.18         -9.32        10.33 o                         
   2   5  10        450.05        539.02        27.87 o                         
   3   5  10         22.18         85.60        16.95 o                         
   4   5  10       1053.94       1094.43        56.04 o                         
   5   5  10        208.22        186.90        36.18 o                         
   6   5  10         23.41         30.31         5.35 o                         
   7   5  10          1.28          5.79         5.43 o                         
   8   5  10        142.52        113.96        12.82 o                         
   9   5  10        112.88         99.62        15.09 o                         
  10   5  10          0.23          0.71         5.03 o                         
  11   5  10         43.48         51.65         5.69 o                         
 -11   6  10         31.40         33.54         8.02 o                         
 -10   6  10         60.38         51.77         8.29 o                         
  -9   6  10         11.49         15.99         9.26 o                         
  -8   6  10        102.00        105.03        12.93 o                         
  -7   6  10        388.71        385.01        20.25 o                         
  -6   6  10         19.12         10.04         5.39 o                         
  -5   6  10        142.15        124.91        27.65 o                         
  -4   6  10        870.20        849.22        42.02 o                         
  -3   6  10        467.05        528.52        27.06 o                         
  -2   6  10        360.27        290.36        19.81 o                         
  -1   6  10        154.58        121.50        15.44 o                         
   0   6  10         14.53         35.56        10.63 o                         
   1   6  10         41.95         54.78        14.10 o                         
   2   6  10         65.40         54.46        13.62 o                         
   3   6  10          0.03          6.58         8.30 o                         
   4   6  10        980.03       1075.55        65.80 o                         
   5   6  10         96.89        100.61         9.30 o                         
   6   6  10         49.13         40.02         7.81 o                         
   7   6  10         10.76         14.89         6.60 o                         
   8   6  10         80.97         77.41         9.88 o                         
   9   6  10          3.02          6.98         4.25 o                         
  10   6  10          0.25         -3.44         3.44 o                         
 -10   7  10          2.87         -0.72         5.05 o                         
  -9   7  10         31.62         42.12         7.69 o                         
  -8   7  10        109.49        105.73        16.83 o                         
  -7   7  10        154.66        163.20        11.17 o                         
  -6   7  10        658.15        648.15        20.98 o                         
  -5   7  10        181.89        178.78        12.91 o                         
  -4   7  10        292.58        268.94        31.65 o                         
  -3   7  10         78.39        129.97        19.32 o                         
  -2   7  10       3310.98       3533.75        82.68 o                         
  -1   7  10          5.42         21.53         8.59 o                         
   0   7  10          8.76         14.31         9.30 o                         
   1   7  10         59.18         61.93        14.78 o                         
   2   7  10        364.74        389.21        33.77 o                         
   3   7  10        474.37        446.16        55.25 o                         
   4   7  10        198.64        218.51        28.19 o                         
   5   7  10        914.25        825.11        35.08 o                         
   6   7  10        125.48        111.22        11.72 o                         
   7   7  10         14.19         13.26        12.54 o                         
   8   7  10        406.14        396.72        16.30 o                         
   9   7  10        146.75        151.62        11.61 o                         
  10   7  10        176.46        197.22        16.04 o                         
 -10   8  10         21.99         36.57         8.86 o                         
  -9   8  10          2.91          7.00         5.64 o                         
  -8   8  10        207.39        211.71        15.03 o                         
  -7   8  10        790.30        817.71        40.89 o                         
  -6   8  10        108.70        120.48        12.58 o                         
  -5   8  10        191.07        186.79        14.58 o                         
  -4   8  10        207.27        184.96        17.36 o                         
  -3   8  10        265.18        289.94        47.34 o                         
  -2   8  10          5.74         10.95        12.65 o                         
  -1   8  10        200.12        184.75        26.25 o                         
   0   8  10        409.89        412.61        52.89 o                         
   1   8  10        144.24        114.04        30.12 o                         
   2   8  10        997.55       1005.96        85.26 o                         
   3   8  10        256.64        287.92        47.45 o                         
   4   8  10        143.14        136.47         9.71 o                         
   5   8  10        609.88        599.24        19.91 o                         
   6   8  10          0.00          1.64         9.73 o                         
   7   8  10         92.04         84.40        10.33 o                         
   8   8  10         13.20         11.67         8.97 o                         
   9   8  10         33.40         37.11         6.35 o                         
  10   8  10          8.06          7.68         5.38 o                         
 -10   9  10         70.46         87.06         9.98 o                         
  -9   9  10         22.59         12.56         6.96 o                         
  -8   9  10         53.71         39.28         7.84 o                         
  -7   9  10         96.06        106.28        11.51 o                         
  -6   9  10         99.67         88.68        15.59 o                         
  -5   9  10        976.10        902.64        44.20 o                         
  -4   9  10         36.78         25.86         8.81 o                         
  -3   9  10        262.93        217.75        21.03 o                         
  -2   9  10         53.01         49.40         8.47 o                         
  -1   9  10        184.97        208.41        28.81 o                         
   0   9  10         93.15        128.45        32.37 o                         
   1   9  10        435.64        473.92        60.41 o                         
   2   9  10        348.98        336.25        18.08 o                         
   3   9  10         46.65         42.79         7.39 o                         
   4   9  10         10.72         20.11         6.85 o                         
   5   9  10        492.96        442.37        17.32 o                         
   6   9  10        476.17        446.97        21.55 o                         
   7   9  10         71.25         64.66         9.28 o                         
   8   9  10          2.20          4.71         8.13 o                         
   9   9  10         37.32         33.01         5.65 o                         
  -9  10  10         59.27         69.11        10.83 o                         
  -8  10  10          5.59          3.67         5.43 o                         
  -7  10  10          1.61         -1.73         6.12 o                         
  -6  10  10        201.46        216.50        15.84 o                         
  -5  10  10        218.69        192.99        14.93 o                         
  -4  10  10        209.69        215.17        15.49 o                         
  -3  10  10        425.36        391.55        27.49 o                         
  -2  10  10          0.60         -1.79         5.85 o                         
  -1  10  10        262.89        253.60        16.22 o                         
   0  10  10         17.93         10.77         8.02 o                         
   1  10  10         16.50         12.51         7.46 o                         
   2  10  10        208.33        173.60        13.38 o                         
   3  10  10         37.13         20.94         5.73 o                         
   4  10  10        117.76        120.09        12.04 o                         
   5  10  10         38.23         42.31         6.38 o                         
   6  10  10          3.83          7.79         6.53 o                         
   7  10  10          1.71          1.48         8.36 o                         
   8  10  10          1.45         -1.30         4.64 o                         
   9  10  10         31.57         25.97         7.57 o                         
  -9  11  10          0.06          7.85         6.23 o                         
  -8  11  10          0.00         -0.31         4.51 o                         
  -7  11  10          1.28         -3.68         5.84 o                         
  -6  11  10          7.11          5.26         5.91 o                         
  -5  11  10          3.68          5.56         6.22 o                         
  -4  11  10          3.53         11.10         6.19 o                         
  -3  11  10          2.33          0.25         6.54 o                         
  -2  11  10        127.85        121.00        12.12 o                         
  -1  11  10        705.32        681.93        26.63 o                         
   0  11  10        737.28        720.56        38.09 o                         
   1  11  10        480.88        456.90        22.27 o                         
   2  11  10         20.69         16.55         7.43 o                         
   3  11  10         32.00         35.94         8.28 o                         
   4  11  10          1.31          7.32         6.19 o                         
   5  11  10        176.47        187.41        11.37 o                         
   6  11  10        102.49        112.21        10.39 o                         
   7  11  10         49.14         45.84         7.55 o                         
   8  11  10         70.85         81.10         7.46 o                         
  -8  12  10        161.47        173.50         8.01 o                         
  -7  12  10         67.54         80.34         7.00 o                         
  -6  12  10        165.45        134.57         9.38 o                         
  -5  12  10        169.03        151.45        10.91 o                         
  -4  12  10          0.88          6.41         5.56 o                         
  -3  12  10        122.98        110.99        11.51 o                         
  -2  12  10         41.68         18.91         9.42 o                         
  -1  12  10        847.17        816.18        28.93 o                         
   0  12  10        949.02        964.79        44.09 o                         
   1  12  10         60.05         48.80        13.71 o                         
   2  12  10          3.34         -3.74         8.02 o                         
   3  12  10         16.00         18.97         6.09 o                         
   4  12  10          0.48         10.30        21.90 o                         
   5  12  10        111.19        179.44        19.52 o                         
   6  12  10         22.49         28.27         6.41 o                         
   7  12  10          9.25         -4.59         5.78 o                         
  -7  13  10         15.61          9.78         4.12 o                         
  -6  13  10         87.05         82.37         6.91 o                         
  -5  13  10          0.20          0.94         6.40 o                         
  -4  13  10         13.15          7.52         5.91 o                         
  -3  13  10          4.26          7.78         5.96 o                         
  -2  13  10         22.90         25.44         8.36 o                         
  -1  13  10          0.26          2.33         5.57 o                         
   0  13  10          0.87          0.22         6.09 o                         
   1  13  10        336.04        326.91        26.42 o                         
   2  13  10         76.74         71.69        13.85 o                         
   3  13  10         97.67         90.34        11.58 o                         
   4  13  10          3.10         -0.71        12.76 o                         
   5  13  10         10.55         66.37        61.28 o                         
   6  13  10        180.44        205.30        16.72 o                         
   7  13  10         93.21        105.68        10.60 o                         
  -6  14  10          2.65          8.46         4.29 o                         
  -5  14  10          1.45         -0.35         8.81 o                         
  -4  14  10         13.73          6.75         5.75 o                         
  -3  14  10         14.41         23.79         6.05 o                         
  -2  14  10         16.43         15.95         5.94 o                         
  -1  14  10          0.39          7.01         8.47 o                         
   0  14  10         30.09         23.00         8.36 o                         
   1  14  10        255.98        274.35        22.27 o                         
   2  14  10         54.89         61.81        12.73 o                         
   3  14  10         10.43         13.51        11.70 o                         
   4  14  10          2.13         14.38        12.70 o                         
   5  14  10        127.56        138.49        13.07 o                         
   6  14  10         58.40         82.23         9.37 o                         
  -5  15  10          5.42         11.69         4.01 o                         
  -4  15  10          4.13          4.83        10.15 o                         
  -3  15  10         66.00         85.53         7.95 o                         
  -2  15  10         51.87         39.26         8.58 o                         
  -1  15  10        111.19        114.48        14.14 o                         
   0  15  10         70.99         45.38        10.04 o                         
   1  15  10         10.49          8.86         7.57 o                         
   2  15  10         50.63         67.59        11.11 o                         
   3  15  10         27.68         45.49         9.26 o                         
  -2  16  10          5.20          6.67         5.33 o                         
  -1  16  10         44.55         43.58         7.68 o                         
   0  16  10         36.47         57.27         8.86 o                         
   2  16  10         34.89         51.16         7.68 o                         
 -12   1  11         73.59         86.21        10.66 o                         
 -11   1  11         53.23         52.73         7.84 o                         
 -10   1  11        460.09        496.56        22.86 o                         
  -9   1  11         12.72          1.15         6.08 o                         
  -8   1  11        140.74        139.55        13.26 o                         
  -7   1  11        399.71        423.90        30.77 o                         
  -6   1  11         31.29         25.07        11.60 o                         
  -5   1  11        906.23        837.23        70.51 o                         
  -4   1  11       1089.83       1092.16        42.72 o                         
  -3   1  11       4238.36       4664.09       114.91 o                         
  -2   1  11        320.19        364.78        20.57 o                         
  -1   1  11        502.01        563.37        24.50 o                         
   0   1  11        988.52       1031.92        23.51 o                         
   1   1  11          9.18         17.80         7.47 o                         
   2   1  11       5685.17       6051.30       125.60 o                         
   3   1  11       1356.97       1414.67        57.35 o                         
   4   1  11        253.47        350.15        28.43 o                         
   5   1  11        238.12        263.52        29.30 o                         
   6   1  11         13.82         11.85        11.17 o                         
   7   1  11        135.78        134.08         8.81 o                         
   8   1  11         13.42         22.35         6.41 o                         
   9   1  11         95.46        102.80        11.69 o                         
  10   1  11         64.79         70.63         9.50 o                         
  11   1  11          7.43          8.25         4.62 o                         
 -12   2  11         26.95         12.79         5.89 o                         
 -11   2  11          1.06         -1.75         4.80 o                         
 -10   2  11         18.89         19.47         7.13 o                         
  -9   2  11         34.89         45.33         8.74 o                         
  -8   2  11        128.45        127.56        12.77 o                         
  -7   2  11        523.09        532.48        23.30 o                         
  -6   2  11        466.88        531.42        62.60 o                         
  -5   2  11       1585.92       1417.79        93.34 o                         
  -4   2  11       1876.44       2049.33       198.03 o                         
  -3   2  11        163.44        152.60        15.38 o                         
  -2   2  11       2296.15       2521.65        43.72 o                         
  -1   2  11         52.11         48.83         9.13 o                         
   0   2  11       2046.61       2232.38        45.81 o                         
   1   2  11        110.21        196.28        15.33 o                         
   2   2  11        169.01        139.96        14.64 o                         
   3   2  11        126.93        182.01        16.20 o                         
   4   2  11          0.92          3.22        10.21 o                         
   5   2  11         12.11         23.25        13.18 o                         
   6   2  11         48.51         27.81        14.60 o                         
   7   2  11       4006.97       3623.62        41.41 o                         
   8   2  11          1.81          2.95         5.61 o                         
   9   2  11        129.09        103.01        11.24 o                         
  10   2  11          0.13          0.95         7.40 o                         
  11   2  11          4.43          0.93         4.41 o                         
 -12   3  11         50.79         49.81         8.13 o                         
 -11   3  11          2.16          1.51         8.13 o                         
 -10   3  11          1.81          8.47        11.16 o                         
  -9   3  11          0.00          7.80        10.49 o                         
  -8   3  11         80.40         66.53        14.19 o                         
  -7   3  11        675.25        690.78        38.42 o                         
  -6   3  11        325.13        264.87        44.09 o                         
  -5   3  11        346.91        411.94        51.49 o                         
  -4   3  11         71.25         95.04        16.39 o                         
  -3   3  11        335.75        420.76        20.79 o                         
  -2   3  11       4046.27       4278.01        90.67 o                         
  -1   3  11       1368.14       1273.18        31.88 o                         
   0   3  11       3093.87       3040.01        65.00 o                         
   1   3  11         15.52         12.85         6.63 o                         
   2   3  11         65.99         97.68        11.98 o                         
   3   3  11        221.20        230.06        18.70 o                         
   4   3  11          3.06          2.41         8.79 o                         
   5   3  11        697.13        750.79        69.61 o                         
   6   3  11        597.03        555.14        18.26 o                         
   7   3  11        116.39        117.75         7.53 o                         
   8   3  11         35.96         35.32         7.91 o                         
   9   3  11        106.99         86.37        12.12 o                         
  10   3  11         85.14         91.95         9.84 o                         
  11   3  11          5.59          1.00         4.43 o                         
 -11   4  11         40.72         51.94        11.11 o                         
 -10   4  11         20.70          8.69         9.14 o                         
  -9   4  11        164.12        164.80        20.64 o                         
  -8   4  11        107.40        114.32        17.73 o                         
  -7   4  11        258.12        226.00        22.72 o                         
  -6   4  11         87.74         70.68        24.79 o                         
  -5   4  11        143.34        138.04        32.42 o                         
  -4   4  11        912.27        914.12        49.54 o                         
  -3   4  11        814.88        807.84        29.98 o                         
  -2   4  11        801.45        769.11        28.23 o                         
  -1   4  11       3442.04       3488.90        56.82 o                         
   0   4  11        364.05        311.88        27.47 o                         
   1   4  11         30.65         50.64        31.94 o                         
   2   4  11       1436.21       1630.29        84.40 o                         
   3   4  11        290.53        291.15        21.39 o                         
   4   4  11        299.91        325.00        30.39 o                         
   5   4  11         75.65         71.12        24.68 o                         
   6   4  11          0.90          1.44         2.91 o                         
   7   4  11        210.31        192.54        10.32 o                         
   8   4  11         66.25         71.22         9.59 o                         
   9   4  11         22.98         42.13        10.71 o                         
  10   4  11          9.76          0.17         5.35 o                         
  11   4  11          1.50         12.79         6.28 o                         
 -11   5  11         15.92         12.79         7.80 o                         
 -10   5  11          2.44          1.07         8.47 o                         
  -9   5  11         42.89         38.09        11.33 o                         
  -8   5  11        471.11        434.55        31.80 o                         
  -7   5  11        305.47        306.53        19.32 o                         
  -6   5  11          7.59          5.85         4.81 o                         
  -5   5  11         96.05         79.87        18.37 o                         
  -4   5  11       1069.12       1248.43        49.07 o                         
  -3   5  11          1.92         13.69         7.33 o                         
  -2   5  11       1270.95       1399.20        42.94 o                         
  -1   5  11       2822.22       2665.72        53.85 o                         
   0   5  11       4736.56       4533.13       103.42 o                         
   1   5  11        642.50        622.30        39.18 o                         
   2   5  11       1131.02       1136.57        53.02 o                         
   3   5  11       1021.99        979.75        55.64 o                         
   4   5  11         65.60         62.55        14.75 o                         
   5   5  11         85.70         89.13        27.15 o                         
   6   5  11          1.03         -1.68         4.35 o                         
   7   5  11        183.52        173.37        14.60 o                         
   8   5  11        979.99        833.79        29.89 o                         
   9   5  11          5.88          9.42         7.12 o                         
  10   5  11          1.37         -4.10         4.10 o                         
 -11   6  11          2.98          8.58         6.23 o                         
 -10   6  11          8.55          4.62         5.19 o                         
  -9   6  11        138.41        149.32        18.73 o                         
  -8   6  11          2.52          8.02         8.02 o                         
  -7   6  11        395.92        376.38        29.39 o                         
  -6   6  11          3.99          9.16         4.66 o                         
  -5   6  11        792.88        742.11        52.54 o                         
  -4   6  11        121.34        120.54        16.86 o                         
  -3   6  11       1012.65       1079.09        43.73 o                         
  -2   6  11        417.36        430.85        24.36 o                         
  -1   6  11          1.85          1.11        10.75 o                         
   0   6  11        951.28       1181.64        55.94 o                         
   1   6  11        374.93        409.27        34.05 o                         
   2   6  11         81.36        119.68        19.37 o                         
   3   6  11       1308.30       1276.38        89.80 o                         
   4   6  11        658.20        649.36        46.15 o                         
   5   6  11        159.19        159.99        10.47 o                         
   6   6  11         28.64         31.75         7.41 o                         
   7   6  11        121.86        122.14        12.73 o                         
   8   6  11          6.66         10.47         5.95 o                         
   9   6  11          0.01         -3.14         4.12 o                         
  10   6  11         27.23         22.38         4.07 o                         
 -10   7  11          0.32         -4.92         5.00 o                         
  -9   7  11         12.32         14.42         9.70 o                         
  -8   7  11         16.06         24.79        10.04 o                         
  -7   7  11          1.37         -3.06         4.99 o                         
  -6   7  11        482.33        497.58        22.88 o                         
  -5   7  11        305.01        270.31        23.84 o                         
  -4   7  11       1112.91       1100.46        63.47 o                         
  -3   7  11         31.23         52.75        12.41 o                         
  -2   7  11        248.39        294.19        24.77 o                         
  -1   7  11         62.35         52.02        11.91 o                         
   0   7  11          5.22         14.37        12.48 o                         
   1   7  11          0.01         23.40        13.21 o                         
   2   7  11        215.06        217.20        25.76 o                         
   3   7  11        922.40        895.79        79.20 o                         
   4   7  11          8.07         12.41         3.90 o                         
   5   7  11         25.55         40.29         6.91 o                         
   6   7  11        312.93        286.11        20.92 o                         
   7   7  11        389.70        381.14        37.89 o                         
   8   7  11         64.93         75.91         9.58 o                         
   9   7  11         62.53         67.22         8.57 o                         
  10   7  11          0.00          0.62         5.78 o                         
 -10   8  11         53.15         37.47         8.36 o                         
  -9   8  11         57.46         60.10         7.89 o                         
  -8   8  11         10.92         12.46         5.50 o                         
  -7   8  11          1.02         17.73         9.82 o                         
  -6   8  11          0.68         -1.07         7.18 o                         
  -5   8  11       1013.88        991.65        45.66 o                         
  -4   8  11          0.02          6.28         7.18 o                         
  -3   8  11          7.77          1.18        12.17 o                         
  -2   8  11        137.85        147.02        23.54 o                         
  -1   8  11          2.59         10.36         9.37 o                         
   0   8  11        326.92        273.82        31.60 o                         
   1   8  11        215.08        202.61        39.43 o                         
   2   8  11        162.21        197.56        38.42 o                         
   3   8  11          2.54         10.88         4.48 o                         
   4   8  11         67.93         58.11         7.11 o                         
   5   8  11         40.12         43.18         8.46 o                         
   6   8  11        186.51        179.53        14.20 o                         
   7   8  11        122.97        127.65        11.92 o                         
   8   8  11         21.61          3.59         8.47 o                         
   9   8  11         13.00         11.12         4.97 o                         
  10   8  11          6.24         13.35         6.17 o                         
 -10   9  11          1.99          3.37         4.99 o                         
  -9   9  11         48.91         48.18        10.88 o                         
  -8   9  11        162.35        170.94        12.86 o                         
  -7   9  11          4.32         -6.78         6.78 o                         
  -6   9  11         54.27         55.53        12.96 o                         
  -5   9  11         58.29         60.97        13.74 o                         
  -4   9  11        157.72        174.78        19.97 o                         
  -3   9  11        173.95        167.94        18.90 o                         
  -2   9  11        195.90        181.98        13.38 o                         
  -1   9  11        152.54        147.04        14.31 o                         
   0   9  11         44.54         44.43         9.98 o                         
   1   9  11          5.26         14.14         8.02 o                         
   2   9  11          0.28         -6.59         6.59 o                         
   3   9  11          0.08         -0.29         5.07 o                         
   4   9  11        802.38        765.81        34.72 o                         
   5   9  11          8.84         18.56        13.55 o                         
   6   9  11        141.13        101.03        20.39 o                         
   7   9  11        144.48        133.55        12.09 o                         
   8   9  11         28.89         13.24         8.47 o                         
   9   9  11          0.02          0.18         3.56 o                         
  -9  10  11          7.13         31.30         8.81 o                         
  -8  10  11         23.84         23.20         7.26 o                         
  -7  10  11          5.44          3.03         8.22 o                         
  -6  10  11          0.59         -1.93         6.49 o                         
  -5  10  11        101.25        107.25        11.53 o                         
  -4  10  11        891.94        942.62        68.32 o                         
  -3  10  11         22.56         13.41         7.97 o                         
  -2  10  11          0.00         -1.54         6.73 o                         
  -1  10  11         48.84         49.63         8.29 o                         
   0  10  11        227.01        215.21        17.44 o                         
   1  10  11         24.95         26.36        10.55 o                         
   2  10  11        277.66        267.64        17.05 o                         
   3  10  11          0.03          2.09         5.19 o                         
   4  10  11         63.27         71.10        14.47 o                         
   5  10  11        119.03        143.51        10.39 o                         
   6  10  11         63.46         55.40         8.22 o                         
   7  10  11          4.26          4.75         6.14 o                         
   8  10  11         17.52         28.88        11.11 o                         
   9  10  11          3.25         -4.38         4.77 o                         
  -9  11  11         27.27         21.88         6.11 o                         
  -8  11  11          8.35         15.80         5.43 o                         
  -7  11  11         62.39         57.54         8.89 o                         
  -6  11  11        181.76        178.67        13.82 o                         
  -5  11  11         95.29         87.65        10.38 o                         
  -4  11  11         81.87         88.27         8.60 o                         
  -3  11  11         15.18         16.47         8.27 o                         
  -2  11  11         57.80         49.28         8.32 o                         
  -1  11  11        107.78        104.43        11.42 o                         
   0  11  11         93.87        106.07        17.28 o                         
   1  11  11         14.61          0.51         6.01 o                         
   2  11  11         70.61         55.62         8.78 o                         
   3  11  11        270.24        266.57        16.85 o                         
   4  11  11        176.89        189.45        27.63 o                         
   5  11  11        106.93        146.79        33.63 o                         
   6  11  11          0.18          7.53         5.25 o                         
   7  11  11          8.01          6.02         5.89 o                         
   8  11  11          6.70          4.92         3.81 o                         
  -8  12  11          1.15          1.54         3.81 o                         
  -7  12  11        141.54        146.37         8.56 o                         
  -6  12  11          0.03         -1.28         4.10 o                         
  -5  12  11        243.97        223.59        11.93 o                         
  -4  12  11        103.62        108.50         8.98 o                         
  -3  12  11          0.43          0.41         7.49 o                         
  -2  12  11        405.37        356.61        19.65 o                         
  -1  12  11        267.11        263.88        16.93 o                         
   0  12  11          3.74         26.81        12.68 o                         
   1  12  11        138.44        131.92        12.37 o                         
   2  12  11         23.47         20.04         8.02 o                         
   3  12  11          0.00          4.06         7.52 o                         
   4  12  11         13.30         25.16         7.39 o                         
   5  12  11        186.89        249.66        49.19 o                         
   6  12  11          6.87         -1.12         6.79 o                         
   7  12  11         56.93         58.95         6.51 o                         
  -7  13  11          7.03          4.64         3.70 o                         
  -6  13  11          4.00          5.38         3.83 o                         
  -5  13  11          4.61         14.60         4.72 o                         
  -4  13  11         17.28         13.39         6.12 o                         
  -3  13  11         77.45         98.00        10.47 o                         
  -2  13  11         20.04         17.98         6.76 o                         
  -1  13  11          1.60          9.83        10.24 o                         
   0  13  11          0.94         -0.39        20.45 o                         
   1  13  11        120.52        117.15        11.30 o                         
   2  13  11         37.90         47.30         8.35 o                         
   3  13  11         93.98        110.02        15.96 o                         
   4  13  11          1.53          7.69        12.85 o                         
   5  13  11         19.39        140.97        98.58 o                         
   6  13  11         18.80         22.16         7.01 o                         
  -6  14  11         13.65         12.18         3.90 o                         
  -5  14  11          0.01         -1.16         4.08 o                         
  -4  14  11          5.37          5.68         4.84 o                         
  -3  14  11         17.79         22.14         6.22 o                         
  -2  14  11          0.42          3.68         4.93 o                         
  -1  14  11          9.95        -11.05        11.05 o                         
   0  14  11         78.00         57.78        11.50 o                         
   1  14  11        102.82        101.13        14.36 o                         
   2  14  11          6.37         16.21         8.92 o                         
   3  14  11          3.11         13.31        17.42 o                         
   4  14  11         23.85         63.89        33.80 o                         
   5  14  11         18.78         18.12         6.34 o                         
  -4  15  11          6.32         15.14         5.13 o                         
  -3  15  11          0.35          0.33         4.82 o                         
  -2  15  11         11.08          3.25         7.07 o                         
  -1  15  11         47.53         37.81         9.54 o                         
   0  15  11          0.59         -7.35         7.35 o                         
   1  15  11        154.20        160.20        15.37 o                         
   3  15  11         41.26         59.12         9.31 o                         
  -1  16  11          5.47         -5.27         5.27 o                         
   0  16  11          1.30         15.14         6.17 o                         
 -11   0  12        101.00        124.13        15.20 o                         
 -10   0  12          0.59         -3.09         9.37 o                         
  -9   0  12       1137.38       1214.23        52.05 o                         
  -8   0  12          8.66          6.84         8.75 o                         
  -7   0  12        498.46        527.32        33.21 o                         
  -6   0  12         61.68         33.26        18.45 o                         
  -5   0  12          0.24         16.77        19.02 o                         
  -4   0  12       8106.25       8770.80       260.94 o                         
  -3   0  12       5063.45       5384.84       102.49 o                         
  -2   0  12       3393.76       3914.75        83.19 o                         
  -1   0  12       1147.67       1292.75        44.73 o                         
   0   0  12       6618.33       7133.64       163.12 o                         
   1   0  12       7564.75       7586.31       170.69 o                         
   2   0  12       3722.47       3785.16       123.96 o                         
   3   0  12       8237.74       8517.03       340.14 o                         
   4   0  12       1133.40       1211.74        53.19 o                         
   5   0  12       5904.63       5980.16       193.41 o                         
   6   0  12         40.22         67.44        14.00 o                         
   7   0  12        918.31        787.47        29.01 o                         
   8   0  12         89.00         86.46        11.95 o                         
   9   0  12        121.55        110.05        16.10 o                         
  10   0  12         10.22         -9.09         9.09 o                         
  11   0  12          4.63         -1.51         6.51 o                         
 -12   1  12          9.20         13.07         5.95 o                         
 -11   1  12          1.81          2.65         4.98 o                         
 -10   1  12         95.57        111.38        11.62 o                         
  -9   1  12        173.16        208.93        16.04 o                         
  -8   1  12        110.70         91.77        11.54 o                         
  -7   1  12         19.82         14.20         6.13 o                         
  -6   1  12        131.11        160.34        25.75 o                         
  -5   1  12          7.41         15.93        15.48 o                         
  -4   1  12       4719.43       5329.44       104.12 o                         
  -3   1  12        129.82        132.12        17.36 o                         
  -2   1  12       1863.39       1780.83        40.83 o                         
  -1   1  12       1874.10       2014.22        47.08 o                         
   0   1  12       2853.08       2642.59        99.42 o                         
   1   1  12        239.52        221.11        18.73 o                         
   2   1  12         11.36         39.81        11.14 o                         
   3   1  12        296.02        394.05        23.90 o                         
   4   1  12        558.20        492.91        29.32 o                         
   5   1  12         49.30         89.58        18.56 o                         
   6   1  12         12.51         14.13         3.72 o                         
   7   1  12       1356.69       1173.12        29.69 o                         
   8   1  12         15.86          3.59         7.38 o                         
   9   1  12         11.19         10.75         6.30 o                         
  10   1  12          0.63         -6.26         6.26 o                         
  11   1  12         15.34          6.65         4.57 o                         
 -12   2  12         14.67         13.85         5.72 o                         
 -11   2  12         18.58          5.95         7.68 o                         
 -10   2  12         39.40         34.72         7.43 o                         
  -9   2  12         38.61         48.52         9.06 o                         
  -8   2  12          0.22          6.30         6.02 o                         
  -7   2  12          0.81          0.86         5.11 o                         
  -6   2  12          9.20          8.53        13.18 o                         
  -5   2  12       1730.29       1661.62       103.55 o                         
  -4   2  12         73.51         71.76        15.10 o                         
  -3   2  12       2436.43       2336.45        57.20 o                         
  -2   2  12       1558.61       1495.17        44.27 o                         
  -1   2  12        778.93        837.76        31.61 o                         
   0   2  12        146.59        189.03        22.31 o                         
   1   2  12       1625.14       1826.75        65.58 o                         
   2   2  12        842.89        759.19        31.06 o                         
   3   2  12       3368.89       3592.82        90.63 o                         
   4   2  12          9.82         39.26        11.85 o                         
   5   2  12       1269.10       1330.62        65.25 o                         
   6   2  12         85.87         98.37         6.64 o                         
   7   2  12       1985.41       1814.18        27.68 o                         
   8   2  12          1.02         -1.84         5.27 o                         
   9   2  12        232.98        214.32        15.28 o                         
  10   2  12         69.66         47.51        10.99 o                         
  11   2  12         23.32         15.41         4.43 o                         
 -11   3  12         10.92          3.42         7.74 o                         
 -10   3  12        462.98        470.05        31.58 o                         
  -9   3  12        213.21        199.18        22.27 o                         
  -8   3  12          0.11         -0.45         8.86 o                         
  -7   3  12          0.02          5.61         8.58 o                         
  -6   3  12        158.46        164.29        36.74 o                         
  -5   3  12         34.35         42.69        17.61 o                         
  -4   3  12        225.97        189.78        23.35 o                         
  -3   3  12          0.67          5.15         8.49 o                         
  -2   3  12        237.12        264.61        19.93 o                         
  -1   3  12        151.33        163.63        16.13 o                         
   0   3  12         31.60         34.85        12.80 o                         
   1   3  12       1974.12       2086.99        67.81 o                         
   2   3  12        738.28        782.28        51.31 o                         
   3   3  12        625.53        596.91        30.30 o                         
   4   3  12        183.98        163.85        22.31 o                         
   5   3  12          3.28          0.11        12.45 o                         
   6   3  12       2519.81       2330.45        30.03 o                         
   7   3  12          4.33          2.96         3.52 o                         
   8   3  12        252.65        263.08        17.04 o                         
   9   3  12          7.81          3.18         5.49 o                         
  10   3  12          0.52         -5.38         5.38 o                         
  11   3  12          5.39          3.76         5.78 o                         
 -11   4  12         39.77         59.85        11.61 o                         
 -10   4  12          0.33          3.65         9.37 o                         
  -9   4  12         24.59         26.42        12.17 o                         
  -8   4  12         66.53         71.63        14.64 o                         
  -7   4  12        146.30        147.92        19.02 o                         
  -6   4  12         46.43         32.37        10.04 o                         
  -5   4  12        203.58        233.79        40.67 o                         
  -4   4  12         67.92         54.27        14.67 o                         
  -3   4  12       2780.40       2784.17        83.97 o                         
  -2   4  12        771.38        846.02        36.59 o                         
  -1   4  12          3.97          5.09         7.43 o                         
   0   4  12        288.12        346.62        39.88 o                         
   1   4  12       2033.72       2029.99        68.90 o                         
   2   4  12        489.32        558.45        36.88 o                         
   3   4  12        660.82        644.57        61.84 o                         
   4   4  12        417.44        412.04        34.61 o                         
   5   4  12         22.75         14.58        17.44 o                         
   6   4  12         42.08         41.99         5.26 o                         
   7   4  12          0.28          2.82         3.27 o                         
   8   4  12        390.95        384.47        19.95 o                         
   9   4  12          0.51         -1.12         7.63 o                         
  10   4  12          3.73         -5.20         5.20 o                         
  11   4  12         13.40         18.01         6.45 o                         
 -11   5  12          5.84          8.97         6.73 o                         
 -10   5  12          7.50         24.79        11.11 o                         
  -9   5  12        242.47        204.79        22.32 o                         
  -8   5  12        332.05        305.14        26.87 o                         
  -7   5  12          3.92          6.73         9.82 o                         
  -6   5  12        328.83        320.77        17.93 o                         
  -5   5  12         10.17         10.77        12.56 o                         
  -4   5  12         56.80         66.46        16.20 o                         
  -3   5  12        631.22        535.69        31.70 o                         
  -2   5  12         67.00         60.13         9.98 o                         
  -1   5  12        705.25        653.18        29.13 o                         
   0   5  12        220.56        187.94        32.11 o                         
   1   5  12        398.10        439.76        34.40 o                         
   2   5  12        971.64        993.49        51.05 o                         
   3   5  12        566.69        519.08        57.72 o                         
   4   5  12        522.32        487.07        41.14 o                         
   5   5  12         81.22         72.82         6.98 o                         
   6   5  12          0.00          0.98         3.91 o                         
   7   5  12        350.06        288.45        18.09 o                         
   8   5  12          8.92          9.55         6.32 o                         
   9   5  12          8.90         12.62         7.24 o                         
  10   5  12         10.23          8.90         4.56 o                         
 -11   6  12         80.12         90.20        10.71 o                         
 -10   6  12         15.83         15.30         5.40 o                         
  -9   6  12         31.15         25.52        10.77 o                         
  -8   6  12         19.67         10.94         8.58 o                         
  -7   6  12        396.78        338.24        28.21 o                         
  -6   6  12        439.40        426.10        20.91 o                         
  -5   6  12        170.35        218.70        20.64 o                         
  -4   6  12          2.87         -5.69         9.47 o                         
  -3   6  12        599.20        632.39        30.89 o                         
  -2   6  12        349.95        308.65        21.06 o                         
  -1   6  12       1369.27       1322.65        48.91 o                         
   0   6  12        125.03        159.26        23.25 o                         
   1   6  12         14.86         26.14        24.68 o                         
   2   6  12        193.24        175.11        24.21 o                         
   3   6  12        186.48        159.47        34.05 o                         
   4   6  12         17.28         42.29        21.76 o                         
   5   6  12        262.66        250.86        13.06 o                         
   6   6  12        475.80        445.87        21.94 o                         
   7   6  12         85.04         69.12        11.81 o                         
   8   6  12        273.56        276.10        17.08 o                         
   9   6  12          0.30         -1.88         5.29 o                         
  10   6  12          1.31          3.32         4.33 o                         
 -10   7  12          3.78          2.57         5.24 o                         
  -9   7  12         44.51         49.98        11.11 o                         
  -8   7  12          4.83          1.96         7.80 o                         
  -7   7  12          8.13         10.06         5.63 o                         
  -6   7  12         51.68         58.26         9.06 o                         
  -5   7  12         28.54         31.86         9.93 o                         
  -4   7  12         47.09         33.99        11.81 o                         
  -3   7  12         43.03         24.40        11.46 o                         
  -2   7  12        901.56       1034.83        46.88 o                         
  -1   7  12          1.00          3.79         7.94 o                         
   0   7  12         61.03         79.10        17.94 o                         
   1   7  12        283.15        241.69        28.66 o                         
   2   7  12        986.52        890.96        53.93 o                         
   3   7  12          5.62         18.73        19.07 o                         
   4   7  12        264.64        267.00        13.27 o                         
   5   7  12        211.10        205.19        12.18 o                         
   6   7  12         72.44         69.97         9.95 o                         
   7   7  12        110.68         98.29        11.24 o                         
   8   7  12        295.74        280.18        16.42 o                         
   9   7  12          3.10          2.03         4.91 o                         
  10   7  12         33.96         31.36         7.57 o                         
 -10   8  12         14.66         16.32         6.73 o                         
  -9   8  12         99.32         95.89         9.83 o                         
  -8   8  12        115.70        147.84        12.45 o                         
  -7   8  12        134.16        136.64        17.84 o                         
  -6   8  12        169.02        173.21        20.02 o                         
  -5   8  12         91.16         93.06        15.54 o                         
  -4   8  12         35.24         37.58        10.49 o                         
  -3   8  12          9.08         -1.96         7.24 o                         
  -2   8  12         16.30         19.48        21.93 o                         
  -1   8  12         49.78         60.23        15.83 o                         
   0   8  12        362.30        343.37        38.28 o                         
   1   8  12        146.55        163.39        25.95 o                         
   2   8  12        524.45        621.08        31.21 o                         
   3   8  12       2122.78       1976.58        35.67 o                         
   4   8  12        188.62        194.04        11.91 o                         
   5   8  12        321.91        301.17        15.46 o                         
   6   8  12        325.66        314.57        18.42 o                         
   7   8  12          7.38         15.52         6.70 o                         
   8   8  12         55.68         70.70        12.85 o                         
   9   8  12         24.02         23.87         5.01 o                         
 -10   9  12          1.00          3.25         4.94 o                         
  -9   9  12        285.91        288.26        20.36 o                         
  -8   9  12        128.89        125.68        11.18 o                         
  -7   9  12         18.63         10.10         5.98 o                         
  -6   9  12         11.02          6.28         8.47 o                         
  -5   9  12          1.33         -5.22         8.86 o                         
  -4   9  12        392.19        353.27        28.21 o                         
  -3   9  12        333.66        285.51        24.29 o                         
  -2   9  12        399.34        386.71        19.40 o                         
  -1   9  12         55.34         62.96         8.59 o                         
   0   9  12        109.88        100.17        10.50 o                         
   1   9  12        162.06        190.26        19.69 o                         
   2   9  12        370.81        365.87        19.46 o                         
   3   9  12          0.27          4.83         4.37 o                         
   4   9  12        641.05        609.49        20.53 o                         
   5   9  12          5.54          0.82         4.57 o                         
   6   9  12         70.40         61.16        14.39 o                         
   7   9  12         93.66         82.68        10.01 o                         
   8   9  12          1.47          3.31         7.85 o                         
   9   9  12         13.60         16.54         6.62 o                         
  -9  10  12          0.10          2.64         5.95 o                         
  -8  10  12          7.89          3.55         4.75 o                         
  -7  10  12          5.89          1.44         6.24 o                         
  -6  10  12         35.25         26.17         6.99 o                         
  -5  10  12        163.93        146.53        13.30 o                         
  -4  10  12         14.43         22.60         7.43 o                         
  -3  10  12        598.72        538.06        23.86 o                         
  -2  10  12        340.67        323.04        18.64 o                         
  -1  10  12        118.37        119.12        12.03 o                         
   0  10  12         16.42         11.98         6.15 o                         
   1  10  12        548.25        547.91        32.87 o                         
   2  10  12          0.37         -6.07         6.07 o                         
   3  10  12          8.03         10.23         5.70 o                         
   4  10  12        653.29        641.30        25.64 o                         
   5  10  12        536.23        512.01        23.92 o                         
   6  10  12          0.60         -1.67         5.05 o                         
   7  10  12        197.79        194.27        13.21 o                         
   8  10  12          2.41          7.28         4.48 o                         
  -8  11  12          7.03         13.22         3.62 o                         
  -7  11  12        225.17        225.44        13.76 o                         
  -6  11  12         85.52         81.05        10.07 o                         
  -5  11  12          6.41          0.74         4.68 o                         
  -4  11  12        265.36        269.89        13.73 o                         
  -3  11  12        136.53        121.80        12.06 o                         
  -2  11  12        264.65        234.42        15.86 o                         
  -1  11  12        344.04        337.02        19.06 o                         
   0  11  12        140.11        133.16        18.12 o                         
   1  11  12        258.78        222.61        15.94 o                         
   2  11  12          2.49          2.08         6.24 o                         
   3  11  12          4.42          0.54         6.51 o                         
   4  11  12        144.82        139.43        12.58 o                         
   5  11  12          0.05         14.69        23.00 o                         
   6  11  12         26.76         29.02         6.28 o                         
   7  11  12          4.89          8.73         3.65 o                         
   8  11  12         11.34          7.07         3.51 o                         
  -8  12  12          0.03          2.19         4.88 o                         
  -7  12  12          7.09         10.15         3.81 o                         
  -6  12  12          0.94          6.13         4.34 o                         
  -5  12  12        117.68        137.43         9.39 o                         
  -4  12  12        388.25        380.32        15.38 o                         
  -3  12  12          0.94         -2.90         5.63 o                         
  -2  12  12         89.87         70.92         9.82 o                         
  -1  12  12         44.81         53.08         8.68 o                         
   0  12  12        454.75        526.37        32.70 o                         
   1  12  12          6.88          1.14         8.97 o                         
   2  12  12        106.56        110.76        11.36 o                         
   3  12  12        104.81        113.33        11.62 o                         
   4  12  12         27.91         56.03        16.32 o                         
   5  12  12         34.05         71.71        45.77 o                         
   6  12  12          3.99          5.54         5.78 o                         
   7  12  12         17.29         33.99         7.80 o                         
  -7  13  12          1.95          5.55         5.22 o                         
  -6  13  12          1.41          7.66         3.55 o                         
  -5  13  12         22.02         29.09         5.39 o                         
  -4  13  12         50.22         63.02         9.37 o                         
  -3  13  12         52.12         49.72         7.67 o                         
  -2  13  12          0.16          2.58         5.42 o                         
  -1  13  12         69.36         82.76         9.88 o                         
   0  13  12        112.14        118.73        11.08 o                         
   1  13  12         58.98         68.06         8.82 o                         
   2  13  12          5.27          3.68         6.37 o                         
   3  13  12          3.58          9.39         6.23 o                         
   4  13  12          8.31          7.13        21.12 o                         
   5  13  12          7.87         -8.13         8.13 o                         
   6  13  12          1.28         -5.33         5.89 o                         
  -6  14  12         23.77         17.73         6.11 o                         
  -5  14  12          2.68         13.09         9.56 o                         
  -4  14  12         12.62         32.67         6.66 o                         
  -3  14  12        120.14        155.48        11.18 o                         
  -2  14  12          0.55         -0.72         4.05 o                         
  -1  14  12         15.37          7.94         5.44 o                         
   0  14  12        128.92        111.13        11.13 o                         
   1  14  12         77.50         69.22        11.78 o                         
   2  14  12        130.63        165.36        16.72 o                         
   3  14  12         40.89         49.49         6.79 o                         
   4  14  12          0.05         31.59        35.14 o                         
   5  14  12          0.93          7.52         5.27 o                         
  -4  15  12          0.46         -2.34         5.10 o                         
  -3  15  12         26.65         14.62         7.18 o                         
  -2  15  12         15.89          1.63         6.39 o                         
  -1  15  12          0.04          8.25         6.79 o                         
   0  15  12         43.24         55.36        10.10 o                         
   1  15  12         38.25         49.31         9.37 o                         
   2  15  12         30.39         52.17         9.20 o                         
   3  15  12         52.36         97.54        10.77 o                         
  -1  16  12          5.47         19.18         5.55 o                         
   0  16  12         15.40         29.45         6.79 o                         
 -11   1  13          1.36          6.17         4.56 o                         
 -10   1  13        218.09        236.61        15.58 o                         
  -9   1  13         23.64         27.10         7.33 o                         
  -8   1  13         30.85         24.99         7.98 o                         
  -7   1  13         74.67         78.31        10.40 o                         
  -6   1  13         14.34         29.92        12.31 o                         
  -5   1  13        168.34        228.91        28.19 o                         
  -4   1  13        428.23        452.53        27.35 o                         
  -3   1  13        964.99       1012.20        38.40 o                         
  -2   1  13          5.22          8.82         9.76 o                         
  -1   1  13        125.81         99.76        17.22 o                         
   0   1  13        262.89        294.60        26.62 o                         
   1   1  13       2089.38       2286.05        78.51 o                         
   2   1  13       1407.93       1387.18        68.08 o                         
   3   1  13        303.01        371.69        24.15 o                         
   4   1  13        930.00        952.85        41.57 o                         
   5   1  13          0.22         -0.10        10.11 o                         
   6   1  13         20.44         25.49         3.96 o                         
   7   1  13        151.36        134.38         9.07 o                         
   8   1  13        258.36        240.78        11.92 o                         
   9   1  13         28.65         23.17        12.40 o                         
  10   1  13          6.03          2.00         5.20 o                         
  11   1  13         25.93         26.86         5.48 o                         
 -11   2  13          0.51          4.99         7.52 o                         
 -10   2  13        126.90        142.92        12.33 o                         
  -9   2  13        709.39        703.51        27.64 o                         
  -8   2  13         37.35         37.90         8.13 o                         
  -7   2  13         35.24         41.78         8.64 o                         
  -6   2  13         73.69         87.73        27.15 o                         
  -5   2  13        126.56        114.54        29.50 o                         
  -4   2  13        427.53        455.14        34.88 o                         
  -3   2  13          0.94         -4.90         8.72 o                         
  -2   2  13        608.79        710.34        31.94 o                         
  -1   2  13        127.41        159.19        15.25 o                         
   0   2  13       2447.89       2645.58        76.93 o                         
   1   2  13        475.54        535.58        35.68 o                         
   2   2  13        213.48        328.32        21.95 o                         
   3   2  13         76.08         64.06        11.72 o                         
   4   2  13          8.73         16.94        10.60 o                         
   5   2  13        662.26        684.69        48.55 o                         
   6   2  13        796.83        778.30        17.62 o                         
   7   2  13         72.09         53.63         5.74 o                         
   8   2  13        220.55        196.82        12.37 o                         
   9   2  13         76.56         64.71         9.18 o                         
  10   2  13         39.26         42.24         9.98 o                         
  11   2  13         17.58         27.91         6.70 o                         
 -11   3  13          0.37          4.88         7.68 o                         
 -10   3  13          1.31         -3.76         9.93 o                         
  -9   3  13         27.13         24.57        10.88 o                         
  -8   3  13        590.78        545.61        35.84 o                         
  -7   3  13         34.90         18.62         8.47 o                         
  -6   3  13         91.57        105.96        15.54 o                         
  -5   3  13         23.46          0.62        11.56 o                         
  -4   3  13        755.96        742.23        45.61 o                         
  -3   3  13        621.88        705.46        33.83 o                         
  -2   3  13       1195.97       1276.29        43.68 o                         
  -1   3  13       3333.88       3333.45        67.89 o                         
   0   3  13       2732.45       2641.39       121.33 o                         
   1   3  13        474.55        464.67        34.19 o                         
   2   3  13         23.58         23.52        11.43 o                         
   3   3  13        172.15        154.73        16.27 o                         
   4   3  13        281.05        243.18        27.08 o                         
   5   3  13        735.41        713.61        68.49 o                         
   6   3  13        315.20        325.73        11.75 o                         
   7   3  13         37.53         31.81         4.86 o                         
   8   3  13        395.35        377.04        20.01 o                         
   9   3  13        113.63        109.38        10.53 o                         
  10   3  13          0.64         -5.55         8.08 o                         
  11   3  13         27.96         30.40         7.35 o                         
 -11   4  13         87.22         92.61        13.29 o                         
 -10   4  13          1.06        -10.55        10.55 o                         
  -9   4  13         12.21        -11.16        11.16 o                         
  -8   4  13        162.59        163.17        20.59 o                         
  -7   4  13       1495.01       1345.82        54.58 o                         
  -6   4  13         29.31         33.49        10.38 o                         
  -5   4  13        514.14        492.15        59.96 o                         
  -4   4  13         58.31         53.38        15.29 o                         
  -3   4  13        470.10        485.38        29.68 o                         
  -2   4  13       1146.31       1074.74        42.00 o                         
  -1   4  13        364.35        348.47        23.47 o                         
   0   4  13        142.04        175.30        22.57 o                         
   1   4  13        172.09        182.97        22.36 o                         
   2   4  13         11.75          5.06         8.85 o                         
   3   4  13          1.75          3.98        12.23 o                         
   4   4  13        485.38        468.66        38.52 o                         
   5   4  13       1667.68       1612.82        41.54 o                         
   6   4  13       1051.28        964.82        22.39 o                         
   7   4  13        467.18        512.64        14.74 o                         
   8   4  13        325.76        283.70        20.87 o                         
   9   4  13         75.55         60.80        12.51 o                         
  10   4  13          0.03         -0.88         4.64 o                         
 -11   5  13          2.62          2.29         7.35 o                         
 -10   5  13          7.82          3.14         8.81 o                         
  -9   5  13         90.54        102.48        16.55 o                         
  -8   5  13        408.87        382.21        30.79 o                         
  -7   5  13          0.80          7.52         7.85 o                         
  -6   5  13        676.24        637.34        32.34 o                         
  -5   5  13        124.44        109.72        30.07 o                         
  -4   5  13         73.24        120.63        20.59 o                         
  -3   5  13        182.08        215.81        20.85 o                         
  -2   5  13         60.87         62.35        12.34 o                         
  -1   5  13       1142.80       1082.37        43.05 o                         
   0   5  13       1033.77       1136.65        55.74 o                         
   1   5  13        126.41        147.39        21.51 o                         
   2   5  13        602.36        578.32        40.57 o                         
   3   5  13          4.38          8.92        14.92 o                         
   4   5  13         31.81         58.11        25.69 o                         
   5   5  13        398.01        405.20        16.58 o                         
   6   5  13        707.31        673.43        21.92 o                         
   7   5  13        187.65        185.67        14.90 o                         
   8   5  13          0.43         -5.12         6.02 o                         
   9   5  13         77.80         61.81        11.89 o                         
  10   5  13          2.18          3.47         4.81 o                         
 -11   6  13          6.84         20.02         6.23 o                         
 -10   6  13         13.90          4.36         7.52 o                         
  -9   6  13        156.02        172.20        19.69 o                         
  -8   6  13         13.80          8.97         9.42 o                         
  -7   6  13        232.87        229.36        23.05 o                         
  -6   6  13          7.16          8.36         6.10 o                         
  -5   6  13          1.26          6.56         7.07 o                         
  -4   6  13         19.90         16.12        12.79 o                         
  -3   6  13        483.76        407.45        29.76 o                         
  -2   6  13        404.10        482.20        31.39 o                         
  -1   6  13        522.88        560.36        41.76 o                         
   0   6  13         37.95         37.87        14.97 o                         
   1   6  13        511.95        515.12        40.01 o                         
   2   6  13        208.67        222.92        27.62 o                         
   3   6  13        741.13        756.07        74.21 o                         
   4   6  13        135.74        111.82         8.69 o                         
   5   6  13         54.11         51.21         8.21 o                         
   6   6  13        167.14        164.99        14.04 o                         
   7   6  13         32.01         29.99         7.81 o                         
   8   6  13         28.11         21.70         7.20 o                         
   9   6  13          3.31         -4.29        13.94 o                         
  10   6  13         84.02        107.94         6.53 o                         
 -10   7  13          5.71          1.33         8.92 o                         
  -9   7  13         19.28          8.64         7.74 o                         
  -8   7  13          1.21          0.28         7.68 o                         
  -7   7  13         18.77         33.43         7.64 o                         
  -6   7  13          0.01         -4.16         5.49 o                         
  -5   7  13       1161.54       1019.70        45.83 o                         
  -4   7  13       1454.22       1405.22        52.17 o                         
  -3   7  13        131.57        125.55        30.49 o                         
  -2   7  13        174.98        195.71        26.79 o                         
  -1   7  13        135.92        131.50        34.89 o                         
   0   7  13         13.85         17.31        24.51 o                         
   1   7  13          0.27         10.58        13.77 o                         
   2   7  13        307.66        266.91        30.61 o                         
   3   7  13        370.62        414.10        19.09 o                         
   4   7  13          9.09         15.72         5.17 o                         
   5   7  13          8.08          6.27         5.01 o                         
   6   7  13        147.31        125.59        12.43 o                         
   7   7  13        157.76        159.23        13.43 o                         
   8   7  13          0.61          3.31         5.32 o                         
   9   7  13         86.58         77.10         8.34 o                         
 -10   8  13          2.27         -6.28         6.28 o                         
  -9   8  13         26.05         17.50         7.21 o                         
  -8   8  13         14.57         11.60        10.18 o                         
  -7   8  13         64.16         76.85        14.14 o                         
  -6   8  13         23.21         25.75        10.38 o                         
  -5   8  13         91.06         94.91        16.21 o                         
  -4   8  13        220.10        222.57        22.49 o                         
  -3   8  13        259.31        222.24        21.82 o                         
  -2   8  13        233.51        208.75        18.22 o                         
  -1   8  13        113.06        131.87        23.14 o                         
   0   8  13         19.05         17.00        10.66 o                         
   1   8  13          4.60         21.14        12.93 o                         
   2   8  13         33.75         28.87         6.13 o                         
   3   8  13         42.78         43.84         6.41 o                         
   4   8  13        219.90        231.60        13.09 o                         
   5   8  13          8.76         -3.36         6.53 o                         
   6   8  13          0.84          7.44         5.98 o                         
   7   8  13         51.78         67.88        10.94 o                         
   8   8  13         45.74         35.81         6.68 o                         
   9   8  13         83.95         95.39         7.76 o                         
  -9   9  13         13.52         13.18         7.52 o                         
  -8   9  13         30.40         35.01         7.06 o                         
  -7   9  13         34.40         49.75        11.95 o                         
  -6   9  13        168.28        158.63        19.69 o                         
  -5   9  13         46.19         43.36        13.41 o                         
  -4   9  13        212.15        214.89        22.77 o                         
  -3   9  13         46.74         44.86         7.72 o                         
  -2   9  13         31.67         34.76         7.41 o                         
  -1   9  13         13.34          9.04         5.45 o                         
   0   9  13         82.20         82.51         9.93 o                         
   1   9  13          0.52        -11.27        11.27 o                         
   2   9  13        200.82        188.29        14.37 o                         
   3   9  13         96.25         95.26         8.79 o                         
   4   9  13        244.43        277.11        14.17 o                         
   5   9  13         29.23         40.53         9.90 o                         
   6   9  13         55.70         60.85         7.28 o                         
   7   9  13         16.85         19.85         9.48 o                         
   8   9  13         11.33          7.01         7.35 o                         
   9   9  13          1.98         21.82         7.46 o                         
  -9  10  13          5.03         -1.29         5.95 o                         
  -8  10  13         27.34         27.12         6.14 o                         
  -7  10  13        125.55        134.44        11.68 o                         
  -6  10  13        172.25        171.19        13.90 o                         
  -5  10  13          8.40          7.52         5.97 o                         
  -4  10  13          0.48         -2.55         5.06 o                         
  -3  10  13        234.02        219.21        15.80 o                         
  -2  10  13         16.84         19.81         5.96 o                         
  -1  10  13         12.70          9.78         5.43 o                         
   0  10  13         17.14         20.82         6.58 o                         
   1  10  13         21.51         21.15         7.91 o                         
   2  10  13         13.35          4.69         4.69 o                         
   3  10  13         19.40         31.84         7.61 o                         
   4  10  13         84.54        107.06        11.32 o                         
   5  10  13         65.26         89.86        11.30 o                         
   6  10  13         23.38         22.38         6.12 o                         
   7  10  13          0.72          6.92         5.36 o                         
   8  10  13          3.01          7.66         4.14 o                         
  -8  11  13         19.89         15.76         3.29 o                         
  -7  11  13          0.81          7.36         3.90 o                         
  -6  11  13          4.10          5.49         5.46 o                         
  -5  11  13         14.44         21.38         5.12 o                         
  -4  11  13         10.83         17.33         5.38 o                         
  -3  11  13        201.02        180.40        13.90 o                         
  -2  11  13        347.99        343.05        19.19 o                         
  -1  11  13        371.55        335.02        19.07 o                         
   0  11  13        620.46        618.62        24.83 o                         
   1  11  13         64.39         64.57         9.56 o                         
   2  11  13        476.31        427.14        21.43 o                         
   3  11  13        100.55         91.90        13.91 o                         
   4  11  13          8.06         10.65         6.23 o                         
   5  11  13        120.29        176.12        52.81 o                         
   6  11  13         79.78         86.05         8.80 o                         
   7  11  13         94.54        100.24         8.34 o                         
  -7  12  13         47.44         48.44         6.18 o                         
  -6  12  13          0.02          3.47         6.23 o                         
  -5  12  13         18.70          6.48         4.33 o                         
  -4  12  13         88.89         74.94        11.64 o                         
  -3  12  13          5.32          1.72         5.63 o                         
  -2  12  13         15.47         15.92         8.44 o                         
  -1  12  13          0.00          7.78         6.20 o                         
   0  12  13        476.61        453.73        29.62 o                         
   1  12  13          6.00          0.89         6.61 o                         
   2  12  13        407.52        403.92        19.90 o                         
   3  12  13          5.04         11.46        12.17 o                         
   4  12  13          9.51         24.46        13.38 o                         
   5  12  13         42.17        136.02        81.42 o                         
   6  12  13         22.91         32.99         5.75 o                         
   7  12  13         14.79         10.88         6.00 o                         
  -6  13  13         83.16        115.10         6.77 o                         
  -5  13  13         60.12         61.82         7.63 o                         
  -4  13  13          2.49          8.08         5.56 o                         
  -3  13  13          7.38          4.71         5.39 o                         
  -2  13  13          7.09         10.82         6.59 o                         
  -1  13  13        223.11        218.23        19.24 o                         
   0  13  13          3.31         -6.24         6.24 o                         
   1  13  13        206.38        207.20        14.37 o                         
   2  13  13         51.80         60.61         8.19 o                         
   3  13  13          0.56         12.05        14.78 o                         
   4  13  13         38.25         32.77         6.09 o                         
   5  13  13         15.93          9.65         6.17 o                         
   6  13  13         20.66         31.86         7.29 o                         
  -5  14  13         63.87         58.32         6.42 o                         
  -4  14  13         73.01         76.15        14.19 o                         
  -3  14  13         18.88         37.75         6.39 o                         
  -2  14  13          1.35         -1.43         5.26 o                         
  -1  14  13         13.23         22.64         5.47 o                         
   0  14  13          7.85         17.24         6.20 o                         
   1  14  13          2.39          2.78         4.31 o                         
   2  14  13          4.01         24.68         9.31 o                         
   3  14  13         43.79         36.74         9.37 o                         
   4  14  13          0.00         35.32        35.45 o                         
  -3  15  13          2.96         -6.70         6.70 o                         
  -2  15  13         31.38         18.90         6.45 o                         
  -1  15  13          3.52         13.63         6.90 o                         
   0  15  13          0.00          5.72         6.00 o                         
   1  15  13         16.95         31.30         8.02 o                         
   2  15  13         18.37         38.98         7.97 o                         
 -11   0  14         15.29         10.94         6.96 o                         
 -10   0  14         45.16         51.32        12.85 o                         
  -9   0  14         60.76         69.50        13.24 o                         
  -8   0  14          0.28         -3.09         8.25 o                         
  -7   0  14        275.36        242.88        24.57 o                         
  -6   0  14        838.38        937.92        84.98 o                         
  -5   0  14       3625.30       3695.86       157.56 o                         
  -4   0  14       2697.30       2571.70       150.30 o                         
  -3   0  14        154.58        152.02        22.49 o                         
  -2   0  14        349.60        343.10        27.41 o                         
  -1   0  14         23.22         15.48        16.44 o                         
   0   0  14       7131.82       7648.35       188.25 o                         
   1   0  14        124.80        284.72        39.94 o                         
   2   0  14       1574.65       1881.56       150.75 o                         
   3   0  14       2287.49       2296.91       123.07 o                         
   4   0  14       1076.72       1099.13        80.38 o                         
   5   0  14         82.35         87.67        24.51 o                         
   6   0  14        261.31        268.14        13.68 o                         
   7   0  14        334.09        329.32        19.24 o                         
   8   0  14          6.74          4.33         5.89 o                         
   9   0  14        136.05        132.38        17.50 o                         
  10   0  14        202.66        221.84        18.96 o                         
  11   0  14         81.51        114.37        11.95 o                         
 -11   1  14          4.89          2.05         4.61 o                         
 -10   1  14         13.55          7.94         5.86 o                         
  -9   1  14          0.58         -2.84         6.87 o                         
  -8   1  14         45.63         35.82         8.33 o                         
  -7   1  14         50.60         44.59         8.35 o                         
  -6   1  14         21.75          6.61         7.68 o                         
  -5   1  14         70.13         79.49        18.39 o                         
  -4   1  14        120.93        132.62        16.12 o                         
  -3   1  14        191.48        164.80        17.10 o                         
  -2   1  14        777.53        854.61        35.78 o                         
  -1   1  14       1133.61       1198.51        80.04 o                         
   0   1  14       3545.12       3645.38       155.66 o                         
   1   1  14        111.36        139.35        25.89 o                         
   2   1  14        811.69        901.80        49.22 o                         
   3   1  14        620.44        488.71        33.79 o                         
   4   1  14         23.50         24.33        10.28 o                         
   5   1  14         14.12         13.73        11.08 o                         
   6   1  14        606.02        572.12        15.30 o                         
   7   1  14        397.84        384.13        14.74 o                         
   8   1  14         77.67         69.16         7.14 o                         
   9   1  14         60.42         61.01         8.77 o                         
  10   1  14          0.04         -3.04         4.98 o                         
  11   1  14          0.00          5.45         3.93 o                         
 -11   2  14         80.02         81.78        12.17 o                         
 -10   2  14        209.49        201.54        14.11 o                         
  -9   2  14         29.02         26.61         7.49 o                         
  -8   2  14         43.05         38.32         8.51 o                         
  -7   2  14        681.84        753.69        44.23 o                         
  -6   2  14         15.23         24.85        10.43 o                         
  -5   2  14        314.86        314.40        47.79 o                         
  -4   2  14        376.56        384.97        33.27 o                         
  -3   2  14       1036.36       1266.15        45.54 o                         
  -2   2  14         38.68         35.28        14.40 o                         
  -1   2  14        256.07        274.76        27.11 o                         
   0   2  14       2184.82       2296.16        95.22 o                         
   1   2  14       3465.02       3123.23        87.56 o                         
   2   2  14         96.75        124.88        27.12 o                         
   3   2  14       1093.29       1122.61        48.54 o                         
   4   2  14          1.18          7.60         9.69 o                         
   5   2  14        532.72        560.83        44.49 o                         
   6   2  14         87.13         85.85         6.66 o                         
   7   2  14          4.17          3.22         3.62 o                         
   8   2  14        278.63        251.92        13.63 o                         
   9   2  14         12.93          2.09         5.45 o                         
  10   2  14         26.66          7.68         7.07 o                         
  11   2  14          2.43          8.30         5.38 o                         
 -11   3  14          4.28          1.79         6.96 o                         
 -10   3  14         16.51         17.95        11.61 o                         
  -9   3  14          2.72          0.90         9.14 o                         
  -8   3  14         78.40         59.23        12.34 o                         
  -7   3  14         76.89         79.88        16.10 o                         
  -6   3  14        436.18        458.11        31.19 o                         
  -5   3  14        326.94        277.82        45.32 o                         
  -4   3  14       1975.02       1946.11        75.55 o                         
  -3   3  14        375.86        419.06        27.22 o                         
  -2   3  14          4.25         10.69         7.78 o                         
  -1   3  14         43.57         61.86        15.27 o                         
   0   3  14       1733.62       1633.22        80.94 o                         
   1   3  14        760.76        695.89        42.76 o                         
   2   3  14       2134.76       2144.16        74.78 o                         
   3   3  14          0.87         -0.71         9.04 o                         
   4   3  14        236.49        186.39        24.05 o                         
   5   3  14         15.25         20.81         4.37 o                         
   6   3  14       2327.33       2186.51        35.66 o                         
   7   3  14        399.13        410.21        13.38 o                         
   8   3  14        142.42        127.13         9.93 o                         
   9   3  14        127.67        108.06        10.57 o                         
  10   3  14         64.16         62.28         7.32 o                         
 -11   4  14          4.56          4.88         6.39 o                         
 -10   4  14         42.34         36.24        10.26 o                         
  -9   4  14          3.42          6.34         9.31 o                         
  -8   4  14         96.20         73.76        15.99 o                         
  -7   4  14        546.53        487.67        34.10 o                         
  -6   4  14          0.00          8.13         6.28 o                         
  -5   4  14         53.97         34.95        14.86 o                         
  -4   4  14         45.31         41.62        14.27 o                         
  -3   4  14        298.90        303.47        24.28 o                         
  -2   4  14        507.50        535.69        30.63 o                         
  -1   4  14        368.87        387.37        33.31 o                         
   0   4  14        519.49        543.69        44.12 o                         
   1   4  14          5.04          2.83        10.72 o                         
   2   4  14          1.98         -1.18        10.89 o                         
   3   4  14        169.85        179.16        34.89 o                         
   4   4  14        274.75        244.67        41.00 o                         
   5   4  14          3.59          7.94         3.52 o                         
   6   4  14         10.24          8.80         4.38 o                         
   7   4  14        517.92        531.62        17.08 o                         
   8   4  14        427.09        437.51        22.32 o                         
   9   4  14          3.11         15.71         9.70 o                         
  10   4  14          1.30         -2.57         4.61 o                         
 -11   5  14         28.92         42.52         8.81 o                         
 -10   5  14          0.57         -8.69         8.69 o                         
  -9   5  14         82.39         74.66        14.70 o                         
  -8   5  14        187.14        174.56        21.60 o                         
  -7   5  14         57.42         32.65        11.16 o                         
  -6   5  14          2.75         15.27         6.43 o                         
  -5   5  14        130.86         92.90        10.17 o                         
  -4   5  14        677.68        679.02        48.19 o                         
  -3   5  14        316.46        304.37        25.15 o                         
  -2   5  14        272.67        224.26        21.59 o                         
  -1   5  14        291.03        269.38        29.40 o                         
   0   5  14         62.73         36.22        13.58 o                         
   1   5  14        767.94        729.64        46.97 o                         
   2   5  14          4.72          5.11        10.18 o                         
   3   5  14          0.06          9.26        16.83 o                         
   4   5  14          0.38          5.89         4.02 o                         
   5   5  14         26.75         24.85         4.96 o                         
   6   5  14          7.14          9.54         4.85 o                         
   7   5  14         32.63         23.09         9.26 o                         
   8   5  14         84.10         84.36        14.86 o                         
   9   5  14          9.60         13.24         8.30 o                         
  10   5  14          8.85          6.31         3.37 o                         
 -10   6  14          1.84         -4.98        12.45 o                         
  -9   6  14          1.04          3.87         8.25 o                         
  -8   6  14         78.45         56.37        13.57 o                         
  -7   6  14        122.30        107.36        16.72 o                         
  -6   6  14         22.56         17.54         7.09 o                         
  -5   6  14        446.99        401.45        20.69 o                         
  -4   6  14        372.39        344.33        24.84 o                         
  -3   6  14         27.79         19.91        10.89 o                         
  -2   6  14        270.99        251.99        23.42 o                         
  -1   6  14         10.50          1.20         9.82 o                         
   0   6  14        976.64       1112.99        59.93 o                         
   1   6  14        104.36         81.28        17.67 o                         
   2   6  14          1.70          8.04        11.34 o                         
   3   6  14        288.88        267.00        46.00 o                         
   4   6  14        191.00        182.60        11.15 o                         
   5   6  14        182.50        166.18        14.20 o                         
   6   6  14        380.68        350.88        20.21 o                         
   7   6  14          1.56          5.77         5.99 o                         
   8   6  14          0.05         -4.20         5.95 o                         
   9   6  14         42.83         28.06         7.85 o                         
  10   6  14         41.74         48.42         5.36 o                         
 -10   7  14         75.20         84.01         7.79 o                         
  -9   7  14         27.32         28.38        10.99 o                         
  -8   7  14        152.83        140.79        18.17 o                         
  -7   7  14          0.07          3.77         5.87 o                         
  -6   7  14         92.18         76.56        10.11 o                         
  -5   7  14         92.57        101.02        11.17 o                         
  -4   7  14       2982.03       2917.13        76.96 o                         
  -3   7  14          1.63          8.74        22.41 o                         
  -2   7  14         38.26         15.88        11.89 o                         
  -1   7  14          9.87          6.08         9.08 o                         
   0   7  14         22.05         35.56        24.51 o                         
   1   7  14         12.09         24.48        13.21 o                         
   2   7  14          1.12         -0.39         6.88 o                         
   3   7  14        334.49        327.11        14.59 o                         
   4   7  14         66.31         63.62         7.35 o                         
   5   7  14          0.02         -0.95         5.19 o                         
   6   7  14         19.90         17.63         7.01 o                         
   7   7  14          5.09          1.41         5.39 o                         
   8   7  14          2.20         11.33         8.08 o                         
   9   7  14         92.92         91.66         8.50 o                         
 -10   8  14         11.18         13.46         5.72 o                         
  -9   8  14        112.73        114.75        13.32 o                         
  -8   8  14          2.69          2.08         6.67 o                         
  -7   8  14         89.83         94.01        15.37 o                         
  -6   8  14         35.76         43.42        12.51 o                         
  -5   8  14         85.12         88.06        15.93 o                         
  -4   8  14          0.23          4.43         8.58 o                         
  -3   8  14       2073.43       1818.23        61.20 o                         
  -2   8  14        223.51        188.60        13.60 o                         
  -1   8  14        363.76        327.35        25.58 o                         
   0   8  14        230.12        221.90        21.26 o                         
   1   8  14        671.99        641.08        23.93 o                         
   2   8  14         62.56         55.09         7.94 o                         
   3   8  14         15.01         19.87         5.44 o                         
   4   8  14          9.55         11.63         5.28 o                         
   5   8  14        489.76        479.58        18.33 o                         
   6   8  14        503.52        474.63        36.35 o                         
   7   8  14          0.11          2.33         4.93 o                         
   8   8  14          1.75          1.68         9.90 o                         
   9   8  14          0.14         -6.62         6.62 o                         
  -9   9  14          1.80          2.19         6.06 o                         
  -8   9  14         19.98         24.56        11.44 o                         
  -7   9  14          4.52          7.35         8.13 o                         
  -6   9  14        311.21        275.02        24.68 o                         
  -5   9  14         38.74         40.05        12.73 o                         
  -4   9  14        364.57        300.60        26.08 o                         
  -3   9  14         72.88         58.66        12.96 o                         
  -2   9  14        201.54        177.42        13.96 o                         
  -1   9  14         65.91         62.43         8.86 o                         
   0   9  14        118.77        101.04        11.22 o                         
   1   9  14          5.43        -10.04        10.04 o                         
   2   9  14       1419.75       1404.35        32.04 o                         
   3   9  14        108.09        103.54         9.14 o                         
   4   9  14         24.62         49.41         7.30 o                         
   5   9  14        138.22        130.69        12.08 o                         
   6   9  14          6.55          7.99         5.38 o                         
   7   9  14         62.91         75.56         8.17 o                         
   8   9  14          3.81         -4.21         7.07 o                         
   9   9  14        101.15        133.89        11.72 o                         
  -9  10  14         40.96         43.81         8.08 o                         
  -8  10  14         10.31          7.03         4.47 o                         
  -7  10  14         33.91         38.10         5.55 o                         
  -6  10  14         35.68         33.03         5.48 o                         
  -5  10  14         11.69         14.09         4.92 o                         
  -4  10  14        228.03        205.15        12.06 o                         
  -3  10  14         70.16         48.28         8.43 o                         
  -2  10  14         11.81         15.78         6.30 o                         
  -1  10  14        107.19        110.05        11.02 o                         
   0  10  14          0.01          0.96         6.56 o                         
   1  10  14         16.66         10.21         8.33 o                         
   2  10  14         33.05         24.89         5.72 o                         
   3  10  14        225.10        214.29        12.61 o                         
   4  10  14         22.46         25.00         5.90 o                         
   5  10  14         93.12        100.12        10.26 o                         
   6  10  14         28.03         22.55         6.68 o                         
   7  10  14          2.06          0.49         8.11 o                         
   8  10  14         17.07         11.93         4.22 o                         
  -8  11  14         21.14         22.64         6.37 o                         
  -7  11  14          0.40          0.54         3.46 o                         
  -6  11  14         12.57         13.19         4.55 o                         
  -5  11  14          1.75         -4.11         5.09 o                         
  -4  11  14          0.71         -1.80         5.49 o                         
  -3  11  14         60.95         57.87         9.23 o                         
  -2  11  14        193.62        195.72        14.89 o                         
  -1  11  14        109.73        123.28        13.01 o                         
   0  11  14         32.87         20.93         6.10 o                         
   1  11  14         72.19         75.27        12.79 o                         
   2  11  14        629.15        690.73        26.41 o                         
   3  11  14        121.28        114.04        11.44 o                         
   4  11  14          0.62         15.52        12.42 o                         
   5  11  14         51.39         98.65        36.80 o                         
   6  11  14          4.21          4.71         6.84 o                         
   7  11  14          0.01         -2.21         4.08 o                         
  -7  12  14          4.81          2.48         3.38 o                         
  -6  12  14          0.85         -2.79         3.46 o                         
  -5  12  14          9.39         19.36         4.72 o                         
  -4  12  14         47.54         42.34         7.80 o                         
  -3  12  14          8.46         19.11         6.36 o                         
  -2  12  14         11.49         14.75         5.55 o                         
  -1  12  14        153.31        156.62        13.12 o                         
   0  12  14          4.63         -5.09         5.86 o                         
   1  12  14         59.94         55.61         8.83 o                         
   2  12  14          0.41          8.82         5.96 o                         
   3  12  14          1.99          9.83         6.09 o                         
   4  12  14          7.63          8.31        16.88 o                         
   5  12  14        106.76        118.13        14.02 o                         
   6  12  14          8.30          3.26         6.09 o                         
   7  12  14        137.28        157.96        12.40 o                         
  -6  13  14         27.17         29.00         4.92 o                         
  -5  13  14         16.99         18.51         7.32 o                         
  -4  13  14          5.24          3.49         4.69 o                         
  -3  13  14         39.21         33.56         7.00 o                         
  -2  13  14          1.93         -1.06        10.71 o                         
  -1  13  14          9.34          0.68         4.64 o                         
   0  13  14         87.47         88.60         9.52 o                         
   1  13  14         28.81         36.22         9.59 o                         
   2  13  14        101.16        104.51        14.11 o                         
   3  13  14          1.06          9.58         5.14 o                         
   4  13  14         98.77        124.64        12.71 o                         
   5  13  14        103.14        118.71         8.39 o                         
   6  13  14          0.59         -3.48         4.49 o                         
  -5  14  14         34.19         49.87         8.81 o                         
  -4  14  14         12.37         24.25         4.78 o                         
  -3  14  14         55.59         62.09         7.08 o                         
  -2  14  14         65.14         57.93         5.80 o                         
  -1  14  14         15.75          6.54         4.93 o                         
   0  14  14          7.75          5.65         4.56 o                         
   1  14  14        147.73        170.26        11.02 o                         
   2  14  14         15.30         34.68        14.25 o                         
   3  14  14          0.51         19.80         7.40 o                         
   4  14  14         16.96         20.75         5.95 o                         
  -3  15  14          1.52         -4.26         4.26 o                         
  -2  15  14        222.58        259.99        15.93 o                         
  -1  15  14         60.37         83.30        10.26 o                         
   0  15  14         88.77         92.78        11.11 o                         
   1  15  14         12.25         29.84         7.74 o                         
   2  15  14          0.00         18.73         6.51 o                         
 -11   1  15          0.13          4.40         4.50 o                         
 -10   1  15        151.26        162.26        13.05 o                         
  -9   1  15         13.48          4.97         8.61 o                         
  -8   1  15         92.01         68.99        14.50 o                         
  -7   1  15        151.83        138.54        12.89 o                         
  -6   1  15        272.13        284.65        17.45 o                         
  -5   1  15        101.21        107.90        20.76 o                         
  -4   1  15        699.35        734.66        32.45 o                         
  -3   1  15        144.91        171.83        18.13 o                         
  -2   1  15        383.11        405.93        26.27 o                         
  -1   1  15          0.01          2.71        14.26 o                         
   0   1  15       3136.34       2995.15        86.73 o                         
   1   1  15       1099.29       1174.26        55.24 o                         
   2   1  15        134.05         92.48        25.10 o                         
   3   1  15         15.26          3.49         6.42 o                         
   4   1  15        476.17        487.87        39.17 o                         
   5   1  15          7.13          5.07         3.64 o                         
   6   1  15          3.55          3.64         3.54 o                         
   7   1  15        169.48        145.59         9.40 o                         
   8   1  15         18.92         14.90         4.54 o                         
   9   1  15         41.50         49.53        12.31 o                         
  10   1  15          4.29         -4.15         6.90 o                         
 -11   2  15          1.38          0.34         6.79 o                         
 -10   2  15          0.18          1.54         5.30 o                         
  -9   2  15         56.28         47.76         8.75 o                         
  -8   2  15          9.98          9.41         6.46 o                         
  -7   2  15        308.22        319.33        22.72 o                         
  -6   2  15        618.53        693.60        26.83 o                         
  -5   2  15        736.45        737.73        73.82 o                         
  -4   2  15         10.80         22.42         9.58 o                         
  -3   2  15        516.35        508.94        30.43 o                         
  -2   2  15       1924.41       1941.54        56.40 o                         
  -1   2  15        134.53        137.57        22.07 o                         
   0   2  15        833.07        942.27        49.89 o                         
   1   2  15        125.70        147.98        21.41 o                         
   2   2  15       2074.88       1984.63        73.61 o                         
   3   2  15        356.70        436.90        34.80 o                         
   4   2  15        164.78        159.42        23.14 o                         
   5   2  15          1.48         -2.08         3.27 o                         
   6   2  15       2268.40       2193.96        30.35 o                         
   7   2  15        126.97        110.58         7.54 o                         
   8   2  15          0.00          1.88         4.51 o                         
   9   2  15          7.05         -0.85        11.53 o                         
  10   2  15         18.43          8.36         6.34 o                         
 -11   3  15         12.72         17.33         8.36 o                         
 -10   3  15          2.77          7.12         8.69 o                         
  -9   3  15         37.74         12.34        10.32 o                         
  -8   3  15          0.07          0.17        10.55 o                         
  -7   3  15          1.02          7.01         8.58 o                         
  -6   3  15        124.83        129.57        17.56 o                         
  -5   3  15        445.22        455.24        58.06 o                         
  -4   3  15       1603.09       1593.74        70.20 o                         
  -3   3  15        685.81        724.34        36.88 o                         
  -2   3  15       3916.53       4206.75        84.69 o                         
  -1   3  15        537.62        477.80        37.42 o                         
   0   3  15        452.65        512.64        38.27 o                         
   1   3  15        305.32        241.67        33.88 o                         
   2   3  15        630.35        640.35        43.15 o                         
   3   3  15          2.75         -0.90        14.86 o                         
   4   3  15        253.91        303.96        46.67 o                         
   5   3  15         68.05         60.97         6.29 o                         
   6   3  15       2214.52       2079.58        33.33 o                         
   7   3  15         14.63         16.15         4.09 o                         
   8   3  15        188.60        169.00        12.78 o                         
   9   3  15         22.46         17.73        10.04 o                         
  10   3  15          0.93          7.26         4.46 o                         
 -11   4  15          0.86         -7.57         7.57 o                         
 -10   4  15         13.29          7.91         8.02 o                         
  -9   4  15         24.21         21.32        10.32 o                         
  -8   4  15         38.23         48.69        14.81 o                         
  -7   4  15        909.34        840.88        44.14 o                         
  -6   4  15         51.57         61.14        12.45 o                         
  -5   4  15        178.02        174.67        16.93 o                         
  -4   4  15         61.54         49.50        15.80 o                         
  -3   4  15        521.87        564.18        33.45 o                         
  -2   4  15        821.22        850.42        39.87 o                         
  -1   4  15         12.84          1.01        23.73 o                         
   0   4  15        158.11        177.34        24.19 o                         
   1   4  15          0.27         -5.27        17.05 o                         
   2   4  15         18.99          7.62        12.41 o                         
   3   4  15        201.69        173.94        36.35 o                         
   4   4  15         28.28         35.68         9.11 o                         
   5   4  15        301.58        296.08        12.59 o                         
   6   4  15         59.46         60.12         6.50 o                         
   7   4  15         31.94         40.64         5.66 o                         
   8   4  15          3.48          7.29         8.86 o                         
   9   4  15         16.82         21.15         9.37 o                         
  10   4  15         29.05         41.33         4.94 o                         
 -11   5  15          0.25          2.80         5.61 o                         
 -10   5  15         90.44         93.11        13.41 o                         
  -9   5  15         24.49         34.10        11.72 o                         
  -8   5  15        119.39        122.73        18.40 o                         
  -7   5  15        180.55        135.07        18.90 o                         
  -6   5  15         72.26         76.08        10.18 o                         
  -5   5  15        147.71        146.72        12.90 o                         
  -4   5  15        589.77        578.19        45.37 o                         
  -3   5  15          7.35         -3.58         7.87 o                         
  -2   5  15        826.50        819.95        51.24 o                         
  -1   5  15          6.07         10.01         9.98 o                         
   0   5  15        613.70        539.66        41.91 o                         
   1   5  15        314.68        257.65        29.09 o                         
   2   5  15         99.30         82.49        18.50 o                         
   3   5  15         45.88         57.94        25.19 o                         
   4   5  15         22.27         27.99         7.81 o                         
   5   5  15         50.58         42.74         6.37 o                         
   6   5  15         18.76          9.19         3.69 o                         
   7   5  15        445.57        416.41        21.40 o                         
   8   5  15          3.48         -7.97         9.14 o                         
   9   5  15          1.29         -0.62         6.56 o                         
  10   5  15          8.56          2.29         4.29 o                         
 -10   6  15         65.88         70.72         7.69 o                         
  -9   6  15          7.63          5.72         8.25 o                         
  -8   6  15          6.99          3.25         8.53 o                         
  -7   6  15          3.74          1.18         8.47 o                         
  -6   6  15         25.53         23.88         7.14 o                         
  -5   6  15        210.63        212.22        15.65 o                         
  -4   6  15        186.40        182.68        13.71 o                         
  -3   6  15         90.28         53.99        15.74 o                         
  -2   6  15         37.67         33.06        12.29 o                         
  -1   6  15         55.24         28.41        19.04 o                         
   0   6  15        698.34        584.50        75.53 o                         
   1   6  15        215.66        196.20        26.89 o                         
   2   6  15        429.99        367.96        36.56 o                         
   3   6  15         14.84         10.85         5.11 o                         
   4   6  15         65.37         72.46         8.11 o                         
   5   6  15         71.78         63.17         9.50 o                         
   6   6  15        785.67        728.24        28.42 o                         
   7   6  15          0.78         -1.89         6.36 o                         
   8   6  15          5.93          4.09         7.24 o                         
   9   6  15         17.16         23.07         5.25 o                         
  10   6  15          8.72         16.66         6.00 o                         
 -10   7  15         25.72         39.89         5.83 o                         
  -9   7  15          1.67         14.53         8.41 o                         
  -8   7  15        316.33        355.34        26.76 o                         
  -7   7  15          0.34         -5.69         5.69 o                         
  -6   7  15        738.34        715.67        27.78 o                         
  -5   7  15         57.15         56.08        10.83 o                         
  -4   7  15         13.93         13.69         9.70 o                         
  -3   7  15        972.08       1003.38        44.87 o                         
  -2   7  15        292.84        281.07        25.75 o                         
  -1   7  15         37.76         43.94        15.80 o                         
   0   7  15        139.55        155.48        24.33 o                         
   1   7  15         64.42         54.05        17.29 o                         
   2   7  15        186.56        179.63        13.23 o                         
   3   7  15         60.36         55.57         6.74 o                         
   4   7  15         54.20         49.01         6.83 o                         
   5   7  15          2.47         -6.62         6.62 o                         
   6   7  15         21.95         18.80         6.83 o                         
   7   7  15          3.68         -1.43         5.90 o                         
   8   7  15         45.85         45.21        10.77 o                         
   9   7  15          0.73         -0.89         4.21 o                         
 -10   8  15         17.52         10.66         4.99 o                         
  -9   8  15         17.18          5.87         6.20 o                         
  -8   8  15          8.94         16.66         8.53 o                         
  -7   8  15         68.35         62.39        12.14 o                         
  -6   8  15        397.98        331.22        27.60 o                         
  -5   8  15          0.03          4.15         7.63 o                         
  -4   8  15         12.26         -2.97         8.30 o                         
  -3   8  15        980.34        912.85        44.03 o                         
  -2   8  15         45.48         44.65        11.78 o                         
  -1   8  15       1033.29        935.06        43.98 o                         
   0   8  15        232.81        205.61        14.18 o                         
   1   8  15        701.07        715.11        25.74 o                         
   2   8  15         23.75         28.44         7.21 o                         
   3   8  15        661.35        660.60        21.27 o                         
   4   8  15        346.92        335.33        15.48 o                         
   5   8  15          2.21          7.40         5.89 o                         
   6   8  15         39.18         37.27         8.22 o                         
   7   8  15         45.47         44.59         7.88 o                         
   8   8  15         15.84         11.13         5.09 o                         
   9   8  15         11.33         11.33         6.23 o                         
  -9   9  15         92.13         88.91        11.05 o                         
  -8   9  15          2.35         -5.62         5.62 o                         
  -7   9  15         35.02         19.58         8.47 o                         
  -6   9  15         18.74         18.68        10.10 o                         
  -5   9  15         47.83         47.62        13.69 o                         
  -4   9  15         37.85         62.26        14.36 o                         
  -3   9  15        115.26        117.54        11.50 o                         
  -2   9  15        737.08        671.01        37.86 o                         
  -1   9  15        623.10        627.48        24.85 o                         
   0   9  15        240.48        221.56        14.97 o                         
   1   9  15        323.64        319.33        25.41 o                         
   2   9  15       1214.60       1170.51        28.59 o                         
   3   9  15         24.26         34.21         6.41 o                         
   4   9  15        440.64        394.69        16.66 o                         
   5   9  15         89.88         84.73        12.87 o                         
   6   9  15          2.16          2.96         5.44 o                         
   7   9  15          9.96          2.90         4.06 o                         
   8   9  15          9.93         18.62         7.63 o                         
  -9  10  15         58.08         72.58         8.92 o                         
  -8  10  15          3.21         11.43         6.48 o                         
  -7  10  15          2.15         11.40         5.35 o                         
  -6  10  15        191.78        174.01        13.39 o                         
  -5  10  15          8.88         14.58         4.91 o                         
  -4  10  15          0.01          0.87         4.27 o                         
  -3  10  15        127.19         98.39        11.19 o                         
  -2  10  15        132.77        101.17        11.01 o                         
  -1  10  15        105.76         88.31        14.44 o                         
   0  10  15         33.50         44.56         7.58 o                         
   1  10  15        141.54        124.25        12.36 o                         
   2  10  15         21.64         33.48         5.84 o                         
   3  10  15         25.18         37.37         7.12 o                         
   4  10  15          1.61         -3.73         5.16 o                         
   5  10  15         69.20         55.74        17.50 o                         
   6  10  15        128.22        134.43        11.81 o                         
   7  10  15          9.99         19.23         5.59 o                         
   8  10  15          0.09         -3.03         3.53 o                         
  -8  11  15        200.46        222.63        14.92 o                         
  -7  11  15          0.04         -1.97         6.00 o                         
  -6  11  15         10.26          7.22         3.79 o                         
  -5  11  15          0.98         -0.37         5.08 o                         
  -4  11  15         15.09          3.82         5.03 o                         
  -3  11  15         38.64         54.50         8.82 o                         
  -2  11  15         46.99         44.69         9.09 o                         
  -1  11  15         14.75         11.97         6.05 o                         
   0  11  15        115.30        121.58        11.56 o                         
   1  11  15          4.22          6.35         5.16 o                         
   2  11  15          9.49         24.03         5.73 o                         
   3  11  15         54.97         65.40         9.47 o                         
   4  11  15         97.60        109.64        19.69 o                         
   5  11  15          5.33         -3.42         7.35 o                         
   6  11  15         69.05         68.15        11.33 o                         
   7  11  15          1.41          2.39         3.48 o                         
  -7  12  15         17.05         14.82         4.40 o                         
  -6  12  15         46.73         43.64         5.07 o                         
  -5  12  15          8.48          4.35         4.71 o                         
  -4  12  15          2.36         -5.17         5.17 o                         
  -3  12  15         58.76         53.20         8.45 o                         
  -2  12  15        147.38        151.76        25.30 o                         
  -1  12  15          2.67         -6.29         6.29 o                         
   0  12  15         11.92         14.04         5.84 o                         
   1  12  15        173.66        192.46        13.71 o                         
   2  12  15          0.84          5.74         5.71 o                         
   3  12  15          1.01          7.95         5.81 o                         
   4  12  15        237.74        278.80        26.14 o                         
   5  12  15         27.96         26.98         7.29 o                         
   6  12  15        162.57        169.26         9.86 o                         
  -6  13  15          8.58         11.05         6.11 o                         
  -5  13  15          0.40          1.09         5.19 o                         
  -4  13  15          4.26         13.46         6.53 o                         
  -3  13  15         42.49         62.57         8.49 o                         
  -2  13  15          3.97         -1.44         8.13 o                         
  -1  13  15         28.35         25.91         4.98 o                         
   0  13  15        128.49        134.83        11.15 o                         
   1  13  15         59.73         56.73         7.96 o                         
   2  13  15          0.05          6.63         5.92 o                         
   3  13  15          2.12         -1.89        12.48 o                         
   4  13  15          0.24          2.34         4.20 o                         
   5  13  15         17.11         22.75         4.38 o                         
  -5  14  15          0.10         -0.45         4.60 o                         
  -4  14  15         26.46         41.70         9.45 o                         
  -3  14  15          1.55          1.97         3.14 o                         
  -2  14  15         74.43         61.51        10.46 o                         
  -1  14  15         10.01         -1.46         6.87 o                         
   0  14  15         28.16         34.94         6.17 o                         
   1  14  15          9.41         18.82        10.97 o                         
   2  14  15          2.96          3.97         4.18 o                         
   3  14  15          0.37         15.29        12.00 o                         
  -2  15  15         10.75          5.44         4.66 o                         
  -1  15  15          0.21         15.82         5.72 o                         
   0  15  15         13.38         31.30         6.84 o                         
   1  15  15         20.14         27.82         6.56 o                         
 -11   0  16         70.22         77.52        10.71 o                         
 -10   0  16          3.73         -1.51         8.30 o                         
  -9   0  16          0.13        -11.27        11.27 o                         
  -8   0  16        251.81        257.30        24.79 o                         
  -7   0  16         90.28         83.80        15.82 o                         
  -6   0  16        161.19        180.73        21.09 o                         
  -5   0  16          0.52         -6.00        11.56 o                         
  -4   0  16       1177.33       1196.88        59.26 o                         
  -3   0  16         14.59         17.85         8.94 o                         
  -2   0  16        314.37        344.13        43.13 o                         
  -1   0  16         56.52         79.54        23.90 o                         
   0   0  16         97.01        107.42        26.59 o                         
   1   0  16       1945.08       1762.70        99.17 o                         
   2   0  16        205.30        173.66        32.59 o                         
   3   0  16        343.92        348.33        49.39 o                         
   4   0  16        220.54        246.47        41.00 o                         
   5   0  16       3396.50       3205.03        74.94 o                         
   6   0  16       2770.13       2795.95        54.72 o                         
   7   0  16         21.00         26.86         7.85 o                         
   8   0  16          4.02          9.88         7.00 o                         
   9   0  16         79.57        125.70        16.32 o                         
  10   0  16          2.47          2.86         5.22 o                         
 -11   1  16         25.62         25.88         4.92 o                         
 -10   1  16         97.64         99.22        10.32 o                         
  -9   1  16         58.60         41.79        14.75 o                         
  -8   1  16         14.92         16.08        10.63 o                         
  -7   1  16         72.02         58.82        12.20 o                         
  -6   1  16        281.03        268.37        17.51 o                         
  -5   1  16       1350.78       1379.32        71.33 o                         
  -4   1  16        341.81        363.18        23.96 o                         
  -3   1  16        945.22        869.92        34.70 o                         
  -2   1  16        438.86        516.58        38.92 o                         
  -1   1  16        486.05        495.13        37.34 o                         
   0   1  16         11.86          0.14        11.22 o                         
   1   1  16        727.23        731.45        45.64 o                         
   2   1  16        367.24        344.07        31.65 o                         
   3   1  16        136.05         98.06        14.50 o                         
   4   1  16        154.52        126.43        30.57 o                         
   5   1  16        917.20        904.69        19.07 o                         
   6   1  16          0.23          2.01         3.65 o                         
   7   1  16        131.16        127.80         8.97 o                         
   8   1  16          7.37          1.61         4.29 o                         
   9   1  16         36.06         36.81         6.75 o                         
  10   1  16         63.01         72.30        10.88 o                         
 -11   2  16          0.01          5.72         6.17 o                         
 -10   2  16          0.13         -0.43         5.04 o                         
  -9   2  16          3.84         12.19        10.04 o                         
  -8   2  16         49.44         59.68        11.25 o                         
  -7   2  16        569.00        571.98        25.21 o                         
  -6   2  16         24.16         29.18         7.33 o                         
  -5   2  16        248.17        303.75        33.54 o                         
  -4   2  16         24.51         20.55        11.09 o                         
  -3   2  16         13.61         -1.42         7.89 o                         
  -2   2  16        180.96        177.23        23.93 o                         
  -1   2  16        211.97        222.69        27.05 o                         
   0   2  16          5.18         15.10        14.97 o                         
   1   2  16       1385.38       1241.57        59.75 o                         
   2   2  16          4.89         35.81        14.69 o                         
   3   2  16        415.32        426.53        36.09 o                         
   4   2  16         30.74         27.26        22.44 o                         
   5   2  16        471.40        505.27        16.20 o
[truncated: 216,514 more chars]
